# Supplementary material for: Enhancements of electric field and afterglow of non-equilibrium plasma by Pb(ZrxTi1−x)O3 ferroelectric electrode
Source: Nat Commun. 2024 Apr 10;15:3092. doi: 10.1038/s41467-024-47230-7 (PMC11006859; doi:10.1038/s41467-024-47230-7)
Supplement: Supplementary file 4 — Source Data [file 41467_2024_47230_MOESM4_ESM.xlsx]

## Sheet: Fig 2a
Voltage	Polarization	Voltage	Polarization
kV	μC/cm2	kV	μC/cm2
PZT_10 torr	PZT_10 torr	alumina_10 torr	alumina_10 torr
-0.828	0.0631	-1.13952	-0.00529
-0.8476	0.06119	-1.09952	-0.00529
-0.8072	0.05929	-1.13992	-0.00338
-0.8472	0.05929	-1.11984	-0.00376
-0.8472	0.05929	-1.13984	-0.00376
-0.8276	0.06119	-1.1196	-0.0049
-0.8464	0.05548	-1.11992	-0.00338
-0.8668	0.05738	-1.14	-0.003
-0.8252	0.04976	-1.11984	-0.00376
-0.8464	0.05548	-1.10008	-0.00262
-0.826	0.05357	-1.12032	-0.00148
-0.866	0.05357	-1.10072	0.000428571
-0.864	0.04405	-1.1004	-0.0011
-0.8448	0.04786	-1.1	-0.003
-0.8836	0.04214	-1.07976	-0.00414
-0.8628	0.03833	-1.07984	-0.00376
-0.8836	0.04214	-1.1004	-0.0011
-0.8632	0.04024	-1.10048	-0.000714286
-0.8828	0.03833	-1.1	-0.003
-0.8432	0.04024	-1.1	-0.003
-0.8824	0.03643	-1.0996	-0.0049
-0.9024	0.03643	-1.1	-0.003
-0.8624	0.03643	-1.08008	-0.00262
-0.8604	0.0269	-1.05936	-0.00605
-0.8608	0.02881	-1.08008	-0.00262
-0.8804	0.0269	-1.03968	-0.00452
-0.88	0.025	-1.06008	-0.00262
-0.88	0.025	-1.02008	-0.00262
-0.8992	0.02119	-1.02024	-0.00186
-0.8792	0.02119	-1.01952	-0.00529
-0.8984	0.01738	-0.99984	-0.00376
-0.8988	0.01929	-1.0196	-0.0049
-0.878	0.01548	-1.04	-0.003
-0.8776	0.01357	-0.99984	-0.00376
-0.8976	0.01357	-1.02016	-0.00224
-0.8968	0.00976	-0.94048	-0.000714286
-0.8772	0.01167	-0.98032	-0.00148
-0.8768	0.00976	-1.00056	-0.000333333
-0.876	0.00595	-1.02016	-0.00224
-0.896	0.00595	-1.0004	-0.0011
-0.9152	0.00214	-0.96008	-0.00262
-0.8944	-0.00167	-0.94008	-0.00262
-0.8756	0.00405	-0.96	-0.003
-0.8748	0.000238095	-0.95992	-0.00338
-0.894	-0.00357	-0.93976	-0.00414
-0.8752	0.00214	-0.96	-0.003
-0.8932	-0.00738	-0.96	-0.003
-0.8728	-0.00929	-0.91992	-0.00338
-0.872	-0.0131	-0.9192	-0.00681
-0.8924	-0.01119	-0.87952	-0.00529
-0.9128	-0.00929	-0.87976	-0.00414
-0.8908	-0.01881	-0.87944	-0.00567
-0.8912	-0.0169	-0.86	-0.003
-0.9108	-0.01881	-0.88008	-0.00262
-0.8908	-0.01881	-0.8804	-0.0011
-0.8904	-0.02071	-0.83976	-0.00414
-0.9088	-0.02833	-0.79984	-0.00376
-0.93	-0.02262	-0.81968	-0.00452
-0.9292	-0.02643	-0.79984	-0.00376
-0.9092	-0.02643	-0.79968	-0.00452
-0.9276	-0.03405	-0.7996	-0.0049
-0.928	-0.03214	-0.77984	-0.00376
-0.888	-0.03214	-0.75968	-0.00452
-0.9076	-0.03405	-0.75968	-0.00452
-0.9072	-0.03595	-0.74008	-0.00262
-0.866	-0.04167	-0.69968	-0.00452
-0.8868	-0.03786	-0.72	-0.003
-0.906	-0.04167	-0.71984	-0.00376
-0.9072	-0.03595	-0.7	-0.003
-0.9252	-0.04548	-0.67976	-0.00414
-0.8656	-0.04357	-0.65976	-0.00414
-0.8856	-0.04357	-0.6596	-0.0049
-0.9248	-0.04738	-0.64008	-0.00262
-0.924	-0.05119	-0.6404	-0.0011
-0.9036	-0.0531	-0.62008	-0.00262
-0.9232	-0.055	-0.6004	-0.0011
-0.8844	-0.04929	-0.6	-0.003
-0.9244	-0.04929	-0.55976	-0.00414
-0.9036	-0.0531	-0.5396	-0.0049
-0.904	-0.05119	-0.58	-0.003
-0.9024	-0.05881	-0.55976	-0.00414
-0.9624	-0.05881	-0.52	-0.003
-0.9028	-0.0569	-0.5	-0.003
-0.9024	-0.05881	-0.50008	-0.00262
-0.922	-0.06071	-0.47976	-0.00414
-0.9428	-0.0569	-0.50024	-0.00186
-0.9212	-0.06452	-0.44056	-0.000333333
-0.902	-0.06071	-0.44056	-0.000333333
-0.9412	-0.06452	-0.43992	-0.00338
-0.9196	-0.07214	-0.42016	-0.00224
-0.9208	-0.06643	-0.4004	-0.0011
-0.9208	-0.06643	-0.40016	-0.00224
-0.9004	-0.06833	-0.3796	-0.0049
-0.92	-0.07024	-0.34024	-0.00186
-0.9396	-0.07214	-0.29992	-0.00338
-0.9196	-0.07214	-0.31968	-0.00452
-0.9188	-0.07595	-0.25944	-0.00567
-0.9192	-0.07405	-0.31976	-0.00414
-0.9192	-0.07405	-0.28016	-0.00224
-0.8984	-0.07786	-0.2996	-0.0049
-0.8992	-0.07405	-0.22024	-0.00186
-0.8784	-0.07786	-0.24008	-0.00262
-0.9188	-0.07595	-0.20072	0.000428571
-0.9172	-0.08357	-0.18008	-0.00262
-0.9372	-0.08357	-0.14	-0.003
-0.9176	-0.08167	-0.16016	-0.00224
-0.9172	-0.08357	-0.16048	-0.000714286
-0.8968	-0.08548	-0.13976	-0.00414
-0.9368	-0.08548	-0.1	-0.003
-0.9176	-0.08167	-0.09968	-0.00452
-0.9172	-0.08357	-0.10056	-0.000333333
-0.9172	-0.08357	-0.08008	-0.00262
-0.8976	-0.08167	-0.04032	-0.00148
-0.9164	-0.08738	-0.05984	-0.00376
-0.9372	-0.08357	-0.01976	-0.00414
-0.9356	-0.09119	0.02	-0.003
-0.9364	-0.08738	0.02	-0.003
-0.956	-0.08929	0.03984	-0.00224
-0.916	-0.08929	0.03992	-0.00262
-0.9556	-0.09119	0.05984	-0.00224
-0.936	-0.08929	0.05952	-0.000714286
-0.9356	-0.09119	0.05992	-0.00262
-0.9368	-0.08548	0.10008	-0.00338
-0.9152	-0.0931	0.13944	-0.000333333
-0.9348	-0.095	0.13984	-0.00224
-0.9164	-0.08738	0.0992	0.000809524
-0.8956	-0.09119	0.17936	4.7619e-05
-0.916	-0.08929	0.19968	-0.00148
-0.8756	-0.09119	0.21984	-0.00224
-0.8752	-0.0931	0.19952	-0.000714286
-0.8748	-0.095	0.17952	-0.000714286
-0.8544	-0.0969	0.17936	4.7619e-05
-0.8752	-0.0931	0.21984	-0.00224
-0.8548	-0.095	0.21944	-0.000333333
-0.8344	-0.0969	0.27952	-0.000714286
-0.8352	-0.0931	0.25928	0.000428571
-0.8356	-0.09119	0.2592	0.000809524
-0.8344	-0.0969	0.2592	0.000809524
-0.8536	-0.10071	0.29912	0.00119
-0.814	-0.09881	0.29936	4.7619e-05
-0.8344	-0.0969	0.31952	-0.000714286
-0.8136	-0.10071	0.3196	-0.0011
-0.7936	-0.10071	0.35872	0.0031
-0.834	-0.09881	0.3392	0.000809524
-0.8156	-0.09119	0.33928	0.000428571
-0.7748	-0.095	0.33944	-0.000333333
-0.774	-0.09881	0.35976	-0.00186
-0.7544	-0.0969	0.35936	4.7619e-05
-0.7936	-0.10071	0.41952	-0.000714286
-0.7944	-0.0969	0.41944	-0.000333333
-0.754	-0.09881	0.41904	0.00157
-0.7548	-0.095	0.49936	4.7619e-05
-0.714	-0.09881	0.45912	0.00119
-0.7548	-0.095	0.45896	0.00195
-0.7148	-0.095	0.47928	0.000428571
-0.774	-0.09881	0.5196	-0.0011
-0.7548	-0.095	0.53928	0.000428571
-0.7344	-0.0969	0.51968	-0.00148
-0.6736	-0.10071	0.51904	0.00157
-0.674	-0.09881	0.55944	-0.000333333
-0.6732	-0.10262	0.55928	0.000428571
-0.6736	-0.10071	0.5992	0.000809524
-0.654	-0.09881	0.57904	0.00157
-0.6348	-0.095	0.61944	-0.000333333
-0.5736	-0.10071	0.63936	4.7619e-05
-0.574	-0.09881	0.61912	0.00119
-0.554	-0.09881	0.63952	-0.000714286
-0.5544	-0.0969	0.63904	0.00157
-0.5336	-0.10071	0.6584	0.00462
-0.5132	-0.10262	0.69888	0.00233
-0.5132	-0.10262	0.71888	0.00233
-0.4736	-0.10071	0.75864	0.00348
-0.4724	-0.10643	0.75808	0.00614
-0.4332	-0.10262	0.69848	0.00424
-0.4328	-0.10452	0.71848	0.00424
-0.3944	-0.0969	0.69904	0.00157
-0.3736	-0.10071	0.73872	0.0031
-0.3344	-0.0969	0.7388	0.00271
-0.3144	-0.0969	0.77936	4.7619e-05
-0.2528	-0.10452	0.73888	0.00233
-0.2944	-0.0969	0.79896	0.00195
-0.2144	-0.0969	0.79888	0.00233
-0.1744	-0.0969	0.79872	0.0031
-0.154	-0.09881	0.8384	0.00462
-0.154	-0.09881	0.81832	0.005
-0.1144	-0.0969	0.85872	0.0031
-0.0744	-0.0969	0.83896	0.00195
-0.054	-0.09881	0.85864	0.00348
0.006	-0.09881	0.89872	0.0031
0.006	-0.09881	0.9188	0.00271
0.0472	-0.10452	0.91848	0.00424
0.086	-0.09881	0.89864	0.00348
0.106	-0.09881	0.93872	0.0031
0.1268	-0.10262	0.93888	0.00233
0.206	-0.09881	0.93888	0.00233
0.2272	-0.10452	0.97912	0.00119
0.2272	-0.10452	0.95896	0.00195
0.2064	-0.10071	0.95832	0.005
0.186	-0.09881	0.93856	0.00386
0.1864	-0.10071	0.95872	0.0031
0.246	-0.09881	0.95896	0.00195
0.2452	-0.095	0.93888	0.00233
0.2656	-0.0969	0.95872	0.0031
0.3256	-0.0969	0.95888	0.00233
0.3256	-0.0969	0.97872	0.0031
0.3852	-0.095	0.95848	0.00424
0.4252	-0.095	0.97864	0.00348
0.4656	-0.0969	0.95904	0.00157
0.4656	-0.0969	0.97848	0.00424
0.4852	-0.095	0.99816	0.00576
0.5052	-0.095	0.99832	0.005
0.5844	-0.09119	1.03808	0.00614
0.5856	-0.0969	1.01856	0.00386
0.6244	-0.09119	1.0184	0.00462
0.6252	-0.095	1.0584	0.00462
0.6448	-0.0931	1.03872	0.0031
0.7244	-0.09119	1.01888	0.00233
0.7636	-0.08738	1.0584	0.00462
0.7648	-0.0931	1.05872	0.0031
0.8052	-0.095	1.05808	0.00614
0.8444	-0.09119	1.05856	0.00386
0.8644	-0.09119	1.11832	0.005
0.9044	-0.09119	1.09856	0.00386
0.9644	-0.09119	1.09832	0.005
0.9644	-0.09119	1.03848	0.00424
0.984	-0.08929	1.07864	0.00348
1.0032	-0.08548	1.11848	0.00424
1.0028	-0.08357	1.0984	0.00462
0.9628	-0.08357	1.09824	0.00538
0.9028	-0.08357	1.11888	0.00233
0.8624	-0.08167	1.1384	0.00462
0.8416	-0.07786	1.13856	0.00386
0.8416	-0.07786	1.11808	0.00614
0.8212	-0.07595	1.15832	0.005
0.8816	-0.07786	1.15824	0.00538
0.8604	-0.07214	1.15848	0.00424
0.8808	-0.07405	1.11808	0.00614
0.8808	-0.07405	1.13752	0.00881
0.9	-0.07024	1.13864	0.00348
0.9004	-0.07214	1.17824	0.00538
0.9004	-0.07214	1.11864	0.00348
0.8988	-0.06452	1.13872	0.0031
0.8392	-0.06643	1.13856	0.00386
0.8992	-0.06643	1.15816	0.00576
0.8788	-0.06452	1.15848	0.00424
0.8988	-0.06452	1.15848	0.00424
0.8984	-0.06262	1.13872	0.0031
0.8976	-0.05881	1.17848	0.00424
0.8976	-0.05881	1.1384	0.00462
0.9172	-0.0569	1.1584	0.00462
0.9172	-0.0569	1.19864	0.00348
0.9164	-0.0531	1.15864	0.00348
0.9364	-0.0531	1.15792	0.0069
0.936	-0.05119	1.1788	0.00271
0.9164	-0.0531	1.1784	0.00462
0.9148	-0.04548	1.1784	0.00462
0.9156	-0.04929	1.15832	0.005
0.9156	-0.04929	1.15872	0.0031
0.9152	-0.04738	1.13888	0.00233
0.914	-0.04167	1.15856	0.00386
0.9344	-0.04357	1.17816	0.00576
0.914	-0.04167	1.13792	0.0069
0.9536	-0.03976	1.1384	0.00462
0.9344	-0.04357	1.15872	0.0031
0.9128	-0.03595	1.1384	0.00462
0.9736	-0.03976	1.11824	0.00538
0.9528	-0.03595	1.11848	0.00424
0.9324	-0.03405	1.15824	0.00538
0.9524	-0.03405	1.138	0.00652
0.9328	-0.03595	1.11848	0.00424
0.9108	-0.02643	1.138	0.00652
0.8908	-0.02643	1.13816	0.00576
0.9312	-0.02833	1.09816	0.00576
0.9512	-0.02833	1.0584	0.00462
0.9104	-0.02452	1.07864	0.00348
0.91	-0.02262	1.07856	0.00386
0.97	-0.02262	1.0588	0.00271
0.9492	-0.01881	1.07832	0.005
0.9892	-0.01881	1.09808	0.00614
0.9292	-0.01881	1.07832	0.005
0.968	-0.0131	1.05864	0.00348
0.9272	-0.00929	1.05832	0.005
0.9076	-0.01119	1.058	0.00652
0.9484	-0.015	1.01824	0.00538
0.946	-0.00357	1.07792	0.0069
0.9476	-0.01119	1.058	0.00652
0.966	-0.00357	1.038	0.00652
0.9468	-0.00738	1.058	0.00652
0.9656	-0.00167	1.07848	0.00424
0.9848	0.00214	0.99816	0.00576
0.9452	0.000238095	0.99848	0.00424
0.9248	0.00214	0.9788	0.00271
0.9236	0.00786	1.01856	0.00386
0.9436	0.00786	0.97856	0.00386
0.9636	0.00786	1.0184	0.00462
0.9248	0.00214	0.9784	0.00462
0.922	0.01548	0.99832	0.005
0.962	0.01548	0.9588	0.00271
0.9424	0.01357	0.95856	0.00386
0.9416	0.01738	0.93832	0.005
0.9412	0.01929	0.91856	0.00386
0.96	0.025	0.91928	0.000428571
0.9408	0.02119	0.91872	0.0031
0.9396	0.0269	0.91848	0.00424
0.9404	0.0231	0.87888	0.00233
0.9796	0.0269	0.89872	0.0031
0.9996	0.0269	0.85904	0.00157
0.978	0.03452	0.85872	0.0031
0.9384	0.03262	0.8384	0.00462
0.9976	0.03643	0.8184	0.00462
0.9584	0.03262	0.83872	0.0031
0.9372	0.03833	0.8192	0.000809524
0.9576	0.03643	0.79848	0.00424
0.9564	0.04214	0.7984	0.00462
0.9364	0.04214	0.77832	0.005
0.9364	0.04214	0.77824	0.00538
0.9548	0.04976	0.77872	0.0031
0.9156	0.04595	0.77864	0.00348
0.9356	0.04595	0.7584	0.00462
0.9344	0.05167	0.7184	0.00462
0.9544	0.05167	0.7392	0.000809524
0.9748	0.04976	0.73792	0.0069
0.9344	0.05167	0.7184	0.00462
0.9336	0.05548	0.63824	0.00538
0.9136	0.05548	0.67792	0.0069
0.9536	0.05548	0.67776	0.00767
0.9132	0.05738	0.6384	0.00462
0.9132	0.05738	0.61848	0.00424
0.912	0.0631	0.61872	0.0031
0.9324	0.06119	0.6184	0.00462
0.9324	0.06119	0.5784	0.00462
0.9128	0.05929	0.57824	0.00538
0.932	0.0631	0.55864	0.00348
0.9116	0.065	0.51896	0.00195
0.972	0.0631	0.55848	0.00424
0.9312	0.0669	0.47856	0.00386
0.93	0.07262	0.4984	0.00462
0.9508	0.06881	0.45848	0.00424
0.95	0.07262	0.45896	0.00195
0.9704	0.07071	0.43912	0.00119
0.9504	0.07071	0.4392	0.000809524
0.8688	0.07833	0.41832	0.005
0.9292	0.07643	0.3988	0.00271
0.9684	0.08024	0.37872	0.0031
0.9488	0.07833	0.39856	0.00386
0.9484	0.08024	0.37888	0.00233
0.928	0.08214	0.37912	0.00119
0.9284	0.08024	0.3588	0.00271
0.948	0.08214	0.31832	0.005
0.9476	0.08405	0.35864	0.00348
0.9676	0.08405	0.27872	0.0031
0.948	0.08214	0.25784	0.00729
0.9672	0.08595	0.25856	0.00386
0.9476	0.08405	0.25832	0.005
0.9472	0.08595	0.25824	0.00538
0.9456	0.09357	0.19864	0.00348
0.9668	0.08786	0.15848	0.00424
0.946	0.09167	0.19856	0.00386
0.946	0.09167	0.17848	0.00424
0.9264	0.08976	0.1592	0.000809524
0.926	0.09167	0.13848	0.00424
0.9464	0.08976	0.13872	0.0031
0.946	0.09167	0.09896	0.00195
0.9248	0.09738	0.09872	0.0031
0.9648	0.09738	0.05864	0.00348
0.9648	0.09738	0.03848	0.00424
0.9256	0.09357	0.01856	0.00386
0.9644	0.09929	0.01888	0.00233
0.904	0.10119	-0.00152	0.00424
0.9252	0.09548	-0.04128	0.0031
0.8852	0.09548	-0.02168	0.005
0.924	0.10119	-0.06128	0.0031
0.924	0.10119	-0.08152	0.00424
0.9044	0.09929	-0.10128	0.0031
0.8844	0.09929	-0.08096	0.00157
0.904	0.10119	-0.12104	0.00195
0.9036	0.1031	-0.1208	0.000809524
0.9444	0.09929	-0.18112	0.00233
0.8844	0.09929	-0.16136	0.00348
0.924	0.10119	-0.18152	0.00424
0.9232	0.105	-0.1616	0.00462
0.9044	0.09929	-0.22152	0.00424
0.8844	0.09929	-0.22144	0.00386
0.904	0.10119	-0.2416	0.00462
0.9032	0.105	-0.26168	0.005
0.8832	0.105	-0.26136	0.00348
0.8828	0.1069	-0.28096	0.00157
0.9228	0.1069	-0.26128	0.0031
0.9232	0.105	-0.30152	0.00424
0.9036	0.1031	-0.30104	0.00195
0.8828	0.1069	-0.28088	0.00119
0.8636	0.1031	-0.30064	4.7619e-05
0.8844	0.09929	-0.32104	0.00195
0.8628	0.1069	-0.32088	0.00119
0.8836	0.1031	-0.34088	0.00119
0.844	0.10119	-0.34136	0.00348
0.8636	0.1031	-0.38072	0.000428571
0.8432	0.105	-0.36088	0.00119
0.8632	0.105	-0.40056	-0.000333333
0.8432	0.105	-0.42088	0.00119
0.8236	0.1031	-0.42088	0.00119
0.8428	0.1069	-0.4204	-0.0011
0.8432	0.105	-0.4404	-0.0011
0.8232	0.105	-0.46088	0.00119
0.8428	0.1069	-0.48048	-0.000714286
0.8428	0.1069	-0.48008	-0.00262
0.7832	0.105	-0.48112	0.00233
0.8032	0.105	-0.46104	0.00195
0.782	0.11071	-0.50016	-0.00224
0.8028	0.1069	-0.52072	0.000428571
0.7624	0.10881	-0.48096	0.00157
0.7836	0.1031	-0.52072	0.000428571
0.7424	0.10881	-0.54064	4.7619e-05
0.7228	0.1069	-0.54104	0.00195
0.7224	0.10881	-0.54088	0.00119
0.7036	0.1031	-0.56064	4.7619e-05
0.6824	0.10881	-0.54048	-0.000714286
0.6432	0.105	-0.62072	0.000428571
0.6428	0.1069	-0.62048	-0.000714286
0.6228	0.1069	-0.60024	-0.00186
0.6028	0.1069	-0.60064	4.7619e-05
0.5432	0.105	-0.62104	0.00195
0.5428	0.1069	-0.68096	0.00157
0.5028	0.1069	-0.62072	0.000428571
0.522	0.11071	-0.64056	-0.000333333
0.4632	0.105	-0.64096	0.00157
0.4624	0.10881	-0.64048	-0.000714286
0.4632	0.105	-0.68064	4.7619e-05
0.4236	0.1031	-0.70024	-0.00186
0.3628	0.1069	-0.70024	-0.00186
0.3628	0.1069	-0.7208	0.000809524
0.342	0.11071	-0.7008	0.000809524
0.2824	0.10881	-0.74064	4.7619e-05
0.2636	0.1031	-0.74088	0.00119
0.2628	0.1069	-0.78024	-0.00186
0.2024	0.10881	-0.80024	-0.00186
0.1628	0.1069	-0.80024	-0.00186
0.1632	0.105	-0.76064	4.7619e-05
0.102	0.11071	-0.82064	4.7619e-05
0.0824	0.10881	-0.8204	-0.0011
-0.0172	0.1069	-0.84016	-0.00224
0.0224	0.10881	-0.84016	-0.00224
-0.0172	0.1069	-0.86016	-0.00224
-0.0576	0.10881	-0.86016	-0.00224
-0.0768	0.105	-0.85984	-0.00376
-0.1176	0.10881	-0.9	-0.003
-0.1576	0.10881	-0.90008	-0.00262
-0.1968	0.105	-0.89968	-0.00452
-0.2364	0.1031	-0.87984	-0.00376
-0.2376	0.10881	-0.92016	-0.00224
-0.2172	0.1069	-0.94048	-0.000714286
-0.1564	0.1031	-0.94008	-0.00262
-0.2156	0.09929	-0.92024	-0.00186
-0.216	0.10119	-0.94048	-0.000714286
-0.236	0.10119	-0.94024	-0.00186
-0.2556	0.09929	-0.96024	-0.00186
-0.3168	0.105	-0.95992	-0.00338
-0.356	0.10119	-0.96008	-0.00262
-0.3756	0.09929	-0.92008	-0.00262
-0.4364	0.1031	-0.97992	-0.00338
-0.4364	0.1031	-0.93992	-0.00338
-0.4548	0.09548	-0.95992	-0.00338
-0.5164	0.1031	-0.99976	-0.00414
-0.516	0.10119	-1.02008	-0.00262
-0.5164	0.1031	-0.99984	-0.00376
-0.5756	0.09929	-1.00056	-0.000333333
-0.5948	0.09548	-1.02048	-0.000714286
-0.6556	0.09929	-1.01984	-0.00376
-0.6748	0.09548	-1.04024	-0.00186
-0.7144	0.09357	-1.01992	-0.00338
-0.7148	0.09548	-1.02016	-0.00224
-0.7952	0.09738	-1.08008	-0.00262
-0.8144	0.09357	-1.05976	-0.00414
-0.8548	0.09548	-1.02	-0.003
-0.9152	0.09738	-1.05952	-0.00529
-0.9344	0.09357	-1.05944	-0.00567
-0.934	0.09167	-1.05984	-0.00376
-0.9744	0.09357	-1.06008	-0.00262
-0.9544	0.09357	-1.08008	-0.00262
-0.8944	0.09357	-1.08	-0.003
-0.8536	0.08976	-1.07952	-0.00529
-0.8528	0.08595	-1.10056	-0.000333333
-0.832	0.08214	-1.10008	-0.00262
-0.7928	0.08595	-1.11984	-0.00376
-0.7728	0.08595	-1.10016	-0.00224
-0.7916	0.08024	-1.0996	-0.0049
-0.7924	0.08405	-1.1196	-0.0049
-0.7712	0.07833	-1.11984	-0.00376
-0.8108	0.07643	-1.15976	-0.00414
-0.8116	0.08024	-1.14024	-0.00186
-0.8316	0.08024	-1.0996	-0.0049
-0.7904	0.07452	-1.13952	-0.00529
-0.81	0.07262	-1.13968	-0.00452
-0.83	0.07262	-1.1596	-0.0049
-0.8104	0.07452	-1.12	-0.003
-0.8092	0.06881	-1.1792	-0.00681
-0.8292	0.06881	-1.12016	-0.00224
-0.8288	0.0669	-1.15968	-0.00452
-0.8888	0.0669	-1.16008	-0.00262
-0.8684	0.065	-1.15984	-0.00376
-0.828	0.0631	-1.14032	-0.00148
-0.8676	0.06119	-1.14016	-0.00224
-0.8476	0.06119	-1.14	-0.003
-0.8276	0.06119	-1.13968	-0.00452
-0.8472	0.05929	-1.13968	-0.00452
-0.8472	0.05929	-1.14024	-0.00186
-0.886	0.05357	-1.1404	-0.0011
-0.8668	0.05738	-1.11952	-0.00529
-0.846	0.05357	-1.14	-0.003
-0.8852	0.04976	-1.09976	-0.00414
-0.846	0.05357	-1.16	-0.003
-0.8852	0.04976	-1.11968	-0.00452
-0.8848	0.04786	-1.14	-0.003
-0.8852	0.04976	-1.11984	-0.00376
-0.8648	0.04786	-1.12	-0.003
-0.864	0.04405	-1.12016	-0.00224
-0.8636	0.04214	-1.15928	-0.00643
-0.8432	0.04024	-1.11984	-0.00376
-0.8824	0.03643	-1.0796	-0.0049
-0.8424	0.03643	-1.10032	-0.00148
-0.8624	0.03643	-1.07936	-0.00605
-0.8812	0.03071	-1.11992	-0.00338
-0.882	0.03452	-1.10008	-0.00262
-0.8824	0.03643	-1.06016	-0.00224
-0.8416	0.03262	-1.05944	-0.00567
-0.8796	0.0231	-1.0396	-0.0049
-0.86	0.025	-1.05984	-0.00376
-0.86	0.025	-1.08	-0.003
-0.8792	0.02119	-1.03984	-0.00376
-0.8792	0.02119	-1.08024	-0.00186
-0.9188	0.01929	-1.00032	-0.00148
-0.8796	0.0231	-1.04024	-0.00186
-0.8588	0.01929	-1.02	-0.003
-0.858	0.01548	-1.06	-0.003
-0.9176	0.01357	-1.0404	-0.0011
-0.8976	0.01357	-1.04016	-0.00224
-0.8564	0.00786	-1.01984	-0.00376
-0.8964	0.00786	-1.01976	-0.00414
-0.8568	0.00976	-1.02008	-0.00262
-0.8964	0.00786	-0.99968	-0.00452
-0.8964	0.00786	-1.0196	-0.0049
-0.9156	0.00405	-1.00016	-0.00224
-0.8748	0.000238095	-0.96	-0.003
-0.8744	-0.00167	-0.95968	-0.00452
-0.8944	-0.00167	-0.92	-0.003
-0.914	-0.00357	-0.94008	-0.00262
-0.8936	-0.00548	-0.94024	-0.00186
-0.8728	-0.00929	-0.94032	-0.00148
-0.8736	-0.00548	-0.92048	-0.000714286
-0.9128	-0.00929	-0.9196	-0.0049
-0.8924	-0.01119	-0.89976	-0.00414
-0.9312	-0.0169	-0.90008	-0.00262
-0.9112	-0.0169	-0.88072	0.000428571
-0.9304	-0.02071	-0.85992	-0.00338
-0.9312	-0.0169	-0.88072	0.000428571
-0.9312	-0.0169	-0.88032	-0.00148
-0.9296	-0.02452	-0.83992	-0.00338
-0.9296	-0.02452	-0.81976	-0.00414
-0.9488	-0.02833	-0.83992	-0.00338
-0.9288	-0.02833	-0.82024	-0.00186
-0.9084	-0.03024	-0.80008	-0.00262
-0.9088	-0.02833	-0.80032	-0.00148
-0.908	-0.03214	-0.8	-0.003
-0.8884	-0.03024	-0.80032	-0.00148
-0.9264	-0.03976	-0.77992	-0.00338
-0.8876	-0.03405	-0.76024	-0.00186
-0.9456	-0.04357	-0.72048	-0.000714286
-0.926	-0.04167	-0.72032	-0.00148
-0.9256	-0.04357	-0.70008	-0.00262
-0.926	-0.04167	-0.72064	4.7619e-05
-0.9256	-0.04357	-0.72024	-0.00186
-0.9452	-0.04548	-0.68008	-0.00262
-0.9652	-0.04548	-0.66016	-0.00224
-0.9256	-0.04357	-0.66008	-0.00262
-0.9048	-0.04738	-0.67968	-0.00452
-0.864	-0.05119	-0.65952	-0.00529
-0.9044	-0.04929	-0.62032	-0.00148
-0.8432	-0.055	-0.61976	-0.00414
-0.8636	-0.0531	-0.57984	-0.00376
-0.8832	-0.055	-0.58016	-0.00224
-0.902	-0.06071	-0.56008	-0.00262
-0.8824	-0.05881	-0.56016	-0.00224
-0.882	-0.06071	-0.56032	-0.00148
-0.9012	-0.06452	-0.52016	-0.00224
-0.8808	-0.06643	-0.47992	-0.00338
-0.9016	-0.06262	-0.48024	-0.00186
-0.8804	-0.06833	-0.50048	-0.000714286
-0.882	-0.06071	-0.48016	-0.00224
-0.9212	-0.06452	-0.47936	-0.00605
-0.8812	-0.06452	-0.43976	-0.00414
-0.882	-0.06071	-0.44016	-0.00224
-0.8808	-0.06643	-0.41968	-0.00452
-0.88	-0.07024	-0.39992	-0.00338
-0.9	-0.07024	-0.38	-0.003
-0.9004	-0.06833	-0.37992	-0.00338
-0.86	-0.07024	-0.32016	-0.00224
-0.8804	-0.06833	-0.34	-0.003
-0.9192	-0.07405	-0.30072	0.000428571
-0.8988	-0.07595	-0.33992	-0.00338
-0.8784	-0.07786	-0.28032	-0.00148
-0.9184	-0.07786	-0.26	-0.003
-0.898	-0.07976	-0.26008	-0.00262
-0.918	-0.07976	-0.25976	-0.00414
-0.918	-0.07976	-0.22016	-0.00224
-0.8784	-0.07786	-0.22032	-0.00148
-0.8972	-0.08357	-0.2004	-0.0011
-0.8976	-0.08167	-0.20008	-0.00262
-0.8968	-0.08548	-0.16032	-0.00148
-0.8972	-0.08357	-0.12032	-0.00148
-0.8764	-0.08738	-0.14016	-0.00224
-0.8964	-0.08738	-0.12064	4.7619e-05
-0.8956	-0.09119	-0.12008	-0.00262
-0.9164	-0.08738	-0.08048	-0.000714286
-0.8768	-0.08548	-0.08008	-0.00262
-0.9356	-0.09119	-0.05952	-0.00529
-0.916	-0.08929	-0.06032	-0.00148
-0.9164	-0.08738	-0.02008	-0.00262
-0.9148	-0.095	0.01952	-0.000714286
-0.916	-0.08929	0.0196	-0.0011
-0.9356	-0.09119	0.02	-0.003
-0.9152	-0.0931	0.01944	-0.000333333
-0.936	-0.08929	0.06	-0.003
-0.9152	-0.0931	0.09976	-0.00186
-0.9556	-0.09119	0.07968	-0.00148
-0.9348	-0.095	0.11968	-0.00148
-0.9352	-0.0931	0.09952	-0.000714286
-0.9344	-0.0969	0.09984	-0.00224
-0.9548	-0.095	0.11984	-0.00224
-0.9552	-0.0931	0.13968	-0.00148
-0.9552	-0.0931	0.17896	0.00195
-0.9544	-0.0969	0.17952	-0.000714286
-0.9352	-0.0931	0.21912	0.00119
-0.9548	-0.095	0.19928	0.000428571
-0.9548	-0.095	0.2392	0.000809524
-0.9344	-0.0969	0.23912	0.00119
-0.8748	-0.095	0.25904	0.00157
-0.9344	-0.0969	0.25968	-0.00148
-0.9156	-0.09119	0.2596	-0.0011
-0.9152	-0.0931	0.27952	-0.000714286
-0.8752	-0.0931	0.2592	0.000809524
-0.8544	-0.0969	0.2992	0.000809524
-0.834	-0.09881	0.2992	0.000809524
-0.7944	-0.0969	0.27936	4.7619e-05
-0.8348	-0.095	0.33928	0.000428571
-0.7948	-0.095	0.3596	-0.0011
-0.8144	-0.0969	0.31904	0.00157
-0.7936	-0.10071	0.3992	0.000809524
-0.7732	-0.10262	0.37936	4.7619e-05
-0.7936	-0.10071	0.39912	0.00119
-0.794	-0.09881	0.37896	0.00195
-0.8128	-0.10452	0.41872	0.0031
-0.794	-0.09881	0.47888	0.00233
-0.7728	-0.10452	0.45952	-0.000714286
-0.7344	-0.0969	0.45904	0.00157
-0.734	-0.09881	0.47944	-0.000333333
-0.774	-0.09881	0.5196	-0.0011
-0.7328	-0.10452	0.53896	0.00195
-0.7136	-0.10071	0.49904	0.00157
-0.7328	-0.10452	0.5392	0.000809524
-0.7128	-0.10452	0.55912	0.00119
-0.6736	-0.10071	0.55912	0.00119
-0.6528	-0.10452	0.5792	0.000809524
-0.6532	-0.10262	0.57888	0.00233
-0.6724	-0.10643	0.61912	0.00119
-0.6332	-0.10262	0.63904	0.00157
-0.6532	-0.10262	0.63944	-0.000333333
-0.5928	-0.10452	0.65928	0.000428571
-0.5928	-0.10452	0.67864	0.00348
-0.5524	-0.10643	0.67896	0.00195
-0.5724	-0.10643	0.65904	0.00157
-0.534	-0.09881	0.69896	0.00195
-0.5128	-0.10452	0.7188	0.00271
-0.5144	-0.0969	0.7192	0.000809524
-0.474	-0.09881	0.71904	0.00157
-0.4528	-0.10452	0.69848	0.00424
-0.4328	-0.10452	0.73896	0.00195
-0.4132	-0.10262	0.73904	0.00157
-0.3732	-0.10262	0.7788	0.00271
-0.3536	-0.10071	0.7792	0.000809524
-0.3328	-0.10452	0.79832	0.005
-0.3332	-0.10262	0.8184	0.00462
-0.2736	-0.10071	0.81856	0.00386
-0.2732	-0.10262	0.81888	0.00233
-0.2324	-0.10643	0.85872	0.0031
-0.1932	-0.10262	0.87872	0.0031
-0.172	-0.10833	0.83896	0.00195
-0.1536	-0.10071	0.85944	-0.000333333
-0.132	-0.10833	0.87872	0.0031
-0.0932	-0.10262	0.89936	4.7619e-05
-0.0124	-0.10643	0.87944	-0.000333333
-0.0332	-0.10262	0.89912	0.00119
-0.0124	-0.10643	0.89928	0.000428571
0.0072	-0.10452	0.87912	0.00119
0.0676	-0.10643	0.89952	-0.000714286
0.1072	-0.10452	0.93856	0.00386
0.1668	-0.10262	0.89912	0.00119
0.1872	-0.10452	0.89856	0.00386
0.2076	-0.10643	0.95856	0.00386
0.2676	-0.10643	0.95872	0.0031
0.2676	-0.10643	0.97848	0.00424
0.1872	-0.10452	0.9584	0.00462
0.186	-0.09881	0.95896	0.00195
0.1864	-0.10071	0.97864	0.00348
0.226	-0.09881	0.97824	0.00538
0.2452	-0.095	0.99824	0.00538
0.266	-0.09881	0.99848	0.00424
0.346	-0.09881	1.018	0.00652
0.3664	-0.10071	1.01856	0.00386
0.406	-0.09881	1.01848	0.00424
0.4464	-0.10071	1.0384	0.00462
0.4652	-0.095	1.05864	0.00348
0.4864	-0.10071	1.01848	0.00424
0.5252	-0.095	1.07864	0.00348
0.5256	-0.0969	1.07872	0.0031
0.5664	-0.10071	1.07848	0.00424
0.6056	-0.0969	1.05888	0.00233
0.6456	-0.0969	1.09864	0.00348
0.6656	-0.0969	1.09848	0.00424
0.6864	-0.10071	1.09864	0.00348
0.7244	-0.09119	1.03848	0.00424
0.7244	-0.09119	1.09848	0.00424
0.784	-0.08929	1.1188	0.00271
0.8048	-0.0931	1.09872	0.0031
0.8248	-0.0931	1.11824	0.00538
0.9252	-0.095	1.1184	0.00462
0.9252	-0.095	1.11872	0.0031
0.9436	-0.08738	1.15832	0.005
0.9644	-0.09119	1.11808	0.00614
0.984	-0.08929	1.17824	0.00538
0.964	-0.08929	1.13824	0.00538
0.9436	-0.08738	1.17832	0.005
0.9436	-0.08738	1.138	0.00652
0.9036	-0.08738	1.15832	0.005
0.8836	-0.08738	1.15832	0.005
0.902	-0.07976	1.178	0.00652
0.882	-0.07976	1.15816	0.00576
0.8812	-0.07595	1.17816	0.00576
0.8608	-0.07405	1.15824	0.00538
0.9012	-0.07595	1.13864	0.00348
0.9404	-0.07214	1.17872	0.0031
0.92	-0.07024	1.19872	0.0031
0.9004	-0.07214	1.15816	0.00576
0.9	-0.07024	1.21848	0.00424
0.8804	-0.07214	1.1984	0.00462
0.9192	-0.06643	1.19832	0.005
0.8796	-0.06833	1.21808	0.00614
0.9192	-0.06643	1.19848	0.00424
0.9192	-0.06643	1.17808	0.00614
0.9384	-0.06262	1.19808	0.00614
0.8784	-0.06262	1.21808	0.00614
0.9576	-0.05881	1.218	0.00652
0.9188	-0.06452	1.15816	0.00576
0.8984	-0.06262	1.17928	0.000428571
0.9172	-0.0569	1.1984	0.00462
0.8968	-0.055	1.17896	0.00195
0.8772	-0.0569	1.2184	0.00462
0.8768	-0.055	1.13872	0.0031
0.9364	-0.0531	1.17856	0.00386
0.896	-0.05119	1.19872	0.0031
0.8968	-0.055	1.15792	0.0069
0.9344	-0.04357	1.17896	0.00195
0.9348	-0.04548	1.17856	0.00386
0.9152	-0.04738	1.15816	0.00576
0.9552	-0.04738	1.13824	0.00538
0.9348	-0.04548	1.178	0.00652
0.9348	-0.04548	1.19832	0.005
0.9344	-0.04357	1.21776	0.00767
0.9536	-0.03976	1.1376	0.00843
0.954	-0.04167	1.11832	0.005
0.9532	-0.03786	1.11816	0.00576
0.912	-0.03214	1.1584	0.00462
0.9128	-0.03595	1.1384	0.00462
0.9324	-0.03405	1.11848	0.00424
0.972	-0.03214	1.1184	0.00462
0.9316	-0.03024	1.11848	0.00424
0.9304	-0.02452	1.11872	0.0031
0.9504	-0.02452	1.09816	0.00576
0.9108	-0.02643	1.09784	0.00729
0.9496	-0.02071	1.07792	0.0069
0.9092	-0.01881	1.0984	0.00462
0.9296	-0.02071	1.07872	0.0031
0.91	-0.02262	1.07872	0.0031
0.9292	-0.01881	1.09848	0.00424
0.9484	-0.015	1.11864	0.00348
0.9488	-0.0169	1.058	0.00652
0.9276	-0.01119	1.058	0.00652
0.908	-0.0131	1.05856	0.00386
0.9276	-0.01119	1.07888	0.00233
0.946	-0.00357	1.0584	0.00462
0.9664	-0.00548	1.05848	0.00424
0.9264	-0.00548	1.03848	0.00424
0.9256	-0.00167	1.01792	0.0069
0.9456	-0.00167	1.01824	0.00538
0.9252	0.000238095	1.03816	0.00576
0.9448	0.00214	0.9984	0.00462
0.944	0.00595	0.978	0.00652
0.964	0.00595	0.99808	0.00614
0.9432	0.00976	0.99824	0.00538
0.9028	0.01167	0.99856	0.00386
0.9228	0.01167	0.93792	0.0069
0.9616	0.01738	0.93872	0.0031
0.9624	0.01357	0.91832	0.005
0.9408	0.02119	0.91784	0.00729
0.9212	0.01929	0.89784	0.00729
0.9208	0.02119	0.89824	0.00538
0.9604	0.0231	0.89864	0.00348
0.9604	0.0231	0.8784	0.00462
0.9604	0.0231	0.85888	0.00233
0.9404	0.0231	0.87848	0.00424
0.9596	0.0269	0.878	0.00652
0.9588	0.03071	0.85824	0.00538
0.9796	0.0269	0.8384	0.00462
0.9584	0.03262	0.83864	0.00348
0.9188	0.03071	0.818	0.00652
0.9584	0.03262	0.79808	0.00614
0.9376	0.03643	0.81888	0.00233
0.9584	0.03262	0.79856	0.00386
0.9568	0.04024	0.75848	0.00424
0.9556	0.04595	0.71832	0.005
0.916	0.04405	0.75792	0.0069
0.9556	0.04595	0.7784	0.00462
0.9544	0.05167	0.7584	0.00462
0.9352	0.04786	0.73864	0.00348
0.9548	0.04976	0.67808	0.00614
0.9544	0.05167	0.67848	0.00424
0.9152	0.04786	0.65872	0.0031
0.9144	0.05167	0.65832	0.005
0.9332	0.05738	0.67824	0.00538
0.9332	0.05738	0.63848	0.00424
0.9324	0.06119	0.65824	0.00538
0.9524	0.06119	0.59816	0.00576
0.9128	0.05929	0.57808	0.00614
0.9136	0.05548	0.57816	0.00576
0.9328	0.05929	0.57888	0.00233
0.9716	0.065	0.53816	0.00576
0.9524	0.06119	0.53856	0.00386
0.8712	0.0669	0.51856	0.00386
0.97	0.07262	0.45856	0.00386
0.9708	0.06881	0.49848	0.00424
0.9512	0.0669	0.49816	0.00576
0.9512	0.0669	0.4584	0.00462
0.9304	0.07071	0.458	0.00652
0.93	0.07262	0.4384	0.00462
0.9492	0.07643	0.41848	0.00424
0.9492	0.07643	0.43832	0.005
0.9696	0.07452	0.35928	0.000428571
0.9688	0.07833	0.33816	0.00576
0.9692	0.07643	0.35888	0.00233
0.948	0.08214	0.37856	0.00386
0.968	0.08214	0.33856	0.00386
0.9684	0.08024	0.31872	0.0031
0.9684	0.08024	0.25848	0.00424
0.9492	0.07643	0.2384	0.00462
0.968	0.08214	0.23896	0.00195
0.9472	0.08595	0.25904	0.00157
0.9272	0.08595	0.21912	0.00119
0.9676	0.08405	0.21928	0.000428571
0.9676	0.08405	0.21896	0.00195
0.9464	0.08976	0.1784	0.00462
0.9872	0.08595	0.13832	0.005
0.9672	0.08595	0.13872	0.0031
0.9672	0.08595	0.13832	0.005
1.0064	0.08976	0.09816	0.00576
0.9464	0.08976	0.09872	0.0031
0.9672	0.08595	0.09816	0.00576
0.9668	0.08786	0.05816	0.00576
0.9856	0.09357	0.05864	0.00348
1.006	0.09167	0.01848	0.00424
0.946	0.09167	-0.02112	0.00233
0.966	0.09167	0.01824	0.00538
0.9248	0.09738	-0.00128	0.0031
0.926	0.09167	-0.08048	-0.000714286
1.006	0.09167	-0.06112	0.00233
0.9452	0.09548	-0.06104	0.00195
0.9656	0.09357	-0.10104	0.00195
0.9852	0.09548	-0.10088	0.00119
0.9244	0.09929	-0.12128	0.0031
0.9248	0.09738	-0.1412	0.00271
0.9444	0.09929	-0.1612	0.00271
0.9448	0.09738	-0.20128	0.0031
0.9448	0.09738	-0.2016	0.00462
0.9648	0.09738	-0.18128	0.0031
0.9648	0.09738	-0.22104	0.00195
0.9444	0.09929	-0.24176	0.00538
0.924	0.10119	-0.28104	0.00195
0.9436	0.1031	-0.2612	0.00271
0.9052	0.09548	-0.28088	0.00119
0.904	0.10119	-0.30072	0.000428571
0.9244	0.09929	-0.30128	0.0031
0.864	0.10119	-0.30152	0.00424
0.9036	0.1031	-0.32104	0.00195
0.9036	0.1031	-0.30088	0.00119
0.8844	0.09929	-0.30136	0.00348
0.884	0.10119	-0.34096	0.00157
0.864	0.10119	-0.36096	0.00157
0.8644	0.09929	-0.3408	0.000809524
0.8828	0.1069	-0.3608	0.000809524
0.8428	0.1069	-0.36096	0.00157
0.844	0.10119	-0.3816	0.00462
0.8432	0.105	-0.4408	0.000809524
0.864	0.10119	-0.44072	0.000428571
0.8436	0.1031	-0.46088	0.00119
0.8232	0.105	-0.44104	0.00195
0.8032	0.105	-0.46104	0.00195
0.8228	0.1069	-0.48096	0.00157
0.8244	0.09929	-0.46072	0.000428571
0.824	0.10119	-0.50104	0.00195
0.7836	0.1031	-0.50104	0.00195
0.764	0.10119	-0.48032	-0.00148
0.7432	0.105	-0.50088	0.00119
0.7832	0.105	-0.48104	0.00195
0.7428	0.1069	-0.50072	0.000428571
0.7028	0.1069	-0.5208	0.000809524
0.7228	0.1069	-0.5608	0.000809524
0.7032	0.105	-0.54056	-0.000333333
0.6824	0.10881	-0.5612	0.00271
0.6824	0.10881	-0.56056	-0.000333333
0.6424	0.10881	-0.60112	0.00233
0.6428	0.1069	-0.6012	0.00271
0.6224	0.10881	-0.6208	0.000809524
0.5824	0.10881	-0.56056	-0.000333333
0.5828	0.1069	-0.60016	-0.00224
0.5828	0.1069	-0.64024	-0.00186
0.5624	0.10881	-0.62048	-0.000714286
0.5228	0.1069	-0.64032	-0.00148
0.5028	0.1069	-0.64024	-0.00186
0.4632	0.105	-0.64024	-0.00186
0.4624	0.10881	-0.68096	0.00157
0.4628	0.1069	-0.70032	-0.00148
0.4224	0.10881	-0.74048	-0.000714286
0.3832	0.105	-0.72056	-0.000333333
0.3428	0.1069	-0.76032	-0.00148
0.3428	0.1069	-0.76008	-0.00262
0.3024	0.10881	-0.7804	-0.0011
0.3024	0.10881	-0.77992	-0.00338
0.2224	0.10881	-0.77984	-0.00376
0.202	0.11071	-0.81992	-0.00338
0.2024	0.10881	-0.82016	-0.00224
0.1428	0.1069	-0.82024	-0.00186
0.1624	0.10881	-0.82	-0.003
0.1024	0.10881	-0.84008	-0.00262
0.0436	0.1031	-0.84072	0.000428571
0.0428	0.1069	-0.86056	-0.000333333
-0.0168	0.105	-0.84064	4.7619e-05
-0.0172	0.1069	-0.8804	-0.0011
-0.0572	0.1069	-0.9204	-0.0011
-0.1176	0.10881	-0.92048	-0.000714286
-0.1572	0.1069	-0.9008	0.000809524
-0.198	0.11071	-0.88048	-0.000714286
-0.2168	0.105	-0.92016	-0.00224
-0.156	0.10119	-0.96072	0.000428571
-0.1168	0.105	-0.94032	-0.00148
-0.1364	0.1031	-0.96016	-0.00224
-0.1772	0.1069	-0.92	-0.003
-0.1964	0.1031	-0.96032	-0.00148
-0.236	0.10119	-0.92048	-0.000714286
-0.236	0.10119	-0.96024	-0.00186
-0.2968	0.105	-0.98008	-0.00262
-0.296	0.10119	-1	-0.003
-0.3356	0.09929	-0.98016	-0.00224
-0.356	0.10119	-0.97984	-0.00376
-0.376	0.10119	-1.00024	-0.00186
-0.4364	0.1031	-0.97944	-0.00567
-0.4548	0.09548	-1.04048	-0.000714286
-0.4748	0.09548	-1.00048	-0.000714286
-0.4752	0.09738	-1.02072	0.000428571
-0.516	0.10119	-1.04024	-0.00186
-0.5552	0.09738	-1.02016	-0.00224
-0.5948	0.09548	-1.00016	-0.00224
-0.6352	0.09738	-1.02016	-0.00224
-0.6548	0.09548	-1.06008	-0.00262
-0.6948	0.09548	-1.01984	-0.00376
-0.7548	0.09548	-1.0604	-0.0011
-0.7344	0.09357	-1.06008	-0.00262
-0.8144	0.09357	-1.06024	-0.00186
-0.8352	0.09738	-1.08008	-0.00262
-0.8952	0.09738	-1.06008	-0.00262
-0.9136	0.08976	-1.08032	-0.00148
-0.9348	0.09548	-1.08064	4.7619e-05
-0.9728	0.08595	-1.1008	0.000809524
-0.954	0.09167	-1.1008	0.000809524
-0.8928	0.08595	-1.14024	-0.00186
-0.8332	0.08786	-1.08048	-0.000714286
-0.8324	0.08405	-1.12024	-0.00186
-0.7924	0.08405	-1.11992	-0.00338
-0.7916	0.08024	-1.09968	-0.00452
-0.7516	0.08024	-1.13976	-0.00414
-0.7924	0.08405	-1.14008	-0.00262
-0.8108	0.07643	-1.14	-0.003
-0.8308	0.07643	-1.12008	-0.00262
-0.7908	0.07643	-1.13952	-0.00529
-0.8308	0.07643	-1.12008	-0.00262
-0.7908	0.07643	-1.16	-0.003
-0.7896	0.07071	-1.14016	-0.00224
-0.8104	0.07452	-1.17992	-0.00338
-0.7904	0.07452	-1.16016	-0.00224
-0.8104	0.07452	-1.15992	-0.00338
-0.8092	0.06881	-1.1804	-0.0011
-0.83	0.07262	-1.15936	-0.00605
-0.828	0.0631	-1.13944	-0.00567
-0.8492	0.06881	-1.15968	-0.00452
-0.8484	0.065	-1.14048	-0.000714286
-0.8488	0.0669	-1.16016	-0.00224
-0.868	0.0631	-1.14024	-0.00186
-0.8676	0.06119	-1.11944	-0.00567
-0.8676	0.06119	-1.15984	-0.00376
-0.886	0.05357	-1.14016	-0.00224
-0.8856	0.05167	-1.13984	-0.00376
-0.8868	0.05738	-1.18048	-0.000714286
-0.8468	0.05738	-1.12	-0.003
-0.8868	0.05738	-1.13976	-0.00414
-0.906	0.05357	-1.16008	-0.00262
-0.9056	0.05167	-1.13976	-0.00414
-0.9052	0.04976	-1.10016	-0.00224
-0.8848	0.04786	-1.11952	-0.00529
-0.8836	0.04214	-1.12016	-0.00224
-0.8644	0.04595	-1.12	-0.003
-0.8836	0.04214	-1.12032	-0.00148
-0.9044	0.04595	-1.10016	-0.00224
-0.8628	0.03833	-1.09976	-0.00414
-0.9024	0.03643	-1.1	-0.003
-0.9012	0.03071	-1.09992	-0.00338
-0.8816	0.03262	-1.09952	-0.00529
-0.9016	0.03262	-1.07968	-0.00452
-0.9016	0.03262	-1.09992	-0.00338
-0.9012	0.03071	-1.04016	-0.00224
-0.8808	0.02881	-1.08008	-0.00262
-0.8604	0.0269	-1.08008	-0.00262
-0.8604	0.0269	-1.07984	-0.00376
-0.9004	0.0269	-1.10048	-0.000714286
-0.8992	0.02119	-1.08008	-0.00262
-0.8596	0.0231	-1.06032	-0.00148
-0.8792	0.02119	-1.06056	-0.000333333
-0.898	0.01548	-1.08064	4.7619e-05
-0.8968	0.00976	-1.03952	-0.00529
-0.8784	0.01738	-1.05952	-0.00529
-0.878	0.01548	-1.08	-0.003
-0.8776	0.01357	-1.01968	-0.00452
-0.8764	0.00786	-1.01968	-0.00452
-0.8968	0.00976	-1.01992	-0.00338
-0.9168	0.00976	-1.02032	-0.00148
-0.9156	0.00405	-1.01992	-0.00338
-0.9152	0.00214	-0.98008	-0.00262
-0.8948	0.000238095	-0.99944	-0.00567
-0.9148	0.000238095	-1.00008	-0.00262
-0.9148	0.000238095	-0.99936	-0.00605
-0.914	-0.00357	-0.93944	-0.00567
-0.894	-0.00357	-0.93992	-0.00338
-0.8928	-0.00929	-0.95984	-0.00376
-0.8932	-0.00738	-0.94	-0.003
-0.872	-0.0131	-0.93984	-0.00376
-0.8932	-0.00738	-0.92024	-0.00186
-0.8716	-0.015	-0.89976	-0.00414
-0.8508	-0.01881	-0.89992	-0.00338
-0.8904	-0.02071	-0.86048	-0.000714286
-0.8704	-0.02071	-0.84	-0.003
-0.8892	-0.02643	-0.86008	-0.00262
-0.8704	-0.02071	-0.86008	-0.00262
-0.8692	-0.02643	-0.86	-0.003
-0.8888	-0.02833	-0.86008	-0.00262
-0.8888	-0.02833	-0.82072	0.000428571
-0.9088	-0.02833	-0.7996	-0.0049
-0.9084	-0.03024	-0.80064	4.7619e-05
-0.9072	-0.03595	-0.80016	-0.00224
-0.8684	-0.03024	-0.78	-0.003
-0.8864	-0.03976	-0.7996	-0.0049
-0.908	-0.03214	-0.77976	-0.00414
-0.9276	-0.03405	-0.73984	-0.00376
-0.8864	-0.03976	-0.7596	-0.0049
-0.9056	-0.04357	-0.75936	-0.00605
-0.8852	-0.04548	-0.73976	-0.00414
-0.946	-0.04167	-0.67976	-0.00414
-0.886	-0.04167	-0.68016	-0.00224
-0.886	-0.04167	-0.64032	-0.00148
-0.9052	-0.04548	-0.66032	-0.00148
-0.9244	-0.04929	-0.66056	-0.000333333
-0.904	-0.05119	-0.62024	-0.00186
-0.904	-0.05119	-0.64032	-0.00148
-0.9248	-0.04738	-0.6008	0.000809524
-0.9228	-0.0569	-0.58072	0.000428571
-0.9236	-0.0531	-0.6204	-0.0011
-0.922	-0.06071	-0.5408	0.000809524
-0.9236	-0.0531	-0.55984	-0.00376
-0.9424	-0.05881	-0.53984	-0.00376
-0.9424	-0.05881	-0.49952	-0.00529
-0.9024	-0.05881	-0.51936	-0.00605
-0.942	-0.06071	-0.49968	-0.00452
-0.9216	-0.06262	-0.49976	-0.00414
-0.9212	-0.06452	-0.45976	-0.00414
-0.9412	-0.06452	-0.45952	-0.00529
-0.9208	-0.06643	-0.44024	-0.00186
-0.9004	-0.06833	-0.43992	-0.00338
-0.9008	-0.06643	-0.43992	-0.00338
-0.8996	-0.07214	-0.41992	-0.00338
-0.8992	-0.07405	-0.35976	-0.00414
-0.9204	-0.06833	-0.35952	-0.00529
-0.9192	-0.07405	-0.35968	-0.00452
-0.9188	-0.07595	-0.33984	-0.00376
-0.8984	-0.07786	-0.32016	-0.00224
-0.9192	-0.07405	-0.26032	-0.00148
-0.9388	-0.07595	-0.30056	-0.000333333
-0.8988	-0.07595	-0.2804	-0.0011
-0.878	-0.07976	-0.2404	-0.0011
-0.8972	-0.08357	-0.25976	-0.00414
-0.8976	-0.08167	-0.22048	-0.000714286
-0.938	-0.07976	-0.24016	-0.00224
-0.9572	-0.08357	-0.18032	-0.00148
-0.9564	-0.08738	-0.20048	-0.000714286
-0.9168	-0.08548	-0.16048	-0.000714286
-0.9168	-0.08548	-0.12064	4.7619e-05
-0.8968	-0.08548	-0.14048	-0.000714286
-0.916	-0.08929	-0.10016	-0.00224
-0.9168	-0.08548	-0.04024	-0.00186
-0.9164	-0.08738	-0.05968	-0.00452
-0.8964	-0.08738	-0.03968	-0.00452
-0.8756	-0.09119	-0.05968	-0.00452
-0.8764	-0.08738	-0.02032	-0.00148
-0.8964	-0.08738	0.01968	-0.00148
-0.8952	-0.0931	0.03952	-0.000714286
-0.8948	-0.095	0.06	-0.003
-0.9152	-0.0931	0.01952	-0.000714286
-0.8952	-0.0931	0.01992	-0.00262
-0.8956	-0.09119	0.03992	-0.00262
-0.916	-0.08929	0.03944	-0.000333333
-0.8956	-0.09119	0.09952	-0.000714286
-0.8956	-0.09119	0.09944	-0.000333333
-0.8948	-0.095	0.11912	0.00119
-0.8748	-0.095	0.0796	-0.0011
-0.8744	-0.0969	0.13912	0.00119
-0.8748	-0.095	0.11936	4.7619e-05
-0.854	-0.09881	0.1792	0.000809524
-0.874	-0.09881	0.15968	-0.00148
-0.854	-0.09881	0.17992	-0.00262
-0.874	-0.09881	0.19936	4.7619e-05
-0.8356	-0.09119	0.19976	-0.00186
-0.8548	-0.095	0.25968	-0.00148
-0.8744	-0.0969	0.23944	-0.000333333
-0.874	-0.09881	0.23912	0.00119
-0.8736	-0.10071	0.29952	-0.000714286
-0.8948	-0.095	0.29952	-0.000714286
-0.8744	-0.0969	0.29928	0.000428571
-0.8748	-0.095	0.35936	4.7619e-05
-0.854	-0.09881	0.33928	0.000428571
-0.874	-0.09881	0.33904	0.00157
-0.8948	-0.095	0.33944	-0.000333333
-0.8936	-0.10071	0.35864	0.00348
-0.8936	-0.10071	0.39864	0.00348
-0.8936	-0.10071	0.3796	-0.0011
-0.854	-0.09881	0.3588	0.00271
-0.8732	-0.10262	0.39888	0.00233
-0.8732	-0.10262	0.41928	0.000428571
-0.8536	-0.10071	0.45928	0.000428571
-0.8544	-0.0969	0.45904	0.00157
-0.8732	-0.10262	0.4596	-0.0011
-0.8336	-0.10071	0.49928	0.000428571
-0.8532	-0.10262	0.45944	-0.000333333
-0.8136	-0.10071	0.47928	0.000428571
-0.8336	-0.10071	0.51944	-0.000333333
-0.8328	-0.10452	0.51912	0.00119
-0.7932	-0.10262	0.51936	4.7619e-05
-0.7932	-0.10262	0.53984	-0.00224
-0.7928	-0.10452	0.59904	0.00157
-0.7924	-0.10643	0.59848	0.00424
-0.7532	-0.10262	0.57912	0.00119
-0.7332	-0.10262	0.57904	0.00157
-0.7544	-0.0969	0.59928	0.000428571
-0.714	-0.09881	0.63928	0.000428571
-0.7136	-0.10071	0.6392	0.000809524
-0.6936	-0.10071	0.6192	0.000809524
-0.6528	-0.10452	0.63888	0.00233
-0.674	-0.09881	0.6588	0.00271
-0.614	-0.09881	0.67904	0.00157
-0.6132	-0.10262	0.6788	0.00271
-0.6128	-0.10452	0.69896	0.00195
-0.594	-0.09881	0.69912	0.00119
-0.5724	-0.10643	0.71848	0.00424
-0.5328	-0.10452	0.71872	0.0031
-0.5336	-0.10071	0.7588	0.00271
-0.492	-0.10833	0.79864	0.00348
-0.4528	-0.10452	0.77904	0.00157
-0.4328	-0.10452	0.77912	0.00119
-0.414	-0.09881	0.77888	0.00233
-0.4136	-0.10071	0.79936	4.7619e-05
-0.3932	-0.10262	0.83952	-0.000714286
-0.3332	-0.10262	0.85936	4.7619e-05
-0.3136	-0.10071	0.8788	0.00271
-0.3136	-0.10071	0.83872	0.0031
-0.274	-0.09881	0.87904	0.00157
-0.1932	-0.10262	0.87864	0.00348
-0.1928	-0.10452	0.89856	0.00386
-0.154	-0.09881	0.85864	0.00348
-0.1536	-0.10071	0.87856	0.00386
-0.0924	-0.10643	0.87904	0.00157
-0.072	-0.10833	0.89848	0.00424
-0.0324	-0.10643	0.91888	0.00233
-0.0124	-0.10643	0.9188	0.00271
0.0668	-0.10262	0.89872	0.0031
0.0864	-0.10071	0.9184	0.00462
0.106	-0.09881	0.91888	0.00233
0.1272	-0.10452	0.9384	0.00462
0.1664	-0.10071	0.95824	0.00538
0.1672	-0.10452	0.95864	0.00348
0.1668	-0.10262	0.97864	0.00348
0.206	-0.09881	0.95864	0.00348
0.2064	-0.10071	0.9784	0.00462
0.2264	-0.10071	0.99832	0.005
0.2468	-0.10262	0.99824	0.00538
0.326	-0.09881	0.99864	0.00348
0.326	-0.09881	1.0384	0.00462
0.366	-0.09881	1.01864	0.00348
0.3864	-0.10071	1.0384	0.00462
0.426	-0.09881	1.0388	0.00271
0.466	-0.09881	1.07824	0.00538
0.4664	-0.10071	1.07848	0.00424
0.5056	-0.0969	0.99832	0.005
0.5056	-0.0969	1.07808	0.00614
0.5652	-0.095	1.1188	0.00271
0.5852	-0.095	1.09832	0.005
0.606	-0.09881	1.09856	0.00386
0.6656	-0.0969	1.11848	0.00424
0.7052	-0.095	1.09808	0.00614
0.7056	-0.0969	1.11856	0.00386
0.7644	-0.09119	1.07808	0.00614
0.7644	-0.09119	1.13824	0.00538
0.804	-0.08929	1.1388	0.00271
0.8644	-0.09119	1.13832	0.005
0.8844	-0.09119	1.0784	0.00462
0.8656	-0.0969	1.13808	0.00614
0.924	-0.08929	1.15872	0.0031
0.9644	-0.09119	1.1584	0.00462
0.9844	-0.09119	1.13848	0.00424
0.9832	-0.08548	1.1588	0.00271
0.9432	-0.08548	1.15824	0.00538
0.9624	-0.08167	1.13848	0.00424
0.942	-0.07976	1.1784	0.00462
0.9228	-0.08357	1.1988	0.00271
0.8824	-0.08167	1.17848	0.00424
0.882	-0.07976	1.2184	0.00462
0.8616	-0.07786	1.19896	0.00195
0.8816	-0.07786	1.17848	0.00424
0.8816	-0.07786	1.2384	0.00462
0.9212	-0.07595	1.17816	0.00576
0.9208	-0.07405	1.19784	0.00729
0.9004	-0.07214	1.1984	0.00462
0.9008	-0.07405	1.21832	0.005
0.9392	-0.06643	1.21816	0.00576
0.8996	-0.06833	1.15888	0.00233
0.9196	-0.06833	1.17856	0.00386
0.9192	-0.06643	1.17856	0.00386
0.8988	-0.06452	1.17824	0.00538
0.9388	-0.06452	1.19832	0.005
0.8988	-0.06452	1.17816	0.00576
0.9184	-0.06262	1.19832	0.005
0.8988	-0.06452	1.2184	0.00462
0.8984	-0.06262	1.17784	0.00729
0.918	-0.06071	1.15784	0.00729
0.9172	-0.0569	1.17824	0.00538
0.8972	-0.0569	1.19816	0.00576
0.9372	-0.0569	1.19832	0.005
0.8968	-0.055	1.19848	0.00424
0.8968	-0.055	1.19808	0.00614
0.9164	-0.0531	1.19784	0.00729
0.936	-0.05119	1.17752	0.00881
0.9556	-0.04929	1.15808	0.00614
0.914	-0.04167	1.13848	0.00424
0.914	-0.04167	1.15864	0.00348
0.9144	-0.04357	1.1584	0.00462
0.914	-0.04167	1.13848	0.00424
0.9744	-0.04357	1.15848	0.00424
0.9132	-0.03786	1.13848	0.00424
0.9332	-0.03786	1.13816	0.00576
0.9128	-0.03595	1.15816	0.00576
0.9124	-0.03405	1.1584	0.00462
0.9124	-0.03405	1.11848	0.00424
0.912	-0.03214	1.13824	0.00538
0.9316	-0.03024	1.13784	0.00729
0.9508	-0.02643	1.11848	0.00424
0.9508	-0.02643	1.13848	0.00424
0.9508	-0.02643	1.15832	0.005
0.9704	-0.02452	1.11792	0.0069
0.93	-0.02262	1.07832	0.005
0.9292	-0.01881	1.09856	0.00386
0.89	-0.02262	1.13856	0.00386
0.9492	-0.01881	1.09832	0.005
0.9292	-0.01881	1.11864	0.00348
0.9288	-0.0169	1.0988	0.00271
0.908	-0.0131	1.05848	0.00424
0.9284	-0.015	1.07856	0.00386
0.9272	-0.00929	1.09848	0.00424
0.9476	-0.01119	1.0388	0.00271
0.9264	-0.00548	1.03856	0.00386
0.8864	-0.00548	1.03888	0.00233
0.926	-0.00357	1.03872	0.0031
0.9256	-0.00167	1.01872	0.0031
0.9264	-0.00548	1.01808	0.00614
0.9652	0.000238095	1.01824	0.00538
0.9848	0.00214	0.99872	0.0031
0.9836	0.00786	0.99816	0.00576
0.964	0.00595	0.9784	0.00462
0.9832	0.00976	0.95832	0.005
0.9828	0.01167	0.97832	0.005
0.9432	0.00976	0.99864	0.00348
0.9816	0.01738	0.93808	0.00614
0.962	0.01548	0.95832	0.005
0.922	0.01548	0.91816	0.00576
0.9616	0.01738	0.93824	0.00538
1.0012	0.01929	0.93816	0.00576
0.9604	0.0231	0.9384	0.00462
0.96	0.025	0.89816	0.00576
0.96	0.025	0.89816	0.00576
0.96	0.025	0.87856	0.00386
0.9596	0.0269	0.89792	0.0069
0.9392	0.02881	0.8584	0.00462
0.9584	0.03262	0.79832	0.005
0.9392	0.02881	0.83824	0.00538
0.9576	0.03643	0.83824	0.00538
0.9176	0.03643	0.81816	0.00576
0.9376	0.03643	0.83872	0.0031
0.9572	0.03833	0.758	0.00652
0.958	0.03452	0.75848	0.00424
0.936	0.04405	0.77832	0.005
0.9364	0.04214	0.73832	0.005
0.9356	0.04595	0.73792	0.0069
0.936	0.04405	0.71864	0.00348
0.9548	0.04976	0.71816	0.00576
0.9748	0.04976	0.67816	0.00576
0.9552	0.04786	0.67784	0.00729
0.9552	0.04786	0.6584	0.00462
0.9736	0.05548	0.63824	0.00538
0.9736	0.05548	0.63848	0.00424
0.9332	0.05738	0.57816	0.00576
0.8932	0.05738	0.59888	0.00233
0.9724	0.06119	0.57888	0.00233
0.9724	0.06119	0.57808	0.00614
0.9728	0.05929	0.57832	0.005
0.9316	0.065	0.51872	0.0031
0.9524	0.06119	0.55824	0.00538
0.9508	0.06881	0.5588	0.00271
0.9504	0.07071	0.51832	0.005
0.9304	0.07071	0.51808	0.00614
0.9704	0.07071	0.45872	0.0031
0.9704	0.07071	0.49808	0.00614
0.9704	0.07071	0.45904	0.00157
0.9104	0.07071	0.45856	0.00386
0.9496	0.07452	0.43864	0.00348
0.9504	0.07071	0.39848	0.00424
0.9504	0.07071	0.39856	0.00386
0.9096	0.07452	0.37848	0.00424
0.9688	0.07833	0.35864	0.00348
0.9692	0.07643	0.37872	0.0031
0.9288	0.07833	0.2988	0.00271
0.9688	0.07833	0.31832	0.005
1.0084	0.08024	0.29872	0.0031
0.9288	0.07833	0.25856	0.00386
0.9876	0.08405	0.2584	0.00462
0.9672	0.08595	0.21888	0.00233
0.9476	0.08405	0.21832	0.005
0.9876	0.08405	0.17872	0.0031
0.9672	0.08595	0.19896	0.00195
0.9668	0.08786	0.19864	0.00348
0.9876	0.08405	0.17816	0.00576
0.9672	0.08595	0.138	0.00652
0.9672	0.08595	0.11856	0.00386
0.9672	0.08595	0.0992	0.000809524
0.946	0.09167	0.11848	0.00424
0.9264	0.08976	0.0984	0.00462
0.966	0.09167	0.0392	0.000809524
0.946	0.09167	0.03896	0.00195
0.9448	0.09738	0.0384	0.00462
0.9456	0.09357	0.01816	0.00576
0.9452	0.09548	0.01872	0.0031
0.9248	0.09738	-0.04136	0.00348
0.9252	0.09548	-0.0216	0.00462
0.9248	0.09738	-0.04152	0.00424
0.9448	0.09738	-0.06136	0.00348
0.9248	0.09738	-0.10128	0.0031
0.9248	0.09738	-0.10152	0.00424
0.9252	0.09548	-0.12136	0.00348
0.964	0.10119	-0.162	0.00652
0.9248	0.09738	-0.1412	0.00271
0.924	0.10119	-0.16144	0.00386
0.8848	0.09738	-0.16112	0.00233
0.9044	0.09929	-0.24144	0.00386
0.924	0.10119	-0.18152	0.00424
0.8848	0.09738	-0.24128	0.0031
0.8844	0.09929	-0.26128	0.0031
0.904	0.10119	-0.3012	0.00271
0.9032	0.105	-0.26168	0.005
0.9032	0.105	-0.30088	0.00119
0.9036	0.1031	-0.34136	0.00348
0.904	0.10119	-0.30112	0.00233
0.9032	0.105	-0.28032	-0.00148
0.8832	0.105	-0.3004	-0.0011
0.8832	0.105	-0.32128	0.0031
0.9032	0.105	-0.3408	0.000809524
0.924	0.10119	-0.3608	0.000809524
0.8836	0.1031	-0.3612	0.00271
0.8628	0.1069	-0.40144	0.00386
0.8632	0.105	-0.42088	0.00119
0.8624	0.10881	-0.42056	-0.000333333
0.862	0.11071	-0.4208	0.000809524
0.8628	0.1069	-0.48096	0.00157
0.8428	0.1069	-0.46136	0.00348
0.8224	0.10881	-0.4808	0.000809524
0.8028	0.1069	-0.48104	0.00195
0.8436	0.1031	-0.46136	0.00348
0.8024	0.10881	-0.5008	0.000809524
0.7832	0.105	-0.50128	0.0031
0.7832	0.105	-0.54072	0.000428571
0.7828	0.1069	-0.54048	-0.000714286
0.7824	0.10881	-0.54128	0.0031
0.7624	0.10881	-0.54064	4.7619e-05
0.7432	0.105	-0.58	-0.003
0.7028	0.1069	-0.5412	0.00271
0.7024	0.10881	-0.52056	-0.000333333
0.702	0.11071	-0.54008	-0.00262
0.6832	0.105	-0.56056	-0.000333333
0.6824	0.10881	-0.58096	0.00157
0.6832	0.105	-0.60048	-0.000714286
0.6428	0.1069	-0.58096	0.00157
0.6424	0.10881	-0.62104	0.00195
0.6032	0.105	-0.62048	-0.000714286
0.5824	0.10881	-0.66032	-0.00148
0.5828	0.1069	-0.64064	4.7619e-05
0.6028	0.1069	-0.7004	-0.0011
0.5428	0.1069	-0.68032	-0.00148
0.5424	0.10881	-0.70064	4.7619e-05
0.5224	0.10881	-0.7008	0.000809524
0.5028	0.1069	-0.72088	0.00119
0.462	0.11071	-0.74032	-0.00148
0.4028	0.1069	-0.76016	-0.00224
0.4216	0.11262	-0.78016	-0.00224
0.4224	0.10881	-0.78064	4.7619e-05
0.3828	0.1069	-0.80088	0.00119
0.3424	0.10881	-0.80048	-0.000714286
0.302	0.11071	-0.82056	-0.000333333
0.302	0.11071	-0.82072	0.000428571
0.282	0.11071	-0.8404	-0.0011
0.2216	0.11262	-0.8208	0.000809524
0.2416	0.11262	-0.86016	-0.00224
0.182	0.11071	-0.86064	4.7619e-05
0.1624	0.10881	-0.88008	-0.00262
0.1024	0.10881	-0.8408	0.000809524
0.082	0.11071	-0.88072	0.000428571
0.042	0.11071	-0.88064	4.7619e-05
0.0228	0.1069	-0.92056	-0.000333333
-0.018	0.11071	-0.87992	-0.00338
-0.0576	0.10881	-0.90016	-0.00224
-0.0976	0.10881	-0.88016	-0.00224
-0.138	0.11071	-0.92016	-0.00224
-0.1372	0.1069	-0.88048	-0.000714286
-0.1768	0.105	-0.90072	0.000428571
-0.138	0.11071	-0.94064	4.7619e-05
-0.0968	0.105	-0.94008	-0.00262
-0.1368	0.105	-0.94024	-0.00186
-0.1564	0.1031	-0.94024	-0.00186
-0.1164	0.1031	-1.00056	-0.000333333
-0.2176	0.10881	-0.96008	-0.00262
-0.2372	0.1069	-0.98032	-0.00148
-0.2972	0.1069	-0.9804	-0.0011
-0.2776	0.10881	-0.98032	-0.00148
-0.3168	0.105	-1.00024	-0.00186
-0.3768	0.105	-1.00016	-0.00224
-0.3956	0.09929	-0.98008	-0.00262
-0.3964	0.1031	-1.00008	-0.00262
-0.4368	0.105	-1.02008	-0.00262
-0.4568	0.105	-1.00008	-0.00262
-0.4968	0.105	-1.02032	-0.00148
-0.496	0.10119	-1.02	-0.003
-0.5552	0.09738	-1	-0.003
-0.576	0.10119	-1.02016	-0.00224
-0.6152	0.09738	-1.06056	-0.000333333
-0.6756	0.09929	-1.02024	-0.00186
-0.6556	0.09929	-1.06048	-0.000714286
-0.7356	0.09929	-1.06064	4.7619e-05
-0.7356	0.09929	-1.04064	4.7619e-05
-0.7956	0.09929	-1.06024	-0.00186
-0.7948	0.09548	-1.06072	0.000428571
-0.8556	0.09929	-1.09992	-0.00338
-0.8552	0.09738	-1.08	-0.003
-0.9156	0.09929	-1.05992	-0.00338
-0.9156	0.09929	-1.09968	-0.00452
-0.8944	0.09357	-1.0796	-0.0049
-0.9148	0.09548	-1.11992	-0.00338
-0.8544	0.09357	-1.10024	-0.00186
-0.8348	0.09548	-1.13992	-0.00338
-0.834	0.09167	-1.07968	-0.00452
-0.7928	0.08595	-1.1192	-0.00681
-0.8132	0.08786	-1.11936	-0.00605
-0.812	0.08214	-1.13936	-0.00605
-0.7924	0.08405	-1.11968	-0.00452
-0.8124	0.08405	-1.11992	-0.00338
-0.8124	0.08405	-1.11984	-0.00376
-0.7916	0.08024	-1.13976	-0.00414
-0.7708	0.07643	-1.13968	-0.00452
-0.8112	0.07833	-1.1396	-0.0049
-0.8108	0.07643	-1.0996	-0.0049
-0.7908	0.07643	-1.13984	-0.00376
-0.7916	0.08024	-1.15968	-0.00452
-0.8304	0.07452	-1.13984	-0.00376
-0.8304	0.07452	-1.12008	-0.00262
-0.8496	0.07071	-1.1404	-0.0011
-0.8492	0.06881	-1.13976	-0.00414
-0.8496	0.07071	-1.13984	-0.00376
-0.8092	0.06881	-1.1404	-0.0011
-0.8676	0.06119	-1.11976	-0.00414
-0.8684	0.065	-1.14016	-0.00224
-0.8684	0.065	-1.13992	-0.00338
-0.868	0.0631	-1.09992	-0.00338
-0.848	0.0631	-1.1204	-0.0011
-0.8868	0.05738	-1.10008	-0.00262
-0.8468	0.05738	-1.14	-0.003
-0.868	0.0631	-1.12016	-0.00224
-0.8272	0.05929	-1.07984	-0.00376
-0.8456	0.05167	-1.08	-0.003
-0.8864	0.05548	-1.07984	-0.00376
-0.8652	0.04976	-1.0996	-0.0049
-0.8456	0.05167	-1.12016	-0.00224
-0.8648	0.04786	-1.09976	-0.00414
-0.8652	0.04976	-1.1	-0.003
-0.8652	0.04976	-1.06024	-0.00186
-0.9032	0.04024	-1.09984	-0.00376
-0.8636	0.04214	-1.09984	-0.00376
-0.8432	0.04024	-1.10016	-0.00224
-0.8828	0.03833	-1.12024	-0.00186
-0.9032	0.04024	-1.12008	-0.00262
-0.8832	0.04024	-1.05976	-0.00414
-0.8824	0.03643	-1.1	-0.003
-0.8624	0.03643	-1.09992	-0.00338
-0.902	0.03452	-1.05968	-0.00452
-0.882	0.03452	-1.06016	-0.00224
-0.8808	0.02881	-1.07968	-0.00452
-0.8408	0.02881	-1.03984	-0.00376
-0.86	0.025	-1.08	-0.003
-0.8796	0.0231	-1.03952	-0.00529
-0.88	0.025	-1.03984	-0.00376
-0.8796	0.0231	-1.06024	-0.00186
-0.8792	0.02119	-0.99984	-0.00376
-0.8384	0.01738	-1.01944	-0.00567
-0.8992	0.02119	-1.02016	-0.00224
-0.878	0.01548	-1.01984	-0.00376
-0.9176	0.01357	-0.96	-0.003
-0.8976	0.01357	-0.96056	-0.000333333
-0.9172	0.01167	-0.97984	-0.00376
-0.8972	0.01167	-0.97968	-0.00452
-0.896	0.00595	-0.95984	-0.00376
-0.9156	0.00405	-0.95976	-0.00414
-0.916	0.00595	-0.94	-0.003
-0.9156	0.00405	-0.96008	-0.00262
-0.9144	-0.00167	-0.89992	-0.00338
-0.9136	-0.00548	-0.92	-0.003
-0.9144	-0.00167	-0.91992	-0.00338
-0.9136	-0.00548	-0.89976	-0.00414
-0.874	-0.00357	-0.90024	-0.00186
-0.9132	-0.00738	-0.87992	-0.00338
-0.8928	-0.00929	-0.8804	-0.0011
-0.8916	-0.015	-0.85992	-0.00338
-0.9116	-0.015	-0.86008	-0.00262
-0.8916	-0.015	-0.8408	0.000809524
-0.8708	-0.01881	-0.8404	-0.0011
-0.8908	-0.01881	-0.83992	-0.00338
-0.8908	-0.01881	-0.83984	-0.00376
-0.9108	-0.01881	-0.79968	-0.00452
-0.9104	-0.02071	-0.79976	-0.00414
-0.91	-0.02262	-0.79976	-0.00414
-0.91	-0.02262	-0.80008	-0.00262
-0.9088	-0.02833	-0.76024	-0.00186
-0.8892	-0.02643	-0.72008	-0.00262
-0.9084	-0.03024	-0.7204	-0.0011
-0.8884	-0.03024	-0.72048	-0.000714286
-0.8876	-0.03405	-0.72008	-0.00262
-0.9076	-0.03405	-0.68008	-0.00262
-0.8872	-0.03595	-0.7	-0.003
-0.9068	-0.03786	-0.67976	-0.00414
-0.8856	-0.04357	-0.65976	-0.00414
-0.906	-0.04167	-0.64016	-0.00224
-0.906	-0.04167	-0.66	-0.003
-0.9064	-0.03976	-0.6396	-0.0049
-0.926	-0.04167	-0.63936	-0.00605
-0.9252	-0.04548	-0.5796	-0.0049
-0.9052	-0.04548	-0.6	-0.003
-0.9248	-0.04738	-0.55968	-0.00452
-0.9244	-0.04929	-0.57976	-0.00414
-0.904	-0.05119	-0.53976	-0.00414
-0.9036	-0.0531	-0.53928	-0.00643
-0.9036	-0.0531	-0.4996	-0.0049
-0.8828	-0.0569	-0.54	-0.003
-0.9236	-0.0531	-0.50024	-0.00186
-0.9028	-0.0569	-0.49984	-0.00376
-0.8824	-0.05881	-0.43976	-0.00414
-0.9024	-0.05881	-0.43968	-0.00452
-0.9212	-0.06452	-0.45968	-0.00452
-0.902	-0.06071	-0.42	-0.003
-0.922	-0.06071	-0.39984	-0.00376
-0.9412	-0.06452	-0.40016	-0.00224
-0.9216	-0.06262	-0.38024	-0.00186
-0.9412	-0.06452	-0.36008	-0.00262
-0.9012	-0.06452	-0.36056	-0.000333333
-0.9	-0.07024	-0.32032	-0.00148
-0.9408	-0.06643	-0.34016	-0.00224
-0.9608	-0.06643	-0.3	-0.003
-0.92	-0.07024	-0.30032	-0.00148
-0.94	-0.07024	-0.28016	-0.00224
-0.8792	-0.07405	-0.23984	-0.00376
-0.9196	-0.07214	-0.21992	-0.00338
-0.9384	-0.07786	-0.24008	-0.00262
-0.9392	-0.07405	-0.21984	-0.00376
-0.938	-0.07976	-0.15992	-0.00338
-0.8984	-0.07786	-0.16032	-0.00148
-0.9576	-0.08167	-0.18	-0.003
-0.9376	-0.08167	-0.18016	-0.00224
-0.9176	-0.08167	-0.14048	-0.000714286
-0.9384	-0.07786	-0.1	-0.003
-0.9176	-0.08167	-0.10008	-0.00262
-0.9572	-0.08357	-0.08024	-0.00186
-0.9376	-0.08167	-0.07992	-0.00338
-0.9176	-0.08167	-0.0604	-0.0011
-0.9172	-0.08357	-0.0404	-0.0011
-0.9172	-0.08357	-0.02048	-0.000714286
-0.9176	-0.08167	0.03984	-0.00224
-0.9376	-0.08167	0.03976	-0.00186
-0.8972	-0.08357	0.03984	-0.00224
-0.9164	-0.08738	0.04008	-0.00338
-0.9172	-0.08357	0.05952	-0.000714286
-0.916	-0.08929	0.08016	-0.00376
-0.8964	-0.08738	0.1	-0.003
-0.936	-0.08929	0.0796	-0.0011
-0.8968	-0.08548	0.07976	-0.00186
-0.9164	-0.08738	0.09984	-0.00224
-0.8972	-0.08357	0.09984	-0.00224
-0.9164	-0.08738	0.0996	-0.0011
-0.916	-0.08929	0.14	-0.003
-0.9156	-0.09119	0.13944	-0.000333333
-0.9356	-0.09119	0.1796	-0.0011
-0.9164	-0.08738	0.17968	-0.00148
-0.916	-0.08929	0.15896	0.00195
-0.9152	-0.0931	0.19928	0.000428571
-0.8748	-0.095	0.13952	-0.000714286
-0.8956	-0.09119	0.19912	0.00119
-0.8752	-0.0931	0.19928	0.000428571
-0.8944	-0.0969	0.23896	0.00195
-0.8548	-0.095	0.2592	0.000809524
-0.8748	-0.095	0.21928	0.000428571
-0.834	-0.09881	0.23912	0.00119
-0.8348	-0.095	0.27928	0.000428571
-0.8348	-0.095	0.27952	-0.000714286
-0.8344	-0.0969	0.33936	4.7619e-05
-0.814	-0.09881	0.29904	0.00157
-0.834	-0.09881	0.35928	0.000428571
-0.8344	-0.0969	0.3592	0.000809524
-0.8156	-0.09119	0.35912	0.00119
-0.8144	-0.0969	0.37936	4.7619e-05
-0.8148	-0.095	0.37896	0.00195
-0.814	-0.09881	0.39912	0.00119
-0.7936	-0.10071	0.43888	0.00233
-0.794	-0.09881	0.41936	4.7619e-05
-0.7936	-0.10071	0.4988	0.00271
-0.814	-0.09881	0.49872	0.0031
-0.7528	-0.10452	0.47912	0.00119
-0.7736	-0.10071	0.49864	0.00348
-0.7548	-0.095	0.4792	0.000809524
-0.7536	-0.10071	0.5396	-0.0011
-0.7536	-0.10071	0.49952	-0.000714286
-0.7336	-0.10071	0.55936	4.7619e-05
-0.7132	-0.10262	0.55936	4.7619e-05
-0.714	-0.09881	0.5796	-0.0011
-0.6744	-0.0969	0.59928	0.000428571
-0.6936	-0.10071	0.59904	0.00157
-0.6744	-0.0969	0.61904	0.00157
-0.6736	-0.10071	0.6192	0.000809524
-0.6336	-0.10071	0.65944	-0.000333333
-0.6336	-0.10071	0.6596	-0.0011
-0.6136	-0.10071	0.6592	0.000809524
-0.6136	-0.10071	0.71864	0.00348
-0.5944	-0.0969	0.71928	0.000428571
-0.5336	-0.10071	0.71912	0.00119
-0.5348	-0.095	0.73896	0.00195
-0.5144	-0.0969	0.7392	0.000809524
-0.4944	-0.0969	0.77944	-0.000333333
-0.4536	-0.10071	0.77952	-0.000714286
-0.494	-0.09881	0.79936	4.7619e-05
-0.474	-0.09881	0.79936	4.7619e-05
-0.4144	-0.0969	0.79864	0.00348
-0.3944	-0.0969	0.79944	-0.000333333
-0.3728	-0.10452	0.83872	0.0031
-0.3136	-0.10071	0.83912	0.00119
-0.314	-0.09881	0.8188	0.00271
-0.2736	-0.10071	0.8792	0.000809524
-0.214	-0.09881	0.8988	0.00271
-0.2332	-0.10262	0.9392	0.000809524
-0.1936	-0.10071	0.87856	0.00386
-0.1532	-0.10262	0.83904	0.00157
-0.1132	-0.10262	0.83904	0.00157
-0.094	-0.09881	0.85872	0.0031
-0.0744	-0.0969	0.8384	0.00462
-0.0544	-0.0969	0.85856	0.00386
-0.0144	-0.0969	0.89848	0.00424
0.026	-0.09881	0.8992	0.000809524
0.0664	-0.10071	0.89904	0.00157
0.1068	-0.10262	0.87832	0.005
0.1064	-0.10071	0.89896	0.00195
0.1456	-0.0969	0.9188	0.00271
0.166	-0.09881	0.93848	0.00424
0.1452	-0.095	0.95904	0.00157
0.1456	-0.0969	0.9384	0.00462
0.1856	-0.0969	0.95848	0.00424
0.2064	-0.10071	0.9988	0.00271
0.2464	-0.10071	0.99848	0.00424
0.2664	-0.10071	0.99864	0.00348
0.2848	-0.0931	0.93888	0.00233
0.2848	-0.0931	1.01808	0.00614
0.3456	-0.0969	1.03864	0.00348
0.3652	-0.095	1.01848	0.00424
0.3856	-0.0969	1.03856	0.00386
0.4456	-0.0969	1.0388	0.00271
0.4652	-0.095	1.03848	0.00424
0.4856	-0.0969	1.05816	0.00576
0.5048	-0.0931	1.03832	0.005
0.5448	-0.0931	1.07824	0.00538
0.5648	-0.0931	1.05808	0.00614
0.5844	-0.09119	1.09848	0.00424
0.6244	-0.09119	1.05832	0.005
0.6636	-0.08738	1.07808	0.00614
0.684	-0.08929	1.09816	0.00576
0.7444	-0.09119	1.11816	0.00576
0.7844	-0.09119	1.09832	0.005
0.784	-0.08929	1.09848	0.00424
0.7836	-0.08738	1.07832	0.005
0.8432	-0.08548	1.07792	0.0069
0.8832	-0.08548	1.07824	0.00538
0.9232	-0.08548	1.09824	0.00538
0.924	-0.08929	1.0584	0.00462
0.964	-0.08929	1.13832	0.005
0.9832	-0.08548	1.1184	0.00462
0.9624	-0.08167	1.07824	0.00538
0.9632	-0.08548	1.15832	0.005
0.922	-0.07976	1.0984	0.00462
0.9024	-0.08167	1.11816	0.00576
0.882	-0.07976	1.13832	0.005
0.8424	-0.08167	1.13824	0.00538
0.8808	-0.07405	1.1384	0.00462
0.8816	-0.07786	1.11832	0.005
0.9004	-0.07214	1.11816	0.00576
0.8812	-0.07595	1.11808	0.00614
0.9	-0.07024	1.13816	0.00576
0.9004	-0.07214	1.15816	0.00576
0.88	-0.07024	1.11816	0.00576
0.9196	-0.06833	1.13832	0.005
0.8996	-0.06833	1.15832	0.005
0.8996	-0.06833	1.11768	0.00805
0.9188	-0.06452	1.158	0.00652
0.9588	-0.06452	1.15792	0.0069
0.898	-0.06071	1.17856	0.00386
0.9584	-0.06262	1.13808	0.00614
0.9376	-0.05881	1.13824	0.00538
0.9384	-0.06262	1.1384	0.00462
0.9376	-0.05881	1.1784	0.00462
0.9376	-0.05881	1.13832	0.005
0.9564	-0.0531	1.11824	0.00538
0.8972	-0.0569	1.13848	0.00424
0.8952	-0.04738	1.11848	0.00424
0.896	-0.05119	1.1188	0.00271
0.9356	-0.04929	1.1184	0.00462
0.976	-0.05119	1.118	0.00652
0.9348	-0.04548	1.11872	0.0031
0.9352	-0.04738	1.11816	0.00576
0.9344	-0.04357	1.13816	0.00576
0.8744	-0.04357	1.11832	0.005
0.9148	-0.04548	1.098	0.00652
0.914	-0.04167	1.11776	0.00767
0.9332	-0.03786	1.09784	0.00729
0.9128	-0.03595	1.09808	0.00614
0.9524	-0.03405	1.13832	0.005
0.932	-0.03214	1.11832	0.005
0.9324	-0.03405	1.09832	0.005
0.9112	-0.02833	1.09816	0.00576
0.8904	-0.02452	1.11808	0.00614
0.8916	-0.03024	1.09832	0.005
0.8908	-0.02643	1.0984	0.00462
0.9104	-0.02452	1.1184	0.00462
0.8908	-0.02643	1.07864	0.00348
0.8692	-0.01881	1.07816	0.00576
0.93	-0.02262	1.07856	0.00386
0.8892	-0.01881	1.07792	0.0069
0.9288	-0.0169	1.098	0.00652
0.9088	-0.0169	1.03856	0.00386
0.9292	-0.01881	1.05896	0.00195
0.9284	-0.015	1.05816	0.00576
0.928	-0.0131	1.05888	0.00233
0.9476	-0.01119	1.05864	0.00348
0.9268	-0.00738	1.01888	0.00233
0.9676	-0.01119	0.99872	0.0031
0.926	-0.00357	1.01848	0.00424
0.946	-0.00357	1.0384	0.00462
0.966	-0.00357	0.99832	0.005
0.966	-0.00357	1.0184	0.00462
0.9444	0.00405	1.01864	0.00348
0.9848	0.00214	0.9784	0.00462
0.9644	0.00405	0.99848	0.00424
0.9448	0.00214	0.97808	0.00614
0.9632	0.00976	0.93808	0.00614
1.0036	0.00786	0.97792	0.0069
0.9224	0.01357	0.958	0.00652
0.9224	0.01357	0.91808	0.00614
0.962	0.01548	0.938	0.00652
0.9416	0.01738	0.91856	0.00386
0.9416	0.01738	0.95784	0.00729
0.9412	0.01929	0.918	0.00652
0.9408	0.02119	0.85848	0.00424
0.9204	0.0231	0.87776	0.00767
0.94	0.025	0.91792	0.0069
0.9604	0.0231	0.87776	0.00767
0.9792	0.02881	0.85824	0.00538
0.9984	0.03262	0.8384	0.00462
0.9984	0.03262	0.83816	0.00576
0.9584	0.03262	0.85768	0.00805
0.9776	0.03643	0.79768	0.00805
0.9776	0.03643	0.798	0.00652
0.9568	0.04024	0.81776	0.00767
0.9564	0.04214	0.79784	0.00729
0.9368	0.04024	0.77832	0.005
0.9356	0.04595	0.75768	0.00805
0.9356	0.04595	0.75808	0.00614
0.9556	0.04595	0.73856	0.00386
0.9744	0.05167	0.71848	0.00424
0.9144	0.05167	0.71848	0.00424
0.8752	0.04786	0.6984	0.00462
0.9336	0.05548	0.6584	0.00462
0.9344	0.05167	0.6988	0.00271
0.9332	0.05738	0.65848	0.00424
0.934	0.05357	0.63848	0.00424
0.9132	0.05738	0.65848	0.00424
0.932	0.0631	0.65848	0.00424
0.9528	0.05929	0.5988	0.00271
0.932	0.0631	0.6384	0.00462
0.932	0.0631	0.55864	0.00348
0.932	0.0631	0.57824	0.00538
0.932	0.0631	0.57832	0.005
0.9112	0.0669	0.55808	0.00614
0.9308	0.06881	0.55808	0.00614
0.9112	0.0669	0.51792	0.0069
0.9508	0.06881	0.47824	0.00538
0.9316	0.065	0.47848	0.00424
0.93	0.07262	0.47832	0.005
0.97	0.07262	0.47808	0.00614
0.95	0.07262	0.41816	0.00576
0.9504	0.07071	0.43808	0.00614
0.9496	0.07452	0.41808	0.00614
0.9488	0.07833	0.39824	0.00538
0.9892	0.07643	0.39864	0.00348
1.0088	0.07833	0.35856	0.00386
0.9288	0.07833	0.35864	0.00348
0.9896	0.07452	0.338	0.00652
0.9276	0.08405	0.29824	0.00538
0.9468	0.08786	0.31864	0.00348
0.9284	0.08024	0.298	0.00652
0.9876	0.08405	0.25864	0.00348
0.9472	0.08595	0.23816	0.00576
0.9672	0.08595	0.21888	0.00233
0.9672	0.08595	0.2388	0.00271
0.9472	0.08595	0.1992	0.000809524
0.9468	0.08786	0.17896	0.00195
0.9864	0.08976	0.17848	0.00424
0.9456	0.09357	0.15848	0.00424
1.006	0.09167	0.11872	0.0031
0.9656	0.09357	0.13864	0.00348
0.9452	0.09548	0.09872	0.0031
0.9652	0.09548	0.07872	0.0031
0.9452	0.09548	0.07864	0.00348
0.9448	0.09738	0.05816	0.00576
0.9452	0.09548	0.03832	0.005
0.9452	0.09548	0.05816	0.00576
0.9652	0.09548	0.03832	0.005
0.9644	0.09929	-0.00176	0.00538
0.9648	0.09738	-0.00144	0.00386
0.9052	0.09548	-0.04088	0.00119
0.9452	0.09548	-0.04136	0.00348
0.9648	0.09738	-0.08128	0.0031
0.9448	0.09738	-0.08152	0.00424
0.9244	0.09929	-0.10104	0.00195
0.9444	0.09929	-0.10152	0.00424
0.9448	0.09738	-0.1416	0.00462
0.9644	0.09929	-0.12176	0.00538
0.9636	0.1031	-0.16184	0.00576
0.9648	0.09738	-0.16176	0.00538
0.964	0.10119	-0.1408	0.000809524
0.9828	0.1069	-0.16144	0.00386
0.9632	0.105	-0.16112	0.00233
0.964	0.10119	-0.2012	0.00271
0.9832	0.105	-0.22144	0.00386
1.0236	0.1031	-0.20136	0.00348
0.9636	0.1031	-0.22152	0.00424
0.9428	0.1069	-0.20144	0.00386
0.9632	0.105	-0.26112	0.00233
0.9836	0.1031	-0.24128	0.0031
0.9632	0.105	-0.26072	0.000428571
0.9832	0.105	-0.3008	0.000809524
0.9428	0.1069	-0.30128	0.0031
0.9232	0.105	-0.34128	0.0031
0.902	0.11071	-0.34168	0.005
0.942	0.11071	-0.36096	0.00157
0.9228	0.1069	-0.34096	0.00157
0.8824	0.10881	-0.40152	0.00424
0.9028	0.1069	-0.38096	0.00157
0.8828	0.1069	-0.38144	0.00386
0.9028	0.1069	-0.36152	0.00424
0.8612	0.11452	-0.36096	0.00157
0.8424	0.10881	-0.38064	4.7619e-05
0.8232	0.105	-0.38128	0.0031
0.802	0.11071	-0.40048	-0.000714286
0.802	0.11071	-0.38088	0.00119
0.8024	0.10881	-0.42088	0.00119
0.7828	0.1069	-0.44056	-0.000333333
0.7828	0.1069	-0.4608	0.000809524
0.7624	0.10881	-0.4408	0.000809524
0.762	0.11071	-0.44104	0.00195
0.7216	0.11262	-0.4408	0.000809524
0.7424	0.10881	-0.5008	0.000809524
0.722	0.11071	-0.50064	4.7619e-05
0.722	0.11071	-0.56088	0.00119
0.6824	0.10881	-0.54064	4.7619e-05
0.7024	0.10881	-0.56096	0.00157
0.6616	0.11262	-0.58064	4.7619e-05
0.6416	0.11262	-0.60024	-0.00186
0.6224	0.10881	-0.62048	-0.000714286
0.562	0.11071	-0.62072	0.000428571
0.5808	0.11643	-0.6604	-0.0011
0.5828	0.1069	-0.64032	-0.00148
0.5428	0.1069	-0.64056	-0.000333333
0.5216	0.11262	-0.66064	4.7619e-05
0.5012	0.11452	-0.66032	-0.00148
0.462	0.11071	-0.6804	-0.0011
0.462	0.11071	-0.66096	0.00157
0.422	0.11071	-0.66048	-0.000714286
0.4216	0.11262	-0.72016	-0.00224
0.3816	0.11262	-0.72032	-0.00148
0.3808	0.11643	-0.72016	-0.00224
0.3024	0.10881	-0.71992	-0.00338
0.3016	0.11262	-0.74016	-0.00224
0.2616	0.11262	-0.7404	-0.0011
0.2428	0.1069	-0.76	-0.003
0.222	0.11071	-0.78008	-0.00262
0.1624	0.10881	-0.74048	-0.000714286
0.142	0.11071	-0.76032	-0.00148
0.1012	0.11452	-0.80024	-0.00186
0.1024	0.10881	-0.80016	-0.00224
0.0632	0.105	-0.82024	-0.00186
0.0016	0.11262	-0.82064	4.7619e-05
-0.0384	0.11262	-0.86024	-0.00186
-0.0588	0.11452	-0.8604	-0.0011
-0.098	0.11071	-0.86048	-0.000714286
-0.078	0.11071	-0.8408	0.000809524
-0.1784	0.11262	-0.86064	4.7619e-05
-0.158	0.11071	-0.88048	-0.000714286
-0.1392	0.11643	-0.9008	0.000809524
-0.0588	0.11452	-0.88024	-0.00186
-0.0968	0.105	-0.92032	-0.00148
-0.1576	0.10881	-0.9404	-0.0011
-0.1784	0.11262	-0.92008	-0.00262
-0.1976	0.10881	-0.9596	-0.0049
-0.2368	0.105	-0.96	-0.003
-0.2164	0.1031	-0.96016	-0.00224
-0.3176	0.10881	-0.9196	-0.0049
-0.2968	0.105	-0.96048	-0.000714286
-0.3576	0.10881	-0.92	-0.003
-0.3772	0.1069	-0.94048	-0.000714286
-0.4372	0.1069	-0.94024	-0.00186
-0.4768	0.105	-0.92056	-0.000333333
-0.496	0.10119	-0.95976	-0.00414
-0.536	0.10119	-0.9796	-0.0049
-0.536	0.10119	-0.96008	-0.00262
-0.576	0.10119	-0.97992	-0.00338
-0.5772	0.1069	-0.98016	-0.00224
-0.5956	0.09929	-1.00048	-0.000714286
-0.6364	0.1031	-0.98024	-0.00186
-0.6564	0.1031	-0.98016	-0.00224
-0.6968	0.105	-0.98	-0.003
-0.7356	0.09929	-0.99992	-0.00338
-0.7764	0.1031	-1.04008	-0.00262
-0.8152	0.09738	-1.02008	-0.00262
-0.8364	0.1031	-1.03984	-0.00376
-0.8548	0.09548	-1.01992	-0.00338
-0.8756	0.09929	-1.06008	-0.00262
-0.9544	0.09357	-1.06016	-0.00224
-0.9756	0.09929	-1.05968	-0.00452
-0.9344	0.09357	-1.05976	-0.00414
-0.9148	0.09548	-1.03952	-0.00529
-0.834	0.09167	-1.06008	-0.00262
-0.7932	0.08786	-1.04	-0.003
-0.7528	0.08595	-1.06008	-0.00262
-0.7932	0.08786	-1.07984	-0.00376
-0.7932	0.08786	-1.04024	-0.00186
-0.7924	0.08405	-1.09992	-0.00338
-0.7728	0.08595	-1.08	-0.003
-0.8324	0.08405	-1.05968	-0.00452
-0.812	0.08214	-1.09968	-0.00452
-0.852	0.08214	-1.1004	-0.0011
[truncated: 503 more rows]

## Sheet: Fig 2b
Voltage	Polarization	Voltage	Polarization
kV	μC/cm2	kV	μC/cm2
PZT_40 torr	PZT_40 torr	alumina_40 torr	alumina_40 torr
-0.9136	0.08048	-1.59976	-0.00364
-0.8932	0.07857	-1.59944	-0.00517
-0.932	0.07286	-1.55952	-0.00479
-0.892	0.07286	-1.59976	-0.00364
-0.932	0.07286	-1.51936	-0.00555
-0.932	0.07286	-1.63944	-0.00517
-0.9116	0.07095	-1.64008	-0.00212
-0.8908	0.06714	-1.56	-0.0025
-0.93	0.06333	-1.63976	-0.00364
-0.93	0.06333	-1.67976	-0.00364
-0.9288	0.05762	-1.63976	-0.00364
-0.9292	0.05952	-1.63952	-0.00479
-0.9088	0.05762	-1.63984	-0.00326
-0.9284	0.05571	-1.67976	-0.00364
-0.9076	0.0519	-1.63992	-0.00288
-0.9276	0.0519	-1.63952	-0.00479
-0.9272	0.05	-1.71976	-0.00364
-0.9264	0.04619	-1.63888	-0.00783
-0.9268	0.0481	-1.67904	-0.00707
-0.946	0.04429	-1.67944	-0.00517
-0.9256	0.04238	-1.67888	-0.00783
-0.9648	0.03857	-1.59944	-0.00517
-0.9444	0.03667	-1.71936	-0.00555
-0.944	0.03476	-1.63952	-0.00479
-0.9444	0.03667	-1.67968	-0.00402
-0.964	0.03476	-1.63904	-0.00707
-0.9824	0.02714	-1.63904	-0.00707
-0.9428	0.02905	-1.68008	-0.00212
-0.9632	0.03095	-1.63968	-0.00402
-0.9428	0.02905	-1.63936	-0.00555
-1.0016	0.02333	-1.63912	-0.00669
-0.9624	0.02714	-1.67976	-0.00364
-0.9816	0.02333	-1.6792	-0.00631
-0.96	0.01571	-1.67904	-0.00707
-0.9588	0.01	-1.63912	-0.00669
-0.9996	0.01381	-1.67976	-0.00364
-0.9996	0.01381	-1.6	-0.0025
-0.998	0.00619	-1.64	-0.0025
-1.0184	0.0081	-1.67968	-0.00402
-0.978	0.00619	-1.63904	-0.00707
-1.0376	0.00429	-1.63896	-0.00745
-1.0372	0.00238	-1.6392	-0.00631
-1.0368	0.00047619	-1.63952	-0.00479
-1.0368	0.00047619	-1.63904	-0.00707
-1.016	-0.00333	-1.63928	-0.00593
-1.0148	-0.00905	-1.63936	-0.00555
-1.0348	-0.00905	-1.63944	-0.00517
-1.0348	-0.00905	-1.59984	-0.00326
-1.0132	-0.01667	-1.5596	-0.0044
-1.0344	-0.01095	-1.55928	-0.00593
-1.0332	-0.01667	-1.55968	-0.00402
-1.0332	-0.01667	-1.55952	-0.00479
-1.052	-0.02238	-1.59928	-0.00593
-1.0516	-0.02429	-1.55952	-0.00479
-1.0516	-0.02429	-1.55984	-0.00326
-1.0908	-0.0281	-1.48	-0.0025
-1.05	-0.0319	-1.55936	-0.00555
-1.09	-0.0319	-1.51928	-0.00593
-1.11	-0.0319	-1.5996	-0.0044
-1.0892	-0.03571	-1.51976	-0.00364
-1.0688	-0.03762	-1.5996	-0.0044
-1.0884	-0.03952	-1.47928	-0.00593
-1.0276	-0.04333	-1.55968	-0.00402
-1.0676	-0.04333	-1.55952	-0.00479
-1.0476	-0.04333	-1.51952	-0.00479
-1.0272	-0.04524	-1.47952	-0.00479
-1.0468	-0.04714	-1.51952	-0.00479
-1.106	-0.05095	-1.47928	-0.00593
-1.0652	-0.05476	-1.47904	-0.00707
-1.0452	-0.05476	-1.47944	-0.00517
-1.0652	-0.05476	-1.43904	-0.00707
-1.1044	-0.05857	-1.47928	-0.00593
-1.1044	-0.05857	-1.39968	-0.00402
-1.064	-0.06048	-1.43896	-0.00745
-1.064	-0.06048	-1.47944	-0.00517
-1.0632	-0.06429	-1.4388	-0.00821
-1.0828	-0.06619	-1.39872	-0.0086
-1.0628	-0.06619	-1.3188	-0.00821
-1.0624	-0.0681	-1.3196	-0.0044
-1.082	-0.07	-1.35912	-0.00669
-1.0816	-0.0719	-1.3596	-0.0044
-1.0608	-0.07571	-1.3196	-0.0044
-1.0808	-0.07571	-1.23904	-0.00707
-1.0804	-0.07762	-1.31952	-0.00479
-1.0604	-0.07762	-1.23928	-0.00593
-1.0404	-0.07762	-1.23928	-0.00593
-1.0588	-0.08524	-1.23944	-0.00517
-1.0388	-0.08524	-1.23944	-0.00517
-1.0784	-0.08714	-1.23952	-0.00479
-1.0792	-0.08333	-1.19936	-0.00555
-1.078	-0.08905	-1.19952	-0.00479
-1.0992	-0.08333	-1.19912	-0.00669
-1.1184	-0.08714	-1.15968	-0.00402
-1.0784	-0.08714	-1.16008	-0.00212
-1.0776	-0.09095	-1.15984	-0.00326
-1.1176	-0.09095	-1.1196	-0.0044
-1.1768	-0.09476	-1.11896	-0.00745
-1.1168	-0.09476	-1.07872	-0.0086
-1.1564	-0.09667	-1.07928	-0.00593
-1.1556	-0.10048	-1.07872	-0.0086
-1.1348	-0.10429	-1.07928	-0.00593
-1.1748	-0.10429	-1.03912	-0.00669
-1.1552	-0.10238	-0.9992	-0.00631
-1.1756	-0.10048	-0.95968	-0.00402
-1.1344	-0.10619	-0.99928	-0.00593
-1.1944	-0.10619	-0.9992	-0.00631
-1.174	-0.1081	-0.9196	-0.0044
-1.1744	-0.10619	-0.95928	-0.00593
-1.1536	-0.11	-0.9196	-0.0044
-1.1544	-0.10619	-0.83984	-0.00326
-1.1528	-0.11381	-0.83976	-0.00364
-1.1736	-0.11	-0.84008	-0.00212
-1.174	-0.1081	-0.8392	-0.00631
-1.1528	-0.11381	-0.79928	-0.00593
-1.1524	-0.11571	-0.71896	-0.00745
-1.1528	-0.11381	-0.75904	-0.00707
-1.1724	-0.11571	-0.7196	-0.0044
-1.1324	-0.11571	-0.76	-0.0025
-1.1728	-0.11381	-0.71952	-0.00479
-1.1524	-0.11571	-0.67904	-0.00707
-1.1516	-0.11952	-0.63984	-0.00326
-1.1728	-0.11381	-0.67944	-0.00517
-1.1716	-0.11952	-0.63984	-0.00326
-1.1716	-0.11952	-0.63976	-0.00364
-1.1924	-0.11571	-0.59944	-0.00517
-1.1916	-0.11952	-0.55952	-0.00479
-1.1704	-0.12524	-0.55984	-0.00326
-1.2108	-0.12333	-0.47976	-0.00364
-1.1712	-0.12143	-0.47968	-0.00402
-1.1912	-0.12143	-0.47992	-0.00288
-1.1716	-0.11952	-0.43952	-0.00479
-1.1712	-0.12143	-0.39976	-0.00364
-1.1912	-0.12143	-0.39968	-0.00402
-1.1304	-0.12524	-0.35936	-0.00555
-1.1912	-0.12143	-0.35944	-0.00517
-1.1708	-0.12333	-0.35944	-0.00517
-1.1708	-0.12333	-0.32008	-0.00212
-1.1704	-0.12524	-0.32	-0.0025
-1.1296	-0.12905	-0.23936	-0.00555
-1.17	-0.12714	-0.2396	-0.0044
-1.11	-0.12714	-0.24	-0.0025
-1.1692	-0.13095	-0.23992	-0.00288
-1.15	-0.12714	-0.1596	-0.0044
-1.1896	-0.12905	-0.07976	-0.00364
-1.1092	-0.13095	-0.15952	-0.00479
-1.15	-0.12714	-0.15952	-0.00479
-1.1696	-0.12905	-0.08016	-0.00174
-1.1488	-0.13286	-0.03976	-0.00364
-1.1292	-0.13095	0.00056	-0.00517
-1.1688	-0.13286	0.00024	-0.00364
-1.1296	-0.12905	8e-05	-0.00288
-1.1288	-0.13286	0.04016	-0.00326
-1.1096	-0.12905	0.08008	-0.00288
-1.1096	-0.12905	0.07952	-0.000214286
-1.1088	-0.13286	0.12016	-0.00326
-1.0692	-0.13095	0.16008	-0.00288
-1.108	-0.13667	0.20032	-0.00402
-1.1088	-0.13286	0.1204	-0.0044
-1.108	-0.13667	0.24	-0.0025
-1.088	-0.13667	0.20032	-0.00402
-1.0488	-0.13286	0.24064	-0.00555
-1.0292	-0.13095	0.2004	-0.0044
-1.05	-0.12714	0.28024	-0.00364
-1.0096	-0.12905	0.28032	-0.00402
-0.9892	-0.13095	0.32024	-0.00364
-0.9492	-0.13095	0.36	-0.0025
-1.0096	-0.12905	0.4	-0.0025
-0.9292	-0.13095	0.36136	--
-0.9284	-0.13476	0.40008	-0.00288
-0.9092	-0.13095	0.3992	0.00131
-0.9288	-0.13286	0.36072	-0.00593
-0.8892	-0.13095	0.43928	0.000928571
-0.8488	-0.13286	0.35928	0.000928571
-0.8292	-0.13095	0.36	-0.0025
-0.8088	-0.13286	0.39976	-0.00136
-0.7892	-0.13095	0.43944	0.000166667
-0.7288	-0.13286	0.4796	-0.000595238
-0.7092	-0.13095	0.47912	0.00169
-0.6888	-0.13286	0.43912	0.00169
-0.6488	-0.13286	0.47904	0.00207
-0.6292	-0.13095	0.51912	0.00169
-0.6284	-0.13476	0.5592	0.00131
-0.5896	-0.12905	0.51912	0.00169
-0.5696	-0.12905	0.55952	-0.000214286
-0.5088	-0.13286	0.59944	0.000166667
-0.4688	-0.13286	0.55936	0.000547619
-0.4096	-0.12905	0.59952	-0.000214286
-0.4088	-0.13286	0.59936	0.000547619
-0.3688	-0.13286	0.6392	0.00131
-0.3084	-0.13476	0.6392	0.00131
-0.2888	-0.13286	0.67936	0.000547619
-0.2488	-0.13286	0.71952	-0.000214286
-0.1676	-0.13857	0.75896	0.00245
-0.1284	-0.13476	0.71872	0.0036
-0.1284	-0.13476	0.67904	0.00207
-0.0884	-0.13476	0.71904	0.00207
-0.0284	-0.13476	0.79904	0.00207
0.052	-0.13667	0.83936	0.000547619
0.0708	-0.13095	0.75952	-0.000214286
0.1316	-0.13476	0.79888	0.00283
0.1712	-0.13286	0.87928	0.000928571
0.212	-0.13667	0.91888	0.00283
0.2712	-0.13286	0.8788	0.00321
0.3316	-0.13476	0.95848	0.00474
0.3512	-0.13286	0.87848	0.00474
0.3916	-0.13476	0.99872	0.0036
0.4708	-0.13095	0.95864	0.00398
0.388	-0.11762	0.99864	0.00398
0.4108	-0.13095	1.03848	0.00474
0.4124	-0.13857	1.07848	0.00474
0.4688	-0.12143	1.11856	0.00436
0.49	-0.12714	1.03888	0.00283
0.5708	-0.13095	1.07912	0.00169
0.5288	-0.12143	1.11856	0.00436
0.5896	-0.12524	1.11888	0.00283
0.6296	-0.12524	1.15912	0.00169
0.6892	-0.12333	1.1588	0.00321
0.6692	-0.12333	1.15832	0.0055
0.7296	-0.12524	1.19952	-0.000214286
0.7084	-0.11952	1.2388	0.00321
0.7088	-0.12143	1.19896	0.00245
0.7496	-0.12524	1.1988	0.00321
0.728	-0.11762	1.27896	0.00245
0.728	-0.11762	1.27936	0.000547619
0.748	-0.11762	1.31864	0.00398
0.7672	-0.11381	1.3184	0.00512
0.7872	-0.11381	1.23896	0.00245
0.7864	-0.11	1.27896	0.00245
0.7468	-0.1119	1.27824	0.00588
0.786	-0.1081	1.3188	0.00321
0.806	-0.1081	1.27856	0.00436
0.8056	-0.10619	1.35816	0.00626
0.826	-0.1081	1.39888	0.00283
0.7856	-0.10619	1.35872	0.0036
0.8052	-0.10429	1.43832	0.0055
0.8448	-0.10238	1.39832	0.0055
0.8252	-0.10429	1.43824	0.00588
0.8452	-0.10429	1.43816	0.00626
0.8236	-0.09667	1.51864	0.00398
0.884	-0.09857	1.4384	0.00512
0.8444	-0.10048	1.43888	0.00283
0.8828	-0.09286	1.47888	0.00283
0.8636	-0.09667	1.51856	0.00436
0.8628	-0.09286	1.51896	0.00245
0.862	-0.08905	1.39848	0.00474
0.882	-0.08905	1.51808	0.00664
0.882	-0.08905	1.5588	0.00321
0.8612	-0.08524	1.51864	0.00398
0.902	-0.08905	1.51832	0.0055
0.9008	-0.08333	1.55872	0.0036
0.8804	-0.08143	1.55832	0.0055
0.92	-0.07952	1.59872	0.0036
0.9196	-0.07762	1.51856	0.00436
0.8996	-0.07762	1.63808	0.00664
0.96	-0.07952	1.638	0.00702
0.9392	-0.07571	1.63832	0.0055
0.9188	-0.07381	1.55888	0.00283
0.9184	-0.0719	1.55728	0.01045
0.9576	-0.0681	1.558	0.00702
0.9776	-0.0681	1.59832	0.0055
0.9368	-0.06429	1.558	0.00702
0.9372	-0.06619	1.55784	0.00779
0.9364	-0.06238	1.598	0.00702
0.956	-0.06048	1.51792	0.0074
0.9768	-0.06429	1.63776	0.00817
0.9752	-0.05667	1.59784	0.00779
0.9948	-0.05476	1.59784	0.00779
0.9956	-0.05857	1.63816	0.00626
0.9744	-0.05286	1.63808	0.00664
0.974	-0.05095	1.55832	0.0055
0.9532	-0.04714	1.67808	0.00664
0.9732	-0.04714	1.59808	0.00664
0.9928	-0.04524	1.59792	0.0074
0.9924	-0.04333	1.63808	0.00664
1.012	-0.04143	1.67832	0.0055
1.0524	-0.04333	1.59856	0.00436
1.0104	-0.03381	1.59808	0.00664
0.9712	-0.03762	1.59824	0.00588
0.9904	-0.03381	1.59848	0.00474
1.0292	-0.0281	1.63856	0.00436
1.01	-0.0319	1.6384	0.00512
0.9896	-0.03	1.59824	0.00588
1.0088	-0.02619	1.678	0.00702
0.9896	-0.03	1.63776	0.00817
1.0484	-0.02429	1.63768	0.00855
1.0276	-0.02048	1.63776	0.00817
1.0476	-0.02048	1.63768	0.00855
1.0264	-0.01476	1.59768	0.00855
1.0472	-0.01857	1.63816	0.00626
1.0256	-0.01095	1.63808	0.00664
1.0456	-0.01095	1.63784	0.00779
1.0656	-0.01095	1.67728	0.01045
1.0848	-0.00714	1.59776	0.00817
1.084	-0.00333	1.55784	0.00779
1.0636	-0.00143	1.51816	0.00626
1.0628	0.00238	1.59808	0.00664
1.082	0.00619	1.59832	0.0055
1.1024	0.00429	1.5584	0.00512
1.082	0.00619	1.59808	0.00664
1.0816	0.0081	1.558	0.00702
1.0804	0.01381	1.59784	0.00779
1.0808	0.0119	1.59808	0.00664
1.1004	0.01381	1.59816	0.00626
1.0992	0.01952	1.55792	0.0074
1.0792	0.01952	1.59792	0.0074
1.0988	0.02143	1.55768	0.00855
1.0988	0.02143	1.55808	0.00664
1.1172	0.02905	1.63784	0.00779
1.0976	0.02714	1.59784	0.00779
1.0964	0.03286	1.51824	0.00588
1.0972	0.02905	1.51752	0.00931
1.0956	0.03667	1.55792	0.0074
1.096	0.03476	1.55792	0.0074
1.096	0.03476	1.51808	0.00664
1.1156	0.03667	1.558	0.00702
1.0952	0.03857	1.51768	0.00855
1.0952	0.03857	1.5184	0.00512
1.1136	0.04619	1.51848	0.00474
1.0736	0.04619	1.55848	0.00474
1.0932	0.0481	1.518	0.00702
1.1128	0.05	1.47792	0.0074
1.0924	0.0519	1.47776	0.00817
1.132	0.05381	1.47816	0.00626
1.0724	0.0519	1.47808	0.00664
1.1108	0.05952	1.47744	0.00969
1.1296	0.06524	1.438	0.00702
1.09	0.06333	1.398	0.00702
1.05	0.06333	1.39808	0.00664
1.0884	0.07095	1.35792	0.0074
1.1092	0.06714	1.35784	0.00779
1.1092	0.06714	1.35816	0.00626
1.1096	0.06524	1.39808	0.00664
1.0892	0.06714	1.318	0.00702
1.1072	0.07667	1.31816	0.00626
1.1284	0.07095	1.35784	0.00779
1.1072	0.07667	1.31856	0.00436
1.1268	0.07857	1.35808	0.00664
1.1064	0.08048	1.31776	0.00817
1.1468	0.07857	1.27784	0.00779
1.0864	0.08048	1.31776	0.00817
1.1052	0.08619	1.23824	0.00588
1.1056	0.08429	1.3176	0.00893
1.0856	0.08429	1.23792	0.0074
1.084	0.0919	1.15792	0.0074
1.0652	0.08619	1.19808	0.00664
1.1052	0.08619	1.23768	0.00855
1.0644	0.09	1.19784	0.00779
1.124	0.0919	1.15744	0.00969
1.124	0.0919	1.11792	0.0074
1.1032	0.09571	1.11776	0.00817
1.104	0.0919	1.11776	0.00817
1.1224	0.09952	1.07768	0.00855
1.1032	0.09571	1.118	0.00702
1.1224	0.09952	1.0776	0.00893
1.1016	0.10333	1.11752	0.00931
1.0824	0.09952	0.99784	0.00779
1.1216	0.10333	0.99728	0.01045
1.1216	0.10333	0.95784	0.00779
1.0808	0.10714	0.95816	0.00626
1.062	0.10143	0.9584	0.00512
1.0604	0.10905	0.91824	0.00588
1.0808	0.10714	0.8784	0.00512
1.0804	0.10905	0.87832	0.0055
1.1	0.11095	0.8384	0.00512
1.0392	0.11476	0.83872	0.0036
1.0996	0.11286	0.83824	0.00588
1.1	0.11095	0.87824	0.00588
1.0596	0.11286	0.798	0.00702
1.0588	0.11667	0.79816	0.00626
1.0396	0.11286	0.83808	0.00664
1.0592	0.11476	0.7584	0.00512
1.0588	0.11667	0.75792	0.0074
1.0388	0.11667	0.758	0.00702
1.058	0.12048	0.7184	0.00512
1.098	0.12048	0.71816	0.00626
1.0384	0.11857	0.63824	0.00588
1.0584	0.11857	0.59816	0.00626
1.0184	0.11857	0.59856	0.00436
1.018	0.12048	0.59888	0.00283
1.0184	0.11857	0.598	0.00702
1.0188	0.11667	0.51784	0.00779
1.018	0.12048	0.55808	0.00664
1.0168	0.12619	0.51848	0.00474
0.9968	0.12619	0.4384	0.00512
1.0372	0.12429	0.4384	0.00512
1.0172	0.12429	0.3984	0.00512
0.9968	0.12619	0.39848	0.00474
1.0172	0.12429	0.39808	0.00664
0.9972	0.12429	0.39832	0.0055
0.9764	0.1281	0.35872	0.0036
1.016	0.13	0.398	0.00702
1.0168	0.12619	0.31808	0.00664
0.9968	0.12619	0.23848	0.00474
0.976	0.13	0.23816	0.00626
0.9756	0.1319	0.27816	0.00626
0.996	0.13	0.19832	0.0055
0.9556	0.1319	0.15816	0.00626
0.976	0.13	0.11832	0.0055
0.9568	0.12619	0.11816	0.00626
0.9356	0.1319	0.11832	0.0055
0.9556	0.1319	0.15832	0.0055
0.956	0.13	0.0384	0.00512
0.9148	0.13571	0.03824	0.00588
0.9148	0.13571	0.07856	0.00436
0.9156	0.1319	-0.002	0.00702
0.8744	0.13762	-0.00136	0.00398
0.9156	0.1319	-0.00112	0.00283
0.8948	0.13571	-0.0016	0.00512
0.8952	0.13381	-0.082	0.00702
0.8548	0.13571	-0.08144	0.00436
0.8556	0.1319	-0.12184	0.00626
0.8156	0.1319	-0.12192	0.00664
0.8156	0.1319	-0.16152	0.00474
0.8152	0.13381	-0.16104	0.00245
0.8156	0.1319	-0.24128	0.0036
0.7552	0.13381	-0.24152	0.00474
0.7752	0.13381	-0.28144	0.00436
0.7356	0.1319	-0.24208	0.0074
0.736	0.13	-0.28168	0.0055
0.7352	0.13381	-0.32104	0.00245
0.7152	0.13381	-0.36096	0.00207
0.6756	0.1319	-0.32144	0.00436
0.656	0.13	-0.3616	0.00512
0.6348	0.13571	-0.44192	0.00664
0.6152	0.13381	-0.44112	0.00283
0.576	0.13	-0.48144	0.00436
0.5152	0.13381	-0.44176	0.00588
0.5148	0.13571	-0.5616	0.00512
0.536	0.13	-0.52176	0.00588
0.476	0.13	-0.5616	0.00512
0.4764	0.1281	-0.5616	0.00512
0.4156	0.1319	-0.56128	0.0036
0.3548	0.13571	-0.60112	0.00283
0.3344	0.13762	-0.56128	0.0036
0.3148	0.13571	-0.5612	0.00321
0.3352	0.13381	-0.56088	0.00169
0.2552	0.13381	-0.52112	0.00283
0.2348	0.13571	-0.60128	0.0036
0.1548	0.13571	-0.56112	0.00283
0.1756	0.1319	-0.5608	0.00131
0.0952	0.13381	-0.60152	0.00474
0.0756	0.1319	-0.60088	0.00169
0.0352	0.13381	-0.72096	0.00207
-0.0248	0.13381	-0.68112	0.00283
-0.0452	0.13571	-0.68112	0.00283
-0.1248	0.13381	-0.72032	-0.00097619
-0.1448	0.13381	-0.6808	0.00131
-0.1644	0.1319	-0.76032	-0.00097619
-0.206	0.13952	-0.7604	-0.000595238
-0.2044	0.1319	-0.76056	0.000166667
-0.224	0.13	-0.7608	0.00131
-0.2236	0.1281	-0.7612	0.00321
-0.2252	0.13571	-0.8008	0.00131
-0.3048	0.13381	-0.84088	0.00169
-0.344	0.13	-0.88072	0.000928571
-0.3632	0.12619	-0.88088	0.00169
-0.3836	0.1281	-0.92096	0.00207
-0.4248	0.13381	-0.92096	0.00207
-0.4836	0.1281	-1.0008	0.00131
-0.544	0.13	-1.04088	0.00169
-0.5636	0.1281	-1.00048	-0.000214286
-0.5636	0.1281	-1.08088	0.00169
-0.5828	0.12429	-1.0808	0.00131
-0.6636	0.1281	-1.04024	-0.00136
-0.6628	0.12429	-1.08048	-0.000214286
-0.6824	0.12238	-1.08048	-0.000214286
-0.7424	0.12238	-1.08072	0.000928571
-0.7624	0.12238	-1.16096	0.00207
-0.8216	0.11857	-1.12072	0.000928571
-0.8032	0.12619	-1.16016	-0.00174
-0.802	0.12048	-1.20048	-0.000214286
-0.7828	0.12429	-1.24024	-0.00136
-0.8016	0.11857	-1.16048	-0.000214286
-0.8212	0.11667	-1.12088	0.00169
-0.8016	0.11857	-1.15984	-0.00326
-0.8204	0.11286	-1.16	-0.0025
-0.8208	0.11476	-1.16016	-0.00174
-0.76	0.11095	-1.19984	-0.00326
-0.7988	0.10524	-1.15952	-0.00479
-0.8188	0.10524	-1.24032	-0.00097619
-0.7992	0.10714	-1.16024	-0.00136
-0.7992	0.10714	-1.20024	-0.00136
-0.7988	0.10524	-1.28008	-0.00212
-0.7584	0.10333	-1.2404	-0.000595238
-0.7984	0.10333	-1.32032	-0.00097619
-0.7976	0.09952	-1.23992	-0.00288
-0.8184	0.10333	-1.3204	-0.000595238
-0.8176	0.09952	-1.31984	-0.00326
-0.8368	0.09571	-1.32	-0.0025
-0.818	0.10143	-1.32024	-0.00136
-0.8176	0.09952	-1.36	-0.0025
-0.8368	0.09571	-1.4004	-0.000595238
-0.8556	0.09	-1.31976	-0.00364
-0.8356	0.09	-1.36016	-0.00174
-0.8556	0.09	-1.36008	-0.00212
-0.8756	0.09	-1.4	-0.0025
-0.854	0.08238	-1.39976	-0.00364
-0.8944	0.08429	-1.40008	-0.00212
-0.894	0.08238	-1.39976	-0.00364
-0.9136	0.08048	-1.43952	-0.00479
-0.8744	0.08429	-1.43984	-0.00326
-0.9132	0.07857	-1.44024	-0.00136
-0.8944	0.08429	-1.43968	-0.00402
-0.9328	0.07667	-1.51984	-0.00326
-0.8932	0.07857	-1.51976	-0.00364
-0.9124	0.07476	-1.44008	-0.00212
-0.8916	0.07095	-1.47984	-0.00326
-0.9112	0.06905	-1.51952	-0.00479
-0.9108	0.06714	-1.56016	-0.00174
-0.8912	0.06905	-1.51992	-0.00288
-0.9104	0.06524	-1.47984	-0.00326
-0.9088	0.05762	-1.55984	-0.00326
-0.9088	0.05762	-1.55944	-0.00517
-0.9092	0.05952	-1.51968	-0.00402
-0.9084	0.05571	-1.60008	-0.00212
-0.908	0.05381	-1.60008	-0.00212
-0.9476	0.0519	-1.47992	-0.00288
-0.9072	0.05	-1.64024	-0.00136
-0.888	0.05381	-1.60048	-0.000214286
-0.9264	0.04619	-1.59944	-0.00517
-0.9464	0.04619	-1.48	-0.0025
-0.9464	0.04619	-1.5196	-0.0044
-0.926	0.04429	-1.51968	-0.00402
-0.9256	0.04238	-1.51952	-0.00479
-0.9652	0.04048	-1.52008	-0.00212
-0.9852	0.04048	-1.51936	-0.00555
-0.9248	0.03857	-1.56008	-0.00212
-0.944	0.03476	-1.5196	-0.0044
-0.944	0.03476	-1.5596	-0.0044
-0.9228	0.02905	-1.51976	-0.00364
-0.9432	0.03095	-1.55952	-0.00479
-0.942	0.02524	-1.5592	-0.00631
-0.962	0.02524	-1.55912	-0.00669
-0.962	0.02524	-1.59968	-0.00402
-0.9412	0.02143	-1.5196	-0.0044
-0.9416	0.02333	-1.51928	-0.00593
-0.96	0.01571	-1.59952	-0.00479
-1	0.01571	-1.5596	-0.0044
-0.9996	0.01381	-1.55944	-0.00517
-1	0.01571	-1.55944	-0.00517
-0.9976	0.00429	-1.51928	-0.00593
-1.0576	0.00429	-1.55992	-0.00288
-1.0576	0.00429	-1.48032	-0.00097619
-1.0576	0.00429	-1.47968	-0.00402
-1.0572	0.00238	-1.55952	-0.00479
-1.056	-0.00333	-1.47936	-0.00555
-1.036	-0.00333	-1.5592	-0.00631
-1.076	-0.00333	-1.55968	-0.00402
-1.0144	-0.01095	-1.51928	-0.00593
-1.054	-0.01286	-1.5196	-0.0044
-1.0736	-0.01476	-1.43936	-0.00555
-1.0336	-0.01476	-1.59968	-0.00402
-1.012	-0.02238	-1.47968	-0.00402
-1.0316	-0.02429	-1.5196	-0.0044
-1.0716	-0.02429	-1.5596	-0.0044
-1.052	-0.02238	-1.55944	-0.00517
-1.0108	-0.0281	-1.4796	-0.0044
-1.0308	-0.0281	-1.4796	-0.0044
-1.0308	-0.0281	-1.51952	-0.00479
-1.05	-0.0319	-1.52	-0.0025
-1.0296	-0.03381	-1.51944	-0.00517
-1.0492	-0.03571	-1.48	-0.0025
-1.0492	-0.03571	-1.4792	-0.00631
-1.0484	-0.03952	-1.47936	-0.00555
-1.048	-0.04143	-1.43952	-0.00479
-1.0684	-0.03952	-1.43976	-0.00364
-1.0868	-0.04714	-1.43968	-0.00402
-1.0668	-0.04714	-1.39968	-0.00402
-1.0468	-0.04714	-1.43968	-0.00402
-1.0464	-0.04905	-1.43984	-0.00326
-1.0856	-0.05286	-1.47952	-0.00479
-1.1052	-0.05476	-1.3592	-0.00631
-1.0848	-0.05667	-1.35968	-0.00402
-1.1452	-0.05476	-1.39952	-0.00479
-1.124	-0.06048	-1.39912	-0.00669
-1.124	-0.06048	-1.35936	-0.00555
-1.084	-0.06048	-1.35984	-0.00326
-1.1036	-0.06238	-1.31984	-0.00326
-1.1228	-0.06619	-1.39952	-0.00479
-1.1228	-0.06619	-1.27928	-0.00593
-1.102	-0.07	-1.27976	-0.00364
-1.1216	-0.0719	-1.35952	-0.00479
-1.1004	-0.07762	-1.31968	-0.00402
-1.08	-0.07952	-1.2792	-0.00631
-1.08	-0.07952	-1.31936	-0.00555
-1.0604	-0.07762	-1.31992	-0.00288
-1.0804	-0.07762	-1.27928	-0.00593
-1.0796	-0.08143	-1.28008	-0.00212
-1.0588	-0.08524	-1.24008	-0.00212
-1.0584	-0.08714	-1.24008	-0.00212
-1.0792	-0.08333	-1.23936	-0.00555
-1.1188	-0.08524	-1.19928	-0.00593
-1.118	-0.08905	-1.19944	-0.00517
-1.118	-0.08905	-1.23912	-0.00669
-1.1184	-0.08714	-1.23952	-0.00479
-1.138	-0.08905	-1.19944	-0.00517
-1.1372	-0.09286	-1.15992	-0.00288
-1.1572	-0.09286	-1.1192	-0.00631
-1.1568	-0.09476	-1.07976	-0.00364
-1.1368	-0.09476	-1.11976	-0.00364
-1.1956	-0.10048	-1.08008	-0.00212
-1.196	-0.09857	-1.04032	-0.00097619
-1.2156	-0.10048	-1.07984	-0.00326
-1.136	-0.09857	-1.03976	-0.00364
-1.2148	-0.10429	-0.99984	-0.00326
-1.1956	-0.10048	-0.99976	-0.00364
-1.1948	-0.10429	-1.03952	-0.00479
-1.1952	-0.10238	-0.99984	-0.00326
-1.1548	-0.10429	-0.96008	-0.00212
-1.174	-0.1081	-0.91976	-0.00364
-1.174	-0.1081	-0.95952	-0.00479
-1.1736	-0.11	-0.91944	-0.00517
-1.1532	-0.1119	-0.91928	-0.00593
-1.1728	-0.11381	-0.87992	-0.00288
-1.1924	-0.11571	-0.87976	-0.00364
-1.1732	-0.1119	-0.83984	-0.00326
-1.174	-0.1081	-0.87952	-0.00479
-1.1324	-0.11571	-0.7992	-0.00631
-1.1724	-0.11571	-0.7996	-0.0044
-1.172	-0.11762	-0.75968	-0.00402
-1.1724	-0.11571	-0.75976	-0.00364
-1.132	-0.11762	-0.75968	-0.00402
-1.1524	-0.11571	-0.75904	-0.00707
-1.152	-0.11762	-0.71944	-0.00517
-1.1724	-0.11571	-0.67984	-0.00326
-1.1528	-0.11381	-0.67992	-0.00288
-1.1516	-0.11952	-0.6404	-0.000595238
-1.1516	-0.11952	-0.60056	0.000166667
-1.1316	-0.11952	-0.55936	-0.00555
-1.2112	-0.12143	-0.5996	-0.0044
-1.1908	-0.12333	-0.55968	-0.00402
-1.1504	-0.12524	-0.56032	-0.00097619
-1.1908	-0.12333	-0.5204	-0.000595238
-1.1504	-0.12524	-0.51992	-0.00288
-1.1712	-0.12143	-0.47992	-0.00288
-1.1708	-0.12333	-0.44008	-0.00212
-1.1904	-0.12524	-0.48016	-0.00174
-1.1912	-0.12143	-0.35968	-0.00402
-1.1896	-0.12905	-0.35984	-0.00326
-1.19	-0.12714	-0.40008	-0.00212
-1.19	-0.12714	-0.44008	-0.00212
-1.1696	-0.12905	-0.32016	-0.00174
-1.1896	-0.12905	-0.23968	-0.00402
-1.2092	-0.13095	-0.28	-0.0025
-1.23	-0.12714	-0.2396	-0.0044
-1.1888	-0.13286	-0.19936	-0.00555
-1.2092	-0.13095	-0.23984	-0.00326
-1.1896	-0.12905	-0.19976	-0.00364
-1.15	-0.12714	-0.16	-0.0025
-1.1888	-0.13286	-0.12	-0.0025
-1.1884	-0.13476	-0.15992	-0.00288
-1.1888	-0.13286	-0.07992	-0.00288
-1.1688	-0.13286	-0.1196	-0.0044
-1.2088	-0.13286	-0.12024	-0.00136
-1.1688	-0.13286	-0.08032	-0.00097619
-1.188	-0.13667	0.00024	-0.00364
-1.1688	-0.13286	8e-05	-0.00288
-1.1896	-0.12905	0.00016	-0.00326
-1.1492	-0.13095	0.04	-0.0025
-1.1288	-0.13286	0.00056	-0.00517
-1.0884	-0.13476	0.08008	-0.00288
-1.1088	-0.13286	0.16032	-0.00402
-1.09	-0.12714	0.08016	-0.00326
-1.0496	-0.12905	0.12024	-0.00364
-1.0492	-0.13095	0.20016	-0.00326
-1.0284	-0.13476	0.20008	-0.00288
-1.0076	-0.13857	0.28032	-0.00402
-0.988	-0.13667	0.24	-0.0025
-1.0084	-0.13476	0.23992	-0.00212
-0.968	-0.13667	0.2404	-0.0044
-0.9688	-0.13286	0.36032	-0.00402
-0.9088	-0.13286	0.3596	-0.000595238
-0.9088	-0.13286	0.32032	-0.00402
-0.888	-0.13667	0.3596	-0.000595238
-0.8684	-0.13476	0.36	-0.0025
-0.8292	-0.13095	0.39984	-0.00174
-0.8284	-0.13476	0.48	-0.0025
-0.8088	-0.13286	0.40024	-0.00364
-0.7696	-0.12905	0.4804	-0.0044
-0.7288	-0.13286	0.5604	-0.0044
-0.728	-0.13667	0.44048	-0.00479
-0.668	-0.13667	0.39952	-0.000214286
-0.6888	-0.13286	0.44024	-0.00364
-0.648	-0.13667	0.47976	-0.00136
-0.5476	-0.13857	0.51952	-0.000214286
-0.5884	-0.13476	0.52032	-0.00402
-0.5284	-0.13476	0.55968	-0.00097619
-0.4684	-0.13476	0.59904	0.00207
-0.4476	-0.13857	0.55928	0.000928571
-0.4484	-0.13476	0.59976	-0.00136
-0.4084	-0.13476	0.55952	-0.000214286
-0.3688	-0.13286	0.63968	-0.00097619
-0.2884	-0.13476	0.63952	-0.000214286
-0.268	-0.13667	0.59968	-0.00097619
-0.2284	-0.13476	0.6392	0.00131
-0.1888	-0.13286	0.63912	0.00169
-0.148	-0.13667	0.67904	0.00207
-0.1288	-0.13286	0.6788	0.00321
-0.0688	-0.13286	0.6392	0.00131
-0.0288	-0.13286	0.63856	0.00436
0.0304	-0.12905	0.75856	0.00436
0.0908	-0.13095	0.67864	0.00398
0.112	-0.13667	0.71864	0.00398
0.1916	-0.13476	0.75896	0.00245
0.212	-0.13667	0.8392	0.00131
0.2512	-0.13286	0.798	0.00702
0.292	-0.13667	0.75856	0.00436
0.3712	-0.13286	0.79888	0.00283
0.4116	-0.13476	0.8392	0.00131
0.4708	-0.13095	0.83984	-0.00174
0.3512	-0.13286	0.87872	0.0036
0.3692	-0.12333	0.8388	0.00321
0.3916	-0.13476	0.91928	0.000928571
0.432	-0.13667	0.87896	0.00245
0.4696	-0.12524	0.91912	0.00169
0.5304	-0.12905	0.95944	0.000166667
0.5708	-0.13095	0.95872	0.0036
0.6104	-0.12905	1.03896	0.00245
0.5896	-0.12524	0.9992	0.00131
0.6492	-0.12333	1.07912	0.00169
0.6892	-0.12333	0.99904	0.00207
0.7092	-0.12333	0.99888	0.00283
0.6892	-0.12333	1.03872	0.0036
0.6492	-0.12333	1.03904	0.00207
0.728	-0.11762	1.07856	0.00436
0.748	-0.11762	1.0788	0.00321
0.7496	-0.12524	1.15848	0.00474
0.7684	-0.11952	1.15896	0.00245
0.7492	-0.12333	1.15872	0.0036
0.7272	-0.11381	1.15904	0.00207
0.7876	-0.11571	1.1184	0.00512
0.7668	-0.1119	1.15888	0.00283
0.7884	-0.11952	1.19896	0.00245
0.7868	-0.1119	1.27832	0.0055
0.8268	-0.1119	1.19848	0.00474
0.7876	-0.11571	1.23864	0.00398
0.8056	-0.10619	1.27864	0.00398
0.826	-0.1081	1.27856	0.00436
0.8256	-0.10619	1.31864	0.00398
0.8048	-0.10238	1.23872	0.0036
0.844	-0.09857	1.3184	0.00512
0.846	-0.1081	1.31888	0.00283
0.8444	-0.10048	1.35832	0.0055
0.8648	-0.10238	1.39896	0.00245
0.8844	-0.10048	1.31872	0.0036
0.8436	-0.09667	1.35864	0.00398
0.8836	-0.09667	1.35872	0.0036
0.8832	-0.09476	1.3984	0.00512
0.8828	-0.09286	1.43808	0.00664
0.9428	-0.09286	1.43888	0.00283
0.8828	-0.09286	1.47848	0.00474
0.8824	-0.09095	1.3988	0.00321
0.9016	-0.08714	1.51824	0.00588
0.9216	-0.08714	1.39832	0.0055
0.9212	-0.08524	1.438	0.00702
0.9204	-0.08143	1.43832	0.0055
0.9196	-0.07762	1.47856	0.00436
0.8996	-0.07762	1.51856	0.00436
0.9196	-0.07762	1.4384	0.00512
0.9396	-0.07762	1.51824	0.00588
0.92	-0.07952	1.51808	0.00664
0.9384	-0.0719	1.51848	0.00474
0.958	-0.07	1.558	0.00702
0.9576	-0.0681	1.55872	0.0036
0.9368	-0.06429	1.5584	0.00512
0.9572	-0.06619	1.63848	0.00474
0.9564	-0.06238	1.55872	0.0036
0.9756	-0.05857	1.55848	0.00474
0.956	-0.06048	1.55888	0.00283
0.9556	-0.05857	1.63872	0.0036
0.9744	-0.05286	1.63816	0.00626
0.9752	-0.05667	1.55872	0.0036
0.9752	-0.05667	1.55824	0.00588
0.914	-0.05095	1.55848	0.00474
0.9536	-0.04905	1.59864	0.00398
0.9536	-0.04905	1.67896	0.00245
0.9736	-0.04905	1.5988	0.00321
0.9532	-0.04714	1.63904	0.00207
0.972	-0.04143	1.5988	0.00321
0.992	-0.04143	1.63824	0.00588
0.992	-0.04143	1.59864	0.00398
0.9904	-0.03381	1.63824	0.00588
0.9512	-0.03762	1.63792	0.0074
1.0088	-0.02619	1.59856	0.00436
0.9696	-0.03	1.6388	0.00321
1.01	-0.0319	1.63816	0.00626
1.0292	-0.0281	1.67776	0.00817
1.0484	-0.02429	1.63832	0.0055
1.0484	-0.02429	1.55832	0.0055
1.0072	-0.01857	1.59888	0.00283
1.0272	-0.01857	1.63848	0.00474
1.066	-0.01286	1.59864	0.00398
1.0472	-0.01857	1.59864	0.00398
1.086	-0.01286	1.59848	0.00474
1.0456	-0.01095	1.63872	0.0036
1.046	-0.01286	1.59832	0.0055
1.0452	-0.00905	1.63832	0.0055
1.0844	-0.00524	1.598	0.00702
1.1032	0.00047619	1.5584	0.00512
1.044	-0.00333	1.63816	0.00626
1.0832	0.00047619	1.63832	0.0055
1.0828	0.00238	1.59832	0.0055
1.1424	0.00429	1.6384	0.00512
1.0808	0.0119	1.59832	0.0055
1.0612	0.01	1.59832	0.0055
1.0808	0.0119	1.598	0.00702
1.0604	0.01381	1.5584	0.00512
1.0796	0.01762	1.63856	0.00436
1.0588	0.02143	1.5984	0.00512
1.0992	0.01952	1.59848	0.00474
1.0992	0.01952	1.55864	0.00398
1.0784	0.02333	1.55816	0.00626
1.0772	0.02905	1.55856	0.00436
1.0772	0.02905	1.59856	0.00436
1.0968	0.03095	1.55896	0.00245
1.0964	0.03286	1.55872	0.0036
1.1156	0.03667	1.55872	0.0036
1.076	0.03476	1.5988	0.00321
1.0952	0.03857	1.55824	0.00588
1.1152	0.03857	1.51808	0.00664
1.1152	0.03857	1.47864	0.00398
1.094	0.04429	1.47888	0.00283
1.0348	0.04048	1.47848	0.00474
1.0732	0.0481	1.43824	0.00588
1.1132	0.0481	1.43856	0.00436
1.1128	0.05	1.51848	0.00474
1.1128	0.05	1.51816	0.00626
1.112	0.05381	1.47832	0.0055
1.0908	0.05952	1.47832	0.0055
1.0916	0.05571	1.43848	0.00474
1.0916	0.05571	1.39808	0.00664
1.0904	0.06143	1.4376	0.00893
1.0908	0.05952	1.438	0.00702
1.0888	0.06905	1.39832	0.0055
1.0696	0.06524	1.39848	0.00474
1.0884	0.07095	1.43824	0.00588
1.068	0.07286	1.39824	0.00588
1.0688	0.06905	1.31816	0.00626
1.068	0.07286	1.27848	0.00474
1.1088	0.06905	1.35816	0.00626
1.088	0.07286	1.31832	0.0055
1.0672	0.07667	1.31896	0.00245
1.0876	0.07476	1.31896	0.00245
1.0872	0.07667	1.23872	0.0036
1.086	0.08238	1.27864	0.00398
1.086	0.08238	1.23896	0.00245
1.1052	0.08619	1.23856	0.00436
1.0856	0.08429	1.23832	0.0055
1.1452	0.08619	1.19824	0.00588
1.0644	0.09	1.19856	0.00436
1.1044	0.09	1.15832	0.0055
1.0844	0.09	1.19816	0.00626
1.1032	0.09571	1.15864	0.00398
1.1032	0.09571	1.19864	0.00398
1.064	0.0919	1.11864	0.00398
1.0628	0.09762	1.07856	0.00436
1.0632	0.09571	1.11864	0.00398
1.0824	0.09952	1.0388	0.00321
1.1228	0.09762	1.07816	0.00626
1.0624	0.09952	1.07816	0.00626
1.102	0.10143	1.03872	0.0036
1.0816	0.10333	1.07896	0.00245
1.062	0.10143	0.95872	0.0036
1.082	0.10143	0.99864	0.00398
1.0416	0.10333	1.0384	0.00512
1.0616	0.10333	0.91872	0.0036
1.0408	0.10714	0.95816	0.00626
1.0416	0.10333	0.87896	0.00245
1.0804	0.10905	0.95864	0.00398
1.08	0.11095	0.91872	0.0036
1.0404	0.10905	0.83832	0.0055
1.0208	0.10714	0.8384	0.00512
1.02	0.11095	0.7984	0.00512
1.02	0.11095	0.79848	0.00474
1.0196	0.11286	0.7992	0.00131
1.0004	0.10905	0.7584	0.00512
1.0008	0.10714	0.75856	0.00436
1.0192	0.11476	0.7588	0.00321
1	0.11095	0.71824	0.00588
0.9996	0.11286	0.67864	0.00398
0.9988	0.11667	0.598	0.00702
0.9984	0.11857	0.63856	0.00436
1.0176	0.12238	0.59816	0.00626
1.0176	0.12238	0.55872	0.0036
0.9968	0.12619	0.59784	0.00779
1.0172	0.12429	0.55864	0.00398
1.0176	0.12238	0.55808	0.00664
0.9972	0.12429	0.5184	0.00512
1.018	0.12048	0.43864	0.00398
0.9776	0.12238	0.47864	0.00398
1.0172	0.12429	0.4388	0.00321
0.9968	0.12619	0.3988	0.00321
0.996	0.13	0.3592	0.00131
0.9576	0.12238	0.39872	0.0036
0.9372	0.12429	0.31896	0.00245
0.9572	0.12429	0.35848	0.00474
0.9568	0.12619	0.31888	0.00283
0.9568	0.12619	0.23864	0.00398
0.9576	0.12238	0.27848	0.00474
0.9368	0.12619	0.23872	0.0036
0.9568	0.12619	0.19872	0.0036
0.9364	0.1281	0.23848	0.00474
0.896	0.13	0.19888	0.00283
0.9168	0.12619	0.15856	0.00436
0.876	0.13	0.11888	0.00283
0.8968	0.12619	0.11888	0.00283
0.8572	0.12429	0.11904	0.00207
0.8768	0.12619	0.0392	0.00131
0.8972	0.12429	0.03872	0.0036
0.8768	0.12619	-0.04096	0.00207
0.8364	0.1281	-0.00136	0.00398
0.8364	0.1281	-0.04056	0.000166667
0.8168	0.12619	-0.04144	0.00436
0.8164	0.1281	-0.08136	0.00398
0.7968	0.12619	-0.12136	0.00398
0.7764	0.1281	-0.16128	0.0036
0.776	0.13	-0.12088	0.00169
0.7764	0.1281	-0.12096	0.00207
0.7356	0.1319	-0.20104	0.00245
0.7356	0.1319	-0.20096	0.00207
0.6956	0.1319	-0.24096	0.00207
0.6364	0.1281	-0.24088	0.00169
0.6748	0.13571	-0.28144	0.00436
0.656	0.13	-0.32112	0.00283
0.616	0.13	-0.28128	0.0036
0.6168	0.12619	-0.32064	0.000547619
0.5568	0.12619	-0.36128	0.0036
0.556	0.13	-0.44072	0.000928571
0.516	0.13	-0.40096	0.00207
0.4956	0.1319	-0.4812	0.00321
0.4764	0.1281	-0.44112	0.00283
0.456	0.13	-0.44096	0.00207
0.4356	0.1319	-0.44096	0.00207
0.396	0.13	-0.52104	0.00245
0.3556	0.1319	-0.52088	0.00169
0.3364	0.1281	-0.5212	0.00321
0.3356	0.1319	-0.6008	0.00131
0.2764	0.1281	-0.64112	0.00283
0.216	0.13	-0.60104	0.00245
0.216	0.13	-0.60088	0.00169
0.156	0.13	-0.68072	0.000928571
0.1756	0.1319	-0.68088	0.00169
0.136	0.13	-0.7208	0.00131
0.056	0.13	-0.76096	0.00207
0.0752	0.13381	-0.7208	0.00131
-0.0052	0.13571	-0.76128	0.0036
-0.024	0.13	-0.72192	0.00664
-0.0636	0.1281	-0.76072	0.000928571
-0.1448	0.13381	-0.7608	0.00131
-0.1644	0.1319	-0.84128	0.0036
-0.2036	0.1281	-0.80056	0.000166667
-0.2044	0.1319	-0.8404	-0.000595238
-0.1632	0.12619	-0.80072	0.000928571
-0.2232	0.12619	-0.84032	-0.00097619
-0.2636	0.1281	-0.88056	0.000166667
-0.2832	0.12619	-0.88064	0.000547619
-0.3228	0.12429	-0.96072	0.000928571
-0.3432	0.12619	-0.92032	-0.00097619
-0.4232	0.12619	-0.92048	-0.000214286
-0.4236	0.1281	-0.96024	-0.00136
-0.4628	0.12429	-0.96048	-0.000214286
-0.5028	0.12429	-0.96072	0.000928571
-0.5632	0.12619	-1.04088	0.00169
-0.6024	0.12238	-0.96064	0.000547619
-0.6232	0.12619	-1.08032	-0.00097619
-0.682	0.12048	-1.08088	0.00169
-0.682	0.12048	-1.12008	-0.00212
-0.7228	0.12429	-1.04024	-0.00136
-0.722	0.12048	-1.08056	0.000166667
-0.7624	0.12238	-1.08016	-0.00174
-0.7816	0.11857	-1.16064	0.000547619
-0.802	0.12048	-1.11984	-0.00326
-0.7812	0.11667	-1.12056	0.000166667
-0.8016	0.11857	-1.08008	-0.00212
-0.8012	0.11667	-1.15992	-0.00288
-0.8016	0.11857	-1.16024	-0.00136
-0.8004	0.11286	-1.11976	-0.00364
-0.8008	0.11476	-1.20032	-0.00097619
-0.76	0.11095	-1.20008	-0.00212
-0.7808	0.11476	-1.24	-0.0025
-0.78	0.11095	-1.24024	-0.00136
-0.8004	0.11286	-1.2804	-0.000595238
-0.82	0.11095	-1.27984	-0.00326
-0.8192	0.10714	-1.2008	0.00131
-0.7988	0.10524	-1.28048	-0.000214286
-0.818	0.10143	-1.28024	-0.00136
-0.8172	0.09762	-1.32008	-0.00212
-0.8184	0.10333	-1.35968	-0.00402
-0.8372	0.09762	-1.28032	-0.00097619
-0.8168	0.09571	-1.31976	-0.00364
-0.8364	0.09381	-1.31952	-0.00479
-0.8168	0.09571	-1.40008	-0.00212
-0.8564	0.09381	-1.36008	-0.00212
-0.8164	0.09381	-1.43976	-0.00364
-0.856	0.0919	-1.36064	0.000547619
-0.8156	0.09	-1.43984	-0.00326
-0.8552	0.0881	-1.44032	-0.00097619
-0.856	0.0919	-1.40024	-0.00136
-0.8556	0.09	-1.52016	-0.00174
-0.8556	0.09	-1.51976	-0.00364
-0.854	0.08238	-1.43984	-0.00326
-0.8944	0.08429	-1.47992	-0.00288
-0.894	0.08238	-1.48016	-0.00174
-0.9136	0.08048	-1.5196	-0.0044
-0.9128	0.07667	-1.47984	-0.00326
-0.9132	0.07857	-1.48	-0.0025
-0.9324	0.07476	-1.56016	-0.00174
-0.932	0.07286	-1.55976	-0.00364
-0.9116	0.07095	-1.55944	-0.00517
-0.9516	0.07095	-1.56008	-0.00212
-0.9508	0.06714	-1.59992	-0.00288
-0.9108	0.06714	-1.55992	-0.00288
-0.91	0.06333	-1.6	-0.0025
-0.8904	0.06524	-1.6	-0.0025
-0.8508	0.06714	-1.64008	-0.00212
-0.91	0.06333	-1.59944	-0.00517
-0.9092	0.05952	-1.5996	-0.0044
-0.8684	0.05571	-1.68	-0.0025
-0.8892	0.05952	-1.59984	-0.00326
-0.888	0.05381	-1.63944	-0.00517
-0.9276	0.0519	-1.60048	-0.000214286
-0.9072	0.05	-1.64024	-0.00136
-0.8868	0.0481	-1.68008	-0.00212
-0.9072	0.05	-1.63944	-0.00517
-0.926	0.04429	-1.64	-0.0025
-0.9464	0.04619	-1.68	-0.0025
-0.9452	0.04048	-1.67976	-0.00364
-0.9456	0.04238	-1.64008	-0.00212
-0.964	0.03476	-1.67984	-0.00326
-0.9444	0.03667	-1.64024	-0.00136
-0.9848	0.03857	-1.63984	-0.00326
-0.9636	0.03286	-1.71952	-0.00479
-1.0028	0.02905	-1.68008	-0.00212
-0.9624	0.02714	-1.67944	-0.00517
-0.982	0.02524	-1.64024	-0.00136
-0.9612	0.02143	-1.68016	-0.00174
-0.9616	0.02333	-1.72016	-0.00174
-0.9804	0.01762	-1.68032	-0.00097619
-1.0208	0.01952	-1.63992	-0.00288
-1.0396	0.01381	-1.63976	-0.00364
-0.9992	0.0119	-1.64	-0.0025
-1.0184	0.0081	-1.64	-0.0025
-1.0388	0.01	-1.64	-0.0025
-1.0192	0.0119	-1.63976	-0.00364
-1.0176	0.00429	-1.68	-0.0025
-1.0776	0.00429	-1.59992	-0.00288
-1.0172	0.00238	-1.68016	-0.00174
-1.0564	-0.00143	-1.67992	-0.00288
-1.0568	0.00047619	-1.7196	-0.0044
-1.076	-0.00333	-1.63992	-0.00288
-1.0756	-0.00524	-1.68008	-0.00212
-1.054	-0.01286	-1.60008	-0.00212
-1.054	-0.01286	-1.67992	-0.00288
-1.0948	-0.00905	-1.63976	-0.00364
-1.0736	-0.01476	-1.67984	-0.00326
-1.0328	-0.01857	-1.63984	-0.00326
-1.012	-0.02238	-1.64016	-0.00174
-1.0524	-0.02048	-1.59984	-0.00326
-1.0316	-0.02429	-1.63976	-0.00364
-1.0116	-0.02429	-1.59984	-0.00326
-1.0308	-0.0281	-1.59968	-0.00402
-1.0308	-0.0281	-1.63968	-0.00402
-1.0304	-0.03	-1.55968	-0.00402
-1.01	-0.0319	-1.64	-0.0025
-1.0488	-0.03762	-1.6	-0.0025
-1.0484	-0.03952	-1.63992	-0.00288
-1.0292	-0.03571	-1.56024	-0.00136
-1.028	-0.04143	-1.55992	-0.00288
-1.0468	-0.04714	-1.55976	-0.00364
-1.0672	-0.04524	-1.56	-0.0025
-1.0668	-0.04714	-1.56032	-0.00097619
-1.0268	-0.04714	-1.52016	-0.00174
-1.046	-0.05095	-1.48	-0.0025
-1.0656	-0.05286	-1.51984	-0.00326
-1.1044	-0.05857	-1.43992	-0.00288
-1.0452	-0.05476	-1.39968	-0.00402
-1.084	-0.06048	-1.52024	-0.00136
-1.0444	-0.05857	-1.47992	-0.00288
-1.1032	-0.06429	-1.44	-0.0025
-1.0836	-0.06238	-1.40024	-0.00136
-1.0832	-0.06429	-1.48032	-0.00097619
-1.0832	-0.06429	-1.43976	-0.00364
-1.1016	-0.0719	-1.4	-0.0025
-1.0812	-0.07381	-1.36008	-0.00212
-1.0816	-0.0719	-1.35968	-0.00402
-1.1008	-0.07571	-1.31992	-0.00288
-1.1012	-0.07381	-1.39976	-0.00364
-1.1216	-0.0719	-1.36008	-0.00212
-1.0804	-0.07762	-1.3596	-0.0044
-1.1196	-0.08143	-1.32016	-0.00174
-1.1196	-0.08143	-1.32016	-0.00174
-1.1388	-0.08524	-1.36032	-0.00097619
-1.1184	-0.08714	-1.28032	-0.00097619
-1.1184	-0.08714	-1.20072	0.000928571
-1.118	-0.08905	-1.28008	-0.00212
-1.0984	-0.08714	-1.24008	-0.00212
-1.098	-0.08905	-1.20032	-0.00097619
-1.098	-0.08905	-1.24064	0.000547619
-1.0764	-0.09667	-1.24008	-0.00212
-1.0764	-0.09667	-1.15992	-0.00288
-1.0964	-0.09667	-1.19984	-0.00326
-1.0968	-0.09476	-1.15984	-0.00326
-1.116	-0.09857	-1.11976	-0.00364
-1.096	-0.09857	-1.12016	-0.00174
-1.0968	-0.09476	-1.07976	-0.00364
-1.136	-0.09857	-1.08	-0.0025
-1.1364	-0.09667	-1.07992	-0.00288
-1.1352	-0.10238	-1.07968	-0.00402
-1.1756	-0.10048	-1.08032	-0.00097619
-1.1556	-0.10048	-1.00024	-0.00136
-1.1748	-0.10429	-0.95984	-0.00326
-1.1748	-0.10429	-1.03992	-0.00288
-1.174	-0.1081	-1.00016	-0.00174
-1.174	-0.1081	-0.92016	-0.00174
-1.1928	-0.11381	-0.9196	-0.0044
-1.1928	-0.11381	-0.88008	-0.00212
-1.1728	-0.11381	-0.92024	-0.00136
-1.1928	-0.11381	-0.88008	-0.00212
-1.154	-0.1081	-0.84008	-0.00212
-1.2128	-0.11381	-0.84032	-0.00097619
-1.1728	-0.11381	-0.84048	-0.000214286
-1.1732	-0.1119	-0.79984	-0.00326
-1.1528	-0.11381	-0.76048	-0.000214286
-1.1328	-0.11381	-0.72	-0.0025
-1.1716	-0.11952	-0.80032	-0.00097619
-1.192	-0.11762	-0.72016	-0.00174
-1.132	-0.11762	-0.6804	-0.000595238
-1.172	-0.11762	-0.63992	-0.00288
-1.1516	-0.11952	-0.60056	0.000166667
-1.1712	-0.12143	-0.64016	-0.00174
-1.172	-0.11762	-0.64016	-0.00174
-1.2112	-0.12143	-0.60024	-0.00136
-1.192	-0.11762	-0.55992	-0.00288
-1.2112	-0.12143	-0.5204	-0.000595238
-1.17	-0.12714	-0.48016	-0.00174
-1.2104	-0.12524	-0.55976	-0.00364
-1.1912	-0.12143	-0.44032	-0.00097619
-1.23	-0.12714	-0.4	-0.0025
-1.2096	-0.12905	-0.39952	-0.00479
-1.21	-0.12714	-0.36024	-0.00136
-1.17	-0.12714	-0.4	-0.0025
-1.2096	-0.12905	-0.39976	-0.00364
-1.23	-0.12714	-0.32024	-0.00136
-1.19	-0.12714	-0.32056	0.000166667
-1.2304	-0.12524	-0.20032	-0.00097619
-1.1692	-0.13095	-0.28024	-0.00136
-1.2092	-0.13095	-0.24056	0.000166667
-1.2296	-0.12905	-0.24072	0.000928571
-1.2092	-0.13095	-0.20024	-0.00136
-1.1688	-0.13286	-0.24048	-0.000214286
-1.1688	-0.13286	-0.1204	-0.000595238
-1.1696	-0.12905	-0.12008	-0.00212
-1.1496	-0.12905	-0.12056	0.000166667
-1.1892	-0.13095	-0.0804	-0.000595238
-1.1288	-0.13286	-0.12008	-0.00212
-1.1288	-0.13286	-0.03992	-0.00288
-1.1488	-0.13286	0.0396	-0.000595238
-1.0896	-0.12905	-0.00016	-0.00174
-1.0688	-0.13286	0.04016	-0.00326
-1.1292	-0.13095	0.08016	-0.00326
-1.1092	-0.13095	0.07992	-0.00212
-1.0884	-0.13476	0.15984	-0.00174
-1.0488	-0.13286	0.11952	-0.000214286
-1.07	-0.12714	0.15992	-0.00212
-1.0484	-0.13476	0.15984	-0.00174
-1.048	-0.13667	0.23992	-0.00212
-1.0084	-0.13476	0.28	-0.0025
-0.9896	-0.12905	0.27992	-0.00212
-0.9688	-0.13286	0.27944	0.000166667
-0.9888	-0.13286	0.31944	0.000166667
-0.9496	-0.12905	0.3196	-0.000595238
-0.9484	-0.13476	0.35992	-0.00212
-0.9488	-0.13286	0.31984	-0.00174
-0.8888	-0.13286	0.43952	-0.000214286
-0.8884	-0.13476	0.43944	0.000166667
-0.868	-0.13667	0.39936	0.000547619
-0.8092	-0.13095	0.43928	0.000928571
-0.8284	-0.13476	0.47968	-0.00097619
-0.7884	-0.13476	0.48008	-0.00288
-0.7492	-0.13095	0.47928	0.000928571
-0.728	-0.13667	0.51888	0.00283
-0.7072	-0.14048	0.51936	0.000547619
-0.688	-0.13667	0.51888	0.00283
-0.6684	-0.13476	0.51872	0.0036
-0.6284	-0.13476	0.51888	0.00283
-0.6076	-0.13857	0.5196	-0.000595238
-0.5876	-0.13857	0.59904	0.00207
-0.548	-0.13667	0.5596	-0.000595238
-0.5476	-0.13857	0.59904	0.00207
-0.4676	-0.13857	0.5992	0.00131
-0.4684	-0.13476	0.63928	0.000928571
-0.4276	-0.13857	0.67896	0.00245
-0.3876	-0.13857	0.71896	0.00245
-0.3284	-0.13476	0.71952	-0.000214286
-0.3284	-0.13476	0.71912	0.00169
-0.2676	-0.13857	0.79888	0.00283
-0.228	-0.13667	0.75896	0.00245
-0.1872	-0.14048	0.79872	0.0036
-0.1484	-0.13476	0.87848	0.00474
-0.1072	-0.14048	0.83888	0.00283
-0.0484	-0.13476	0.8788	0.00321
-0.0284	-0.13476	0.87832	0.0055
0.0312	-0.13286	0.8788	0.00321
0.0712	-0.13286	0.9588	0.00321
0.1128	-0.14048	0.91928	0.000928571
0.1924	-0.13857	0.99912	0.00169
0.2516	-0.13476	0.99912	0.00169
0.252	-0.13667	0.9592	0.00131
0.312	-0.13667	0.99928	0.000928571
0.3508	-0.13095	1.0788	0.00321
0.4316	-0.13476	1.03944	0.000166667
0.45	-0.12714	1.03872	0.0036
0.3488	-0.12143	1.07904	0.00207
0.3516	-0.13476	1.11904	0.00207
0.4124	-0.13857	1.15896	0.00245
0.4492	-0.12333	1.15872	0.0036
0.5104	-0.12905	1.11896	0.00245
0.5316	-0.13476	1.15928	0.000928571
0.51	-0.12714	1.23912	0.00169
0.61	-0.12714	1.1588	0.00321
0.6304	-0.12905	1.23896	0.00245
0.6496	-0.12524	1.27928	0.000928571
0.69	-0.12714	1.27896	0.00245
0.6892	-0.12333	1.23896	0.00245
0.7096	-0.12524	1.31928	0.000928571
0.7288	-0.12143	1.27952	-0.000214286
0.7288	-0.12143	1.35912	0.00169
0.7288	-0.12143	1.3588	0.00321
0.7484	-0.11952	1.39928	0.000928571
0.748	-0.11762	1.35928	0.000928571
0.7288	-0.12143	1.35736	0.01007
0.7472	-0.11381	1.3592	0.00131
0.7272	-0.11381	1.39872	0.0036
0.7668	-0.1119	1.31784	0.00779
0.7868	-0.1119	1.27856	0.00436
0.7872	-0.11381	1.35824	0.00588
0.806	-0.1081	1.3976	0.00893
0.806	-0.1081	1.39864	0.00398
0.8268	-0.1119	1.39864	0.00398
0.8264	-0.11	1.39848	0.00474
0.8256	-0.10619	1.358	0.00702
0.8444	-0.10048	1.43824	0.00588
0.8648	-0.10238	1.39744	0.00969
0.844	-0.09857	1.43808	0.00664
0.8848	-0.10238	1.39848	0.00474
0.8244	-0.10048	1.47856	0.00436
0.8836	-0.09667	1.4392	0.00131
0.8644	-0.10048	1.4388	0.00321
0.8828	-0.09286	1.47848	0.00474
0.9232	-0.09476	1.43824	0.00588
0.8624	-0.09095	1.47808	0.00664
0.8616	-0.08714	1.47792	0.0074
0.8816	-0.08714	1.51856	0.00436
0.9012	-0.08524	1.51856	0.00436
0.9016	-0.08714	1.55816	0.00626
0.8816	-0.08714	1.55816	0.00626
0.9208	-0.08333	1.55856	0.00436
0.9008	-0.08333	1.59832	0.0055
0.9008	-0.08333	1.63832	0.0055
0.9004	-0.08143	1.63808	0.00664
0.9	-0.07952	1.678	0.00702
0.9192	-0.07571	1.5984	0.00512
0.9188	-0.07381	1.63792	0.0074
0.94	-0.07952	1.63832	0.0055
0.9588	-0.07381	1.67808	0.00664
0.9576	-0.0681	1.7184	0.00512
0.9376	-0.0681	1.59808	0.00664
0.9172	-0.06619	1.5984	0.00512
0.9372	-0.06619	1.5984	0.00512
0.936	-0.06048	1.63816	0.00626
0.936	-0.06048	1.67824	0.00588
0.9368	-0.06429	1.63808	0.00664
0.9368	-0.06429	1.67816	0.00626
0.9556	-0.05857	1.67832	0.0055
0.9556	-0.05857	1.6384	0.00512
0.9948	-0.05476	1.67832	0.0055
0.9732	-0.04714	1.638	0.00702
0.9532	-0.04714	1.67824	0.00588
0.9928	-0.04524	1.63792	0.0074
0.9932	-0.04714	1.67792	0.0074
0.9928	-0.04524	1.71824	0.00588
0.992	-0.04143	1.79784	0.00779
1.0128	-0.04524	1.63808	0.00664
0.9912	-0.03762	1.6384	0.00512
1.0308	-0.03571	1.63864	0.00398
1.0108	-0.03571	1.7184	0.00512
1.03	-0.0319	1.63832	0.0055
1.0092	-0.0281	1.63848	0.00474
1.0492	-0.0281	1.67872	0.0036
1.008	-0.02238	1.6784	0.00512
1.0292	-0.0281	1.63832	0.0055
1.0292	-0.0281	1.67864	0.00398
1.0476	-0.02048	1.6784	0.00512
1.0272	-0.01857	1.678	0.00702
1.0264	-0.01476	1.7184	0.00512
1.046	-0.01286	1.67784	0.00779
1.0652	-0.00905	1.6776	0.00893
1.106	-0.01286	1.718	0.00702
1.0648	-0.00714	1.718	0.00702
1.0452	-0.00905	1.63752	0.00931
1.0444	-0.00524	1.63792	0.0074
1.0436	-0.00143	1.63808	0.00664
1.0432	0.00047619	1.71792	0.0074
1.0828	0.00238	1.67808	0.00664
1.0828	0.00238	1.71808	0.00664
1.0828	0.00238	1.59832	0.0055
1.042	0.00619	1.59792	0.0074
1.0624	0.00429	1.67808	0.00664
1.0612	0.01	1.67792	0.0074
1.08	0.01571	1.63832	0.0055
1.08	0.01571	1.63824	0.00588
1.1184	0.02333	1.63856	0.00436
1.0788	0.02143	1.63848	0.00474
1.0784	0.02333	1.67832	0.0055
1.0976	0.02714	1.63776	0.00817
1.1168	0.03095	1.55832	0.0055
1.0976	0.02714	1.55856	0.00436
1.0564	0.03286	1.51792	0.0074
1.0756	0.03667	1.55816	0.00626
1.0956	0.03667	1.51816	0.00626
1.0952	0.03857	1.55816	0.00626
1.0948	0.04048	1.558	0.00702
1.0744	0.04238	1.4784	0.00512
1.074	0.04429	1.47776	0.00817
1.1136	0.04619	1.51776	0.00817
1.1136	0.04619	1.51776	0.00817
1.0932	0.0481	1.51816	0.00626
1.0732	0.0481	1.51864	0.00398
1.1128	0.05	1.4784	0.00512
1.072	0.05381	1.47832	0.0055
1.092	0.05381	1.43848	0.00474
1.092	0.05381	1.51848	0.00474
1.0908	0.05952	1.43848	0.00474
1.1104	0.06143	1.35808	0.00664
1.09	0.06333	1.43824	0.00588
1.1092	0.06714	1.47832	0.0055
1.1104	0.06143	1.398	0.00702
1.0896	0.06524	1.35808	0.00664
1.1292	0.06714	1.35792	0.0074
1.0884	0.07095	1.3184	0.00512
1.1288	0.06905	1.31848	0.00474
1.128	0.07286	1.318	0.00702
1.108	0.07286	1.3184	0.00512
1.1472	0.07667	1.31768	0.00855
1.1072	0.07667	1.31792	0.0074
1.0872	0.07667	1.2376	0.00893
1.086	0.08238	1.19768	0.00855
1.1256	0.08429	1.23816	0.00626
1.1256	0.08429	1.19856	0.00436
1.0656	0.08429	1.11816	0.00626
1.0652	0.08619	1.19808	0.00664
1.0856	0.08429	1.15832	0.0055
1.0456	0.08429	1.11824	0.00588
1.1052	0.08619	1.11792	0.0074
1.0644	0.09	1.15808	0.00664
1.104	0.0919	1.03808	0.00664
1.0832	0.09571	1.11816	0.00626
1.084	0.0919	1.03832	0.0055
1.0628	0.09762	0.99808	0.00664
1.0628	0.09762	1.07832	0.0055
1.0624	0.09952	0.95864	0.00398
1.0828	0.09762	1.03784	0.00779
1.062	0.10143	0.95832	0.0055
1.1028	0.09762	1.0384	0.00512
1.1008	0.10714	0.99776	0.00817
1.082	0.10143	0.91816	0.00626
1.0616	0.10333	0.87808	0.00664
1.0608	0.10714	0.87792	0.0074
1.0812	0.10524	0.83832	0.0055
1.0824	0.09952	0.8784	0.00512
1.04	0.11095	0.79808	0.00664
1.0612	0.10524	0.798	0.00702
1.0408	0.10714	0.79808	0.00664
1.0392	0.11476	0.75824	0.00588
1.0608	0.10714	0.75856	0.00436
1.0396	0.11286	0.67832	0.0055
1.0396	0.11286	0.67816	0.00626
1.0392	0.11476	0.67864	0.00398
1.0388	0.11667	0.67896	0.00245
1.04	0.11095	0.63848	0.00474
1.0592	0.11476	0.59832	0.0055
1.0788	0.11667	0.59816	0.00626
1.0196	0.11286	0.51824	0.00588
1.0184	0.11857	0.47888	0.00283
1.0192	0.11476	0.51848	0.00474
1.0584	0.11857	0.47808	0.00664
1.018	0.12048	0.47848	0.00474
1.058	0.12048	0.43848	0.00474
0.998	0.12048	0.39864	0.00398
0.998	0.12048	0.39864	0.00398
1.0176	0.12238	0.438	0.00702
1.038	0.12048	0.35816	0.00626
1.0384	0.11857	0.31832	0.0055
0.9972	0.12429	0.35792	0.0074
0.9968	0.12619	0.318	0.00702
1.0172	0.12429	0.23848	0.00474
1.0372	0.12429	0.31832	0.0055
0.9968	0.12619	0.23832	0.0055
0.9576	0.12238	0.19832	0.0055
0.9772	0.12429	0.15912	0.00169
0.9368	0.12619	0.15872	0.0036
0.9572	0.12429	0.15864	0.00398
0.9368	0.12619	0.11896	0.00245
0.958	0.12048	0.11848	0.00474
0.9564	0.1281	0.03912	0.00169
0.9172	0.12429	0.03864	0.00398
0.9172	0.12429	0.03848	0.00474
0.9168	0.12619	0.03816	0.00626
0.9372	0.12429	-0.04152	0.00474
0.9168	0.12619	-0.08176	0.00588
0.9164	0.1281	-0.0816	0.00512
0.8764	0.1281	-0.08192	0.00664
0.8968	0.12619	-0.0816	0.00512
0.876	0.13	-0.16216	0.00779
0.896	0.13	-0.20192	0.00664
0.856	0.13	-0.2016	0.00512
0.7964	0.1281	-0.2416	0.00512
0.8344	0.13762	-0.28184	0.00626
0.8564	0.1281	-0.28144	0.00436
0.8164	0.1281	-0.2412	0.00321
0.7964	0.1281	-0.28136	0.00398
0.7564	0.1281	-0.32128	0.0036
0.736	0.13	-0.36128	0.0036
0.736	0.13	-0.4012	0.00321
0.716	0.13	-0.44176	0.00588
0.716	0.13	-0.40112	0.00283
0.716	0.13	-0.44096	0.00207
0.6964	0.1281	-0.48104	0.00245
0.6156	0.1319	-0.48128	0.0036
0.596	0.13	-0.48136	0.00398
0.5968	0.12619	-0.5216	0.00512
0.5768	0.12619	-0.56128	0.0036
0.5164	0.1281	-0.64112	0.00283
0.5364	0.1281	-0.6016	0.00512
0.4956	0.1319	-0.6016	0.00512
0.476	0.13	-0.60104	0.00245
0.4356	0.1319	-0.6812	0.00321
0.4372	0.12429	-0.64088	0.00169
0.3756	0.1319	-0.72136	0.00398
0.376	0.13	-0.76056	0.000166667
0.3156	0.1319	-0.72168	0.0055
0.2756	0.1319	-0.6412	0.00321
0.2756	0.1319	-0.6808	0.00131
0.196	0.13	-0.64072	0.000928571
0.1752	0.13381	-0.64064	0.000547619
0.1564	0.1281	-0.60104	0.00245
0.1152	0.13381	-0.72072	0.000928571
0.116	0.13	-0.68032	-0.00097619
0.0356	0.1319	-0.72032	-0.00097619
-0.024	0.13	-0.8004	-0.000595238
-0.064	0.13	-0.7204	-0.000595238
-0.124	0.13	-0.8008	0.00131
-0.1036	0.1281	-0.80032	-0.00097619
-0.2048	0.13381	-0.84024	-0.00136
-0.2236	0.1281	-0.87968	-0.00402
-0.2236	0.1281	-0.84008	-0.00212
-0.2232	0.12619	-0.88024	-0.00136
-0.264	0.13	-0.88064	0.000547619
-0.2828	0.12429	-0.84032	-0.00097619
-0.284	0.13	-0.92	-0.0025
-0.324	0.13	-0.96048	-0.000214286
-0.3632	0.12619	-1.00064	0.000547619
-0.4036	0.1281	-0.91984	-0.00326
-0.4432	0.12619	-0.96048	-0.000214286
-0.4836	0.1281	-1.00008	-0.00212
-0.5424	0.12238	-1.11992	-0.00288
-0.5832	0.12619	-1.07976	-0.00364
-0.6028	0.12429	-1.0796	-0.0044
-0.6424	0.12238	-1.08	-0.0025
-0.6828	0.12429	-1.16032	-0.00097619
-0.7032	0.12619	-1.0804	-0.000595238
-0.7228	0.12429	-1.16024	-0.00136
-0.742	0.12048	-1.16064	0.000547619
-0.7624	0.12238	-1.20048	-0.000214286
-0.782	0.12048	-1.24	-0.0025
-0.802	0.12048	-1.2	-0.0025
-0.762	0.12048	-1.24064	0.000547619
-0.7812	0.11667	-1.24	-0.0025
-0.8216	0.11857	-1.24064	0.000547619
-0.7612	0.11667	-1.2404	-0.000595238
-0.8012	0.11667	-1.3204	-0.000595238
-0.7996	0.10905	-1.32032	-0.00097619
-0.7996	0.10905	-1.32008	-0.00212
-0.7996	0.10905	-1.32	-0.0025
-0.7804	0.11286	-1.32	-0.0025
-0.78	0.11095	-1.36016	-0.00174
-0.78	0.11095	-1.39976	-0.00364
-0.8188	0.10524	-1.36	-0.0025
-0.7988	0.10524	-1.44016	-0.00174
-0.818	0.10143	-1.36	-0.0025
-0.758	0.10143	-1.44032	-0.00097619
-0.8376	0.09952	-1.48032	-0.00097619
-0.8172	0.09762	-1.40024	-0.00136
-0.7976	0.09952	-1.48	-0.0025
-0.8376	0.09952	-1.52016	-0.00174
-0.796	0.0919	-1.48024	-0.00136
-0.856	0.0919	-1.47992	-0.00288
-0.856	0.0919	-1.5204	-0.000595238
-0.8556	0.09	-1.60008	-0.00212
-0.8356	0.09	-1.56	-0.0025
-0.8756	0.09	-1.51992	-0.00288
-0.8752	0.0881	-1.55976	-0.00364
-0.8344	0.08429	-1.56	-0.0025
-0.854	0.08238	-1.59976	-0.00364
-0.9136	0.08048	-1.55976	-0.00364
-0.8932	0.07857	-1.55992	-0.00288
-0.9128	0.07667	-1.52016	-0.00174
-0.8932	0.07857	-1.55992	-0.00288
-0.912	0.07286	-1.52016	-0.00174
-0.8728	0.07667	-1.55984	-0.00326
-0.912	0.07286	-1.55984	-0.00326
-0.9324	0.07476	-1.5196	-0.0044
-0.8916	0.07095	-1.55968	-0.00402
-0.9112	0.06905	-1.55944	-0.00517
-0.8908	0.06714	-1.55968	-0.00402
-0.9308	0.06714	-1.52032	-0.00097619
-0.9104	0.06524	-1.56016	-0.00174
-0.89	0.06333	-1.55976	-0.00364
-0.9088	0.05762	-1.55968	-0.00402
-0.8892	0.05952	-1.51968	-0.00402
-0.9084	0.05571	-1.59944	-0.00517
-0.9088	0.05762	-1.6	-0.0025
-0.928	0.05381	-1.63976	-0.00364
-0.9476	0.0519	-1.64	-0.0025
-0.9076	0.0519	-1.59992	-0.00288
-0.9472	0.05	-1.55992	-0.00288
-0.9464	0.04619	-1.64008	-0.00212
-0.9468	0.0481	-1.6396	-0.0044
-0.926	0.04429	-1.55992	-0.00288
-0.9856	0.04238	-1.63952	-0.00479
-0.9644	0.03667	-1.5996	-0.0044
-0.944	0.03476	-1.67968	-0.00402
-0.9636	0.03286	-1.55984	-0.00326
-0.9436	0.03286	-1.55976	-0.00364
-0.9636	0.03286	-1.55952	-0.00479
-1.0028	0.02905	-1.59992	-0.00288
-0.982	0.02524	-1.59968	-0.00402
-0.9808	0.01952	-1.5992	-0.00631
-0.9812	0.02143	-1.59984	-0.00326
-1.0008	0.01952	-1.60016	-0.00174
-1.0008	0.01952	-1.55976	-0.00364
-1.02	0.01571	-1.67992	-0.00288
-1.02	0.01571	-1.59968	-0.00402
-1.0396	0.01381	-1.6796	-0.0044
-1.0388	0.01	-1.63976	-0.00364
-1.018	0.00619	-1.59968	-0.00402
-1.0172	0.00238	-1.55984	-0.00326
-1.0176	0.00429	-1.64	-0.0025
-1.0576	0.00429	-1.63944	-0.00517
-1.0368	0.00047619	-1.63936	-0.00555
-1.0364	-0.00143	-1.63928	-0.00593
-1.016	-0.00333	-1.67968	-0.00402
-1.0352	-0.00714	-1.59936	-0.00555
-1.0352	-0.00714	-1.6396	-0.0044
-1.0548	-0.00905	-1.55976	-0.00364
-1.034	-0.01286	-1.55952	-0.00479
-1.0536	-0.01476	-1.63992	-0.00288
-1.0524	-0.02048	-1.59968	-0.00402
-1.0336	-0.01476	-1.59976	-0.00364
-1.0516	-0.02429	-1.5996	-0.0044
-1.0528	-0.01857	-1.59904	-0.00707
-1.012	-0.02238	-1.55976	-0.00364
-1.012	-0.02238	-1.5596	-0.0044
-1.0504	-0.03	-1.51968	-0.00402
-1.0496	-0.03381	-1.55992	-0.00288
-1.0492	-0.03571	-1.5196	-0.0044
-1.0092	-0.03571	-1.51928	-0.00593
-1.0488	-0.03762	-1.47984	-0.00326
-1.0476	-0.04333	-1.5196	-0.0044
-1.1076	-0.04333	-1.43952	-0.00479
-1.0664	-0.04905	-1.43976	-0.00364
-1.0668	-0.04714	-1.48008	-0.00212
-1.0664	-0.04905	-1.51952	-0.00479
-1.0868	-0.04714	-1.48016	-0.00174
-1.0852	-0.05476	-1.47992	-0.00288
-1.0648	-0.05667	-1.48016	-0.00174
-1.0856	-0.05286	-1.43992	-0.00288
-1.104	-0.06048	-1.43976	-0.00364
-1.1044	-0.05857	-1.35984	-0.00326
-1.0832	-0.06429	-1.39976	-0.00364
-1.0836	-0.06238	-1.43984	-0.00326
-1.1036	-0.06238	-1.39968	-0.00402
-1.1032	-0.06429	-1.31944	-0.00517
-1.1024	-0.0681	-1.3596	-0.0044
-1.1024	-0.0681	-1.35944	-0.00517
-1.1228	-0.06619	-1.3596	-0.0044
-1.1212	-0.07381	-1.35976	-0.00364
-1.1204	-0.07762	-1.32	-0.0025
-1.1412	-0.07381	-1.23976	-0.00364
-1.1204	-0.07762	-1.3196	-0.0044
-1.14	-0.07952	-1.31944	-0.00517
-1.1596	-0.08143	-1.23952	-0.00479
-1.12	-0.07952	-1.31952	-0.00479
-1.14	-0.07952	-1.2396	-0.0044
-1.1388	-0.08524	-1.19952	-0.00479
-1.1784	-0.08714	-1.20008	-0.00212
-1.1588	-0.08524	-1.19952	-0.00479
-1.158	-0.08905	-1.15928	-0.00593
-1.1384	-0.08714	-1.15936	-0.00555
-1.1772	-0.09286	-1.1596	-0.0044
-1.1768	-0.09476	-1.11944	-0.00517
-1.1768	-0.09476	-1.15968	-0.00402
-1.1368	-0.09476	-1.15936	-0.00555
-1.1764	-0.09667	-1.11976	-0.00364
-1.1968	-0.09476	-1.07936	-0.00555
-1.1764	-0.09667	-1.03984	-0.00326
-1.1752	-0.10238	-1.11984	-0.00326
-1.1556	-0.10048	-1.0796	-0.0044
-1.1356	-0.10048	-1.07944	-0.00517
-1.1752	-0.10238	-0.95976	-0.00364
-1.174	-0.1081	-0.95968	-0.00402
-1.1344	-0.10619	-0.95992	-0.00288
-1.174	-0.1081	-0.95952	-0.00479
-1.1544	-0.10619	-1.00008	-0.00212
-1.1948	-0.10429	-0.92032	-0.00097619
-1.1556	-0.10048	-0.92024	-0.00136
-1.154	-0.1081	-0.91992	-0.00288
-1.1528	-0.11381	-0.87992	-0.00288
-1.1528	-0.11381	-0.83936	-0.00555
-1.1732	-0.1119	-0.83984	-0.00326
-1.1524	-0.11571	-0.84	-0.0025
-1.174	-0.1081	-0.79976	-0.00364
-1.1724	-0.11571	-0.79992	-0.00288
-1.132	-0.11762	-0.71992	-0.00288
-1.2124	-0.11571	-0.71944	-0.00517
-1.1724	-0.11571	-0.72032	-0.00097619
-1.2116	-0.11952	-0.7196	-0.0044
-1.232	-0.11762	-0.63936	-0.00555
-1.2112	-0.12143	-0.64	-0.0025
-1.1716	-0.11952	-0.59936	-0.00555
-1.1912	-0.12143	-0.67992	-0.00288
-1.1912	-0.12143	-0.56048	-0.000214286
-1.2108	-0.12333	-0.51992	-0.00288
-1.2304	-0.12524	-0.48016	-0.00174
-1.2308	-0.12333	-0.51992	-0.00288
-1.19	-0.12714	-0.51952	-0.00479
-1.2112	-0.12143	-0.47968	-0.00402
-1.1908	-0.12333	-0.47976	-0.00364
-1.1696	-0.12905	-0.43992	-0.00288
-1.21	-0.12714	-0.39992	-0.00288
-1.19	-0.12714	-0.39992	-0.00288
-1.2092	-0.13095	-0.31976	-0.00364
-1.2096	-0.12905	-0.39976	-0.00364
-1.2288	-0.13286	-0.36032	-0.00097619
-1.1888	-0.13286	-0.39968	-0.00402
-1.1888	-0.13286	-0.27976	-0.00364
-1.1692	-0.13095	-0.28	-0.0025
-1.1896	-0.12905	-0.27976	-0.00364
-1.1488	-0.13286	-0.23976	-0.00364
-1.1088	-0.13286	-0.20008	-0.00212
-1.1088	-0.13286	-0.16	-0.0025
-1.1092	-0.13095	-0.15968	-0.00402
-1.0288	-0.13286	-0.11984	-0.00326
-1.0084	-0.13476	-0.03984	-0.00326
-1.0288	-0.13286	-0.07984	-0.00326
-1.0284	-0.13476	-0.08	-0.0025
-1.008	-0.13667	0.03992	-0.00212
-1.03	-0.12714	0.04016	-0.00326
-1.0292	-0.13095	0	-0.0025
-1.0072	-0.14048	0.03992	-0.00212
-1.028	-0.13667	0.0804	-0.0044
-0.9676	-0.13857	0.11984	-0.00174
-0.988	-0.13667	0.1604	-0.0044
-0.9876	-0.13857	0.12	-0.0025
-0.988	-0.13667	0.15992	-0.00212
-0.9484	-0.13476	0.19976	-0.00136
-0.9484	-0.13476	0.24016	-0.00326
-0.9484	-0.13476	0.2	-0.0025
-0.9484	-0.13476	0.28008	-0.00288
-0.928	-0.13667	0.24024	-0.00364
-0.9072	-0.14048	0.27992	-0.00212
-0.8672	-0.14048	0.2796	-0.000595238
-0.9276	-0.13857	0.36	-0.0025
-0.908	-0.13667	0.35984	-0.00174
-0.8284	-0.13476	0.3196	-0.000595238
-0.8472	-0.14048	0.40032	-0.00402
-0.8076	-0.13857	0.44	-0.0025
-0.7876	-0.13857	0.47984	-0.00174
-0.7676	-0.13857	0.44008	-0.00288
-0.7872	-0.14048	0.43944	0.000166667
-0.7484	-0.13476	0.43952	-0.000214286
-0.7084	-0.13476	0.43992	-0.00212
-0.6876	-0.13857	0.4396	-0.000595238
-0.688	-0.13667	0.48016	-0.00326
-0.6476	-0.13857	0.48008	-0.00288
-0.6276	-0.13857	0.51952	-0.000214286
-0.6072	-0.14048	0.47928	0.000928571
-0.5672	-0.14048	0.51944	0.000166667
-0.5072	-0.14048	0.55896	0.00245
-0.5272	-0.14048	0.55944	0.000166667
-0.4872	-0.14048	0.59944	0.000166667
-0.4476	-0.13857	0.59904	0.00207
-0.3868	-0.14238	0.63936	0.000547619
-0.3676	-0.13857	0.67952	-0.000214286
-0.3472	-0.14048	0.7192	0.00131
-0.3076	-0.13857	0.63936	0.000547619
-0.268	-0.13667	0.71952	-0.000214286
-0.2284	-0.13476	0.71944	0.000166667
-0.1888	-0.13286	0.7992	0.00131
-0.1864	-0.14429	0.7196	-0.000595238
-0.1072	-0.14048	0.83928	0.000928571
-0.0676	-0.13857	0.79928	0.000928571
-0.048	-0.13667	0.79872	0.0036
0.0124	-0.13857	0.79952	-0.000214286
0.032	-0.13667	0.8388	0.00321
0.0716	-0.13476	0.79888	0.00283
0.1524	-0.13857	0.8392	0.00131
0.1732	-0.14238	0.87936	0.000547619
0.2124	-0.13857	0.91888	0.00283
0.2932	-0.14238	0.91952	-0.000214286
0.3132	-0.14238	0.8792	0.00131
0.4132	-0.14238	0.87928	0.000928571
0.4324	-0.13857	0.91896	0.00245
0.3532	-0.14238	0.99904	0.00207
0.3324	-0.13857	0.95872	0.0036
0.39	-0.12714	0.95856	0.00436
0.4104	-0.12905	1.0388	0.00321
0.4528	-0.14048	1.07872	0.0036
0.4508	-0.13095	0.99888	0.00283
0.51	-0.12714	1.03872	0.0036
0.5512	-0.13286	1.07848	0.00474
0.5712	-0.13286	1.0384	0.00512
0.5904	-0.12905	1.11848	0.00474
0.65	-0.12714	1.19904	0.00207
0.6904	-0.12905	1.1592	0.00131
0.6716	-0.13476	1.15888	0.00283
0.6696	-0.12524	1.19864	0.00398
0.7108	-0.13095	1.23912	0.00169
0.71	-0.12714	1.19832	0.0055
0.69	-0.12714	1.15824	0.00588
0.7292	-0.12333	1.23856	0.00436
0.7288	-0.12143	1.27864	0.00398
0.73	-0.12714	1.31872	0.0036
0.7688	-0.12143	1.23856	0.00436
0.7684	-0.11952	1.27888	0.00283
0.7876	-0.11571	1.3184	0.00512
0.8076	-0.11571	1.31848	0.00474
0.788	-0.11762	1.31832	0.0055
0.7884	-0.11952	1.39832	0.0055
0.8288	-0.12143	1.35824	0.00588
0.8072	-0.11381	1.35872	0.0036
0.8072	-0.11381	1.35864	0.00398
0.8276	-0.11571	1.43856	0.00436
0.846	-0.1081	1.39824	0.00588
0.8468	-0.1119	1.43824	0.00588
0.8444	-0.10048	1.4384	0.00512
0.8256	-0.10619	1.3984	0.00512
0.8652	-0.10429	1.47824	0.00588
0.8448	-0.10238	1.51832	0.0055
0.8848	-0.10238	1.51872	0.0036
0.8436	-0.09667	1.51824	0.00588
0.9028	-0.09286	1.47816	0.00626
0.864	-0.09857	1.51856	0.00436
0.8632	-0.09476	1.55848	0.00474
0.8828	-0.09286	1.51864	0.00398
0.8628	-0.09286	1.5984	0.00512
0.8824	-0.09095	1.55896	0.00245
0.8828	-0.09286	1.5984	0.00512
0.9024	-0.09095	1.59856	0.00436
0.9016	-0.08714	1.63864	0.00398
0.9212	-0.08524	1.59824	0.00588
0.9012	-0.08524	1.59848	0.00474
0.8812	-0.08524	1.59816	0.00626
0.8804	-0.08143	1.59808	0.00664
0.9008	-0.08333	1.63856	0.00436
0.9	-0.07952	1.67872	0.0036
0.9196	-0.07762	1.59872	0.0036
0.8988	-0.07381	1.678	0.00702
0.9596	-0.07762	1.63848	0.00474
0.9188	-0.07381	1.63816	0.00626
0.9576	-0.0681	1.63856	0.00436
0.938	-0.07	1.63816	0.00626
0.9364	-0.06238	1.67816	0.00626
0.9372	-0.06619	1.71856	0.00436
0.976	-0.06048	1.67872	0.0036
0.9768	-0.06429	1.71816	0.00626
0.9756	-0.05857	1.758	0.00702
1.016	-0.06048	1.63808	0.00664
0.954	-0.05095	1.63808	0.00664
0.9748	-0.05476	1.63848	0.00474
0.9944	-0.05286	1.63872	0.0036
1.014	-0.05095	1.59864	0.00398
0.994	-0.05095	1.6788	0.00321
1.0136	-0.04905	1.6384	0.00512
0.994	-0.05095	1.6784	0.00512
0.9924	-0.04333	1.67776	0.00817
0.9928	-0.04524	1.71832	0.0055
1.0316	-0.03952	1.67808	0.00664
1.012	-0.04143	1.67768	0.00855
1.0308	-0.03571	1.71816	0.00626
1.0312	-0.03762	1.67784	0.00779
1.0304	-0.03381	1.6784	0.00512
1.05	-0.0319	1.71816	0.00626
1.03	-0.0319	1.75832	0.0055
1.0292	-0.0281	1.67816	0.00626
1.0284	-0.02429	1.67848	0.00474
1.0488	-0.02619	1.67816	0.00626
1.0472	-0.01857	1.71864	0.00398
1.0472	-0.01857	1.71856	0.00436
1.0468	-0.01667	1.7188	0.00321
1.1064	-0.01476	1.6784	0.00512
1.0456	-0.01095	1.67864	0.00398
1.0452	-0.00905	1.67856	0.00436
1.0448	-0.00714	1.7188	0.00321
1.0248	-0.00714	1.71848	0.00474
1.0636	-0.00143	1.67864	0.00398
1.0632	0.00047619	1.71856	0.00436
1.0628	0.00238	1.67856	0.00436
1.0824	0.00429	1.75888	0.00283
1.0824	0.00429	1.67792	0.0074
1.102	0.00619	1.638	0.00702
1.0612	0.01	1.6384	0.00512
1.02	0.01571	1.5984	0.00512
1.0804	0.01381	1.63816	0.00626
1.0596	0.01762	1.59824	0.00588
1.0792	0.01952	1.6384	0.00512
1.0792	0.01952	1.6384	0.00512
1.0784	0.02333	1.59816	0.00626
1.078	0.02524	1.5984	0.00512
1.0976	0.02714	1.5984	0.00512
1.0976	0.02714	1.55808	0.00664
1.1172	0.02905	1.59816	0.00626
1.0964	0.03286	1.55856	0.00436
1.1164	0.03286	1.55784	0.00779
1.076	0.03476	1.55856	0.00436
1.1152	0.03857	1.59864	0.00398
1.0948	0.04048	1.59856	0.00436
1.0952	0.03857	1.55872	0.0036
1.0936	0.04619	1.39832	0.0055
1.0928	0.05	1.5184	0.00512
1.0936	0.04619	1.51856	0.00436
1.1124	0.0519	1.51872	0.0036
1.1124	0.0519	1.51824	0.00588
1.1128	0.05	1.39816	0.00626
1.072	0.05381	1.39848	0.00474
1.112	0.05381	1.43856	0.00436
1.1124	0.0519	1.3984	0.00512
1.1112	0.05762	1.39824	0.00588
1.13	0.06333	1.39808	0.00664
1.1108	0.05952	1.39824	0.00588
1.11	0.06333	1.35864	0.00398
1.0896	0.06524	1.3584	0.00512
1.1296	0.06524	1.31872	0.0036
1.1088	0.06905	1.31816	0.00626
1.0888	0.06905	1.31872	0.0036
1.0688	0.06905	1.27832	0.0055
1.0876	0.07476	1.3184	0.00512
1.0684	0.07095	1.27856	0.00436
1.1268	0.07857	1.23856	0.00436
1.1076	0.07476	1.27856	0.00436
1.1068	0.07857	1.1984	0.00512
1.1068	0.07857	1.23824	0.00588
1.0864	0.08048	1.23808	0.00664
1.0864	0.08048	1.15872	0.0036
1.086	0.08238	1.23848	0.00474
1.1056	0.08429	1.11896	0.00245
1.0856	0.08429	1.15872	0.0036
1.1048	0.0881	1.11888	0.00283
1.1444	0.09	1.15896	0.00245
1.124	0.0919	1.1184	0.00512
1.0648	0.0881	1.03848	0.00474
1.0644	0.09	0.9984	0.00512
1.064	0.0919	1.03856	0.00436
1.0844	0.09	1.0388	0.00321
1.0436	0.09381	1.03864	0.00398
1.064	0.0919	0.95848	0.00474
1.0632	0.09571	0.99832	0.0055
1.0432	0.09571	0.95848	0.00474
1.0632	0.09571	0.87848	0.00474
1.0832	0.09571	0.87864	0.00398
1.042	0.10143	0.87848	0.00474
1.0416	0.10333	0.83872	0.0036
1.0616	0.10333	0.87848	0.00474
1.0624	0.09952	0.83856	0.00436
1.042	0.10143	0.83816	0.00626
1.0616	0.10333	0.83832	0.0055
1.0604	0.10905	0.79808	0.00664
1.0208	0.10714	0.71864	0.00398
1.0404	0.10905	0.67848	0.00474
1.0396	0.11286	0.71872	0.0036
1.0396	0.11286	0.63872	0.0036
1.0604	0.10905	0.5988	0.00321
1.0608	0.10714	0.5584	0.00512
1	0.11095	0.59872	0.0036
1.0196	0.11286	0.59848	0.00474
1.0204	0.10905	0.5984	0.00512
1.0196	0.11286	0.55864	0.00398
1.0404	0.10905	0.5184	0.00512
1.0196	0.11286	0.51832	0.0055
1.018	0.12048	0.47784	0.00779
0.9992	0.11476	0.4784	0.00512
1.0184	0.11857	0.39864	0.00398
0.9784	0.11857	0.47816	0.00626
0.9988	0.11667	0.39816	0.00626
0.9788	0.11667	0.35832	0.0055
0.9592	0.11476	0.27896	0.00245
0.958	0.12048	0.35888	0.00283
0.9592	0.11476	0.31872	0.0036
0.9984	0.11857	0.31912	0.00169
0.9772	0.12429	0.23928	0.000928571
0.9584	0.11857	0.19864	0.00398
0.9576	0.12238	0.19888	0.00283
0.9384	0.11857	0.23856	0.00436
0.898	0.12048	0.15872	0.0036
0.958	0.12048	0.078	0.00702
0.918	0.12048	0.11896	0.00245
0.8988	0.11667	0.11888	0.00283
0.898	0.12048	0.07904	0.00207
0.8972	0.12429	0.07808	0.00664
0.9168	0.12619	-0.00136	0.00398
0.8576	0.12238	-0.04128	0.0036
0.8176	0.12238	-0.00128	0.0036
0.8576	0.12238	-0.04176	0.00588
0.8572	0.12429	-0.12136	0.00398
0.8572	0.12429	-0.04128	0.0036
0.8372	0.12429	-0.12144	0.00436
0.8164	0.1281	-0.16168	0.0055
0.7972	0.12429	-0.1612	0.00321
0.8172	0.12429	-0.20168	0.0055
0.7576	0.12238	-0.24168	0.0055
0.7772	0.12429	-0.20168	0.0055
0.7772	0.12429	-0.24144	0.00436
0.758	0.12048	-0.24152	0.00474
0.6964	0.1281	-0.28136	0.00398
0.7164	0.1281	-0.2412	0.00321
0.6784	0.11857	-0.32128	0.0036
0.6572	0.12429	-0.36104	0.00245
0.6572	0.12429	-0.44112	0.00283
0.6168	0.12619	-0.4412	0.00321
0.6172	0.12429	-0.44104	0.00245
0.5976	0.12238	-0.4416	0.00512
0.5776	0.12238	-0.4412	0.00321
0.5376	0.12238	-0.48096	0.00207
0.5372	0.12429	-0.52096	0.00207
0.5164	0.1281	-0.56096	0.00207
0.4768	0.12619	-0.60136	0.00398
0.4172	0.12429	-0.56136	0.00398
0.4768	0.12619	-0.64136	0.00398
0.376	0.13	-0.64128	0.0036
0.3776	0.12238	-0.68104	0.00245
0.3172	0.12429	-0.72168	0.0055
0.3376	0.12238	-0.76096	0.00207
0.2972	0.12429	-0.76104	0.00245
0.2172	0.12429	-0.76136	0.00398
0.1968	0.12619	-0.8008	0.00131
0.1768	0.12619	-0.80096	0.00207
0.1568	0.12619	-0.80144	0.00436
0.1368	0.12619	-0.80032	-0.00097619
0.0568	0.12619	-0.80088	0.00169
0.0368	0.12619	-0.84096	0.00207
0.0172	0.12429	-0.80048	-0.000214286
-0.0828	0.12429	-0.88088	0.00169
-0.1032	0.12619	-0.88128	0.0036
-0.1028	0.12429	-0.8804	-0.000595238
-0.1632	0.12619	-0.95984	-0.00326
-0.2044	0.1319	-0.96048	-0.000214286
-0.2236	0.1281	-1.00056	0.000166667
-0.2432	0.12619	-0.96048	-0.000214286
-0.2224	0.12238	-1.00104	0.00245
-0.2424	0.12238	-0.9604	-0.000595238
-0.282	0.12048	-1.00064	0.000547619
-0.3232	0.12619	-1.04024	-0.00136
-0.3224	0.12238	-0.9604	-0.000595238
-0.4224	0.12238	-0.96	-0.0025
-0.4416	0.11857	-1.04024	-0.00136
-0.4816	0.11857	-1.00024	-0.00136
-0.4816	0.11857	-1.04032	-0.00097619
-0.5416	0.11857	-1.08016	-0.00174
-0.5616	0.11857	-1.07968	-0.00402
-0.6016	0.11857	-1.11976	-0.00364
-0.662	0.12048	-1.16024	-0.00136
-0.682	0.12048	-1.16032	-0.00097619
-0.7216	0.11857	-1.11968	-0.00402
-0.7412	0.11667	-1.20016	-0.00174
-0.7616	0.11857	-1.2004	-0.000595238
-0.7816	0.11857	-1.20064	0.000547619
-0.8204	0.11286	-1.20056	0.000166667
-0.7816	0.11857	-1.23968	-0.00402
-0.8208	0.11476	-1.24016	-0.00174
-0.8408	0.11476	-1.35984	-0.00326
-0.8408	0.11476	-1.27976	-0.00364
-0.7996	0.10905	-1.31984	-0.00326
-0.8388	0.10524	-1.27984	-0.00326
-0.82	0.11095	-1.35976	-0.00364
-0.8384	0.10333	-1.24048	-0.000214286
-0.7988	0.10524	-1.36	-0.0025
-0.8188	0.10524	-1.40032	-0.00097619
-0.8188	0.10524	-1.36056	0.000166667
-0.818	0.10143	-1.40032	-0.00097619
-0.8176	0.09952	-1.40072	0.000928571
-0.7972	0.09762	-1.43992	-0.00288
-0.8184	0.10333	-1.40016	-0.00174
-0.7972	0.09762	-1.48016	-0.00174
-0.8172	0.09762	-1.47992	-0.00288
-0.7968	0.09571	-1.47992	-0.00288
-0.8164	0.09381	-1.43992	-0.00288
-0.816	0.0919	-1.47952	-0.00479
[truncated: 503 more rows]

## Sheet: Fig 2c
Voltage	Polarization	Voltage	Polarization
kV	μC/cm2	kV	μC/cm2
PZT_70 torr	PZT_70 torr	alumina_70 torr	alumina_70 torr
-0.786	0.06429	-2.11936	-0.00705
-0.8064	0.06619	-2.1188	-0.00971
-0.8064	0.06619	-2.1592	-0.00781
-0.8068	0.0681	-2.19928	-0.00743
-0.8248	0.05857	-2.23928	-0.00743
-0.824	0.05476	-2.19928	-0.00743
-0.824	0.05476	-2.15936	-0.00705
-0.8248	0.05857	-2.23936	-0.00705
-0.8436	0.05286	-2.1992	-0.00781
-0.8436	0.05286	-2.2388	-0.00971
-0.8236	0.05286	-2.23864	-0.01048
-0.8436	0.05286	-2.27928	-0.00743
-0.8628	0.04905	-2.2788	-0.00971
-0.8416	0.04333	-2.27864	-0.01048
-0.8616	0.04333	-2.31864	-0.01048
-0.8816	0.04333	-2.2788	-0.00971
-0.8812	0.04143	-2.31904	-0.00857
-0.8816	0.04333	-2.2792	-0.00781
-0.8412	0.04143	-2.31936	-0.00705
-0.8996	0.03381	-2.3584	-0.01162
-0.9008	0.03952	-2.31824	-0.01238
-0.9392	0.0319	-2.35864	-0.01048
-0.9192	0.0319	-2.35864	-0.01048
-0.9388	0.03	-2.35824	-0.01238
-0.9388	0.03	-2.35832	-0.012
-0.9388	0.03	-2.31904	-0.00857
-0.9388	0.03	-2.3588	-0.00971
-0.9372	0.02238	-2.27936	-0.00705
-0.9568	0.02048	-2.43944	-0.00667
-0.9564	0.01857	-2.43912	-0.00819
-0.9564	0.01857	-2.35976	-0.00514
-0.996	0.01667	-2.4392	-0.00781
-0.9752	0.01286	-2.43928	-0.00743
-0.9744	0.00905	-2.39904	-0.00857
-0.9744	0.00905	-2.39888	-0.00933
-0.9344	0.00905	-2.3592	-0.00781
-0.9744	0.00905	-2.4392	-0.00781
-0.974	0.00714	-2.43872	-0.0101
-0.9728	0.00143	-2.35864	-0.01048
-0.9724	-0.00047619	-2.43872	-0.0101
-0.972	-0.00238	-2.47856	-0.01086
-0.972	-0.00238	-2.43864	-0.01048
-1.0112	-0.00619	-2.43896	-0.00895
-1.0104	-0.01	-2.43872	-0.0101
-0.9916	-0.00429	-2.39952	-0.00629
-1.0108	-0.0081	-2.43888	-0.00933
-1.0504	-0.01	-2.4788	-0.00971
-1.0092	-0.01571	-2.43808	-0.01314
-0.9892	-0.01571	-2.3984	-0.01162
-1.0092	-0.01571	-2.4788	-0.00971
-1.0084	-0.01952	-2.43872	-0.0101
-1.0088	-0.01762	-2.43872	-0.0101
-0.9876	-0.02333	-2.39904	-0.00857
-0.9872	-0.02524	-2.39912	-0.00819
-1.0072	-0.02524	-2.39888	-0.00933
-1.026	-0.03095	-2.39888	-0.00933
-1.0052	-0.03476	-2.39904	-0.00857
-1.0244	-0.03857	-2.39904	-0.00857
-1.0244	-0.03857	-2.39912	-0.00819
-1.0236	-0.04238	-2.39896	-0.00895
-1.0044	-0.03857	-2.39896	-0.00895
-1.0632	-0.04429	-2.39928	-0.00743
-1.0436	-0.04238	-2.35912	-0.00819
-1.0232	-0.04429	-2.35888	-0.00933
-1.022	-0.05	-2.35896	-0.00895
-1.0416	-0.0519	-2.35888	-0.00933
-0.9816	-0.0519	-2.31888	-0.00933
-1.0408	-0.05571	-2.31928	-0.00743
-1.04	-0.05952	-2.31888	-0.00933
-1.0196	-0.06143	-2.31912	-0.00819
-1.0596	-0.06143	-2.23928	-0.00743
-1.0596	-0.06143	-2.23904	-0.00857
-1.0196	-0.06143	-2.1988	-0.00971
-1.0376	-0.07095	-2.15856	-0.01086
-1.0388	-0.06524	-2.27896	-0.00895
-1.0388	-0.06524	-2.23856	-0.01086
-1.018	-0.06905	-2.23864	-0.01048
-1.038	-0.06905	-2.19904	-0.00857
-1.0572	-0.07286	-2.15872	-0.0101
-1.0164	-0.07667	-2.19936	-0.00705
-1.056	-0.07857	-2.15864	-0.01048
-1.0768	-0.07476	-2.19896	-0.00895
-1.0764	-0.07667	-2.15952	-0.00629
-1.0556	-0.08048	-2.11952	-0.00629
-1.1152	-0.08238	-2.07936	-0.00705
-1.094	-0.0881	-2.1192	-0.00781
-1.0752	-0.08238	-2.1192	-0.00781
-1.074	-0.0881	-2.0788	-0.00971
-1.0532	-0.0919	-1.99888	-0.00933
-1.054	-0.0881	-2.03904	-0.00857
-1.0736	-0.09	-2.03872	-0.0101
-1.0332	-0.0919	-1.99888	-0.00933
-1.0536	-0.09	-1.95864	-0.01048
-1.0528	-0.09381	-1.95944	-0.00667
-1.0924	-0.09571	-1.95904	-0.00857
-1.0724	-0.09571	-1.87912	-0.00819
-1.0524	-0.09571	-1.87936	-0.00705
-1.092	-0.09762	-1.91944	-0.00667
-1.1116	-0.09952	-1.8392	-0.00781
-1.1516	-0.09952	-1.79952	-0.00629
-1.0916	-0.09952	-1.79936	-0.00705
-1.1312	-0.10143	-1.71888	-0.00933
-1.1304	-0.10524	-1.79896	-0.00895
-1.15	-0.10714	-1.71896	-0.00895
-1.13	-0.10714	-1.67856	-0.01086
-1.1496	-0.10905	-1.6784	-0.01162
-1.1492	-0.11095	-1.6388	-0.00971
-1.13	-0.10714	-1.59872	-0.0101
-1.1492	-0.11095	-1.59888	-0.00933
-1.1304	-0.10524	-1.63928	-0.00743
-1.1096	-0.10905	-1.55872	-0.0101
-1.1288	-0.11286	-1.55936	-0.00705
-1.1284	-0.11476	-1.51904	-0.00857
-1.1284	-0.11476	-1.47928	-0.00743
-1.1488	-0.11286	-1.43864	-0.01048
-1.1292	-0.11095	-1.43888	-0.00933
-1.1484	-0.11476	-1.35928	-0.00743
-1.108	-0.11667	-1.39936	-0.00705
-1.1684	-0.11476	-1.39912	-0.00819
-1.1276	-0.11857	-1.31864	-0.01048
-1.2068	-0.12238	-1.27888	-0.00933
-1.1676	-0.11857	-1.2388	-0.00971
-1.2068	-0.12238	-1.2788	-0.00971
-1.1468	-0.12238	-1.23928	-0.00743
-1.1268	-0.12238	-1.15952	-0.00629
-1.1464	-0.12429	-1.1192	-0.00781
-1.1268	-0.12238	-1.07912	-0.00819
-1.146	-0.12619	-1.0788	-0.00971
-1.1456	-0.1281	-1.07888	-0.00933
-1.1456	-0.1281	-0.99952	-0.00629
-1.1256	-0.1281	-0.99912	-0.00819
-1.126	-0.12619	-0.9992	-0.00781
-1.1256	-0.1281	-0.91912	-0.00819
-1.1252	-0.13	-0.87896	-0.00895
-1.1256	-0.1281	-0.8392	-0.00781
-1.1244	-0.13381	-0.83888	-0.00933
-1.1252	-0.13	-0.79864	-0.01048
-1.104	-0.13571	-0.75872	-0.0101
-1.104	-0.13571	-0.75944	-0.00667
-1.0836	-0.13762	-0.63912	-0.00819
-1.1052	-0.13	-0.6396	-0.0059
-1.1252	-0.13	-0.6792	-0.00781
-1.1248	-0.1319	-0.59896	-0.00895
-1.0856	-0.1281	-0.51928	-0.00743
-1.1048	-0.1319	-0.51904	-0.00857
-1.1056	-0.1281	-0.55936	-0.00705
-1.1248	-0.1319	-0.47904	-0.00857
-1.124	-0.13571	-0.4392	-0.00781
-1.1248	-0.1319	-0.35872	-0.0101
-1.1444	-0.13381	-0.35904	-0.00857
-1.1656	-0.1281	-0.31912	-0.00819
-1.1248	-0.1319	-0.3188	-0.00971
-1.1648	-0.1319	-0.31904	-0.00857
-1.1444	-0.13381	-0.23944	-0.00667
-1.1648	-0.1319	-0.23976	-0.00514
-1.144	-0.13571	-0.19896	-0.00895
-1.1448	-0.1319	-0.0792	-0.00781
-1.1456	-0.1281	-0.0796	-0.0059
-1.1048	-0.1319	-0.07944	-0.00667
-1.104	-0.13571	-0.07912	-0.00819
-1.1052	-0.13	0.00048	-0.00629
-1.1052	-0.13	0.08088	-0.00819
-1.1048	-0.1319	0.1212	-0.00971
-1.0848	-0.1319	0.12032	-0.00552
-1.0652	-0.13	0.0808	-0.00781
-1.0644	-0.13381	0.20128	-0.0101
-1.0652	-0.13	0.28056	-0.00667
-1.0448	-0.1319	0.28064	-0.00705
-1.004	-0.13571	0.20008	-0.00438
-1.0244	-0.13381	0.35992	-0.00362
-0.984	-0.13571	0.40032	-0.00552
-0.9636	-0.13762	0.44016	-0.00476
-0.9632	-0.13952	0.44048	-0.00629
-0.9452	-0.13	0.4808	-0.00781
-0.9236	-0.13762	0.48064	-0.00705
-0.9048	-0.1319	0.56056	-0.00667
-0.844	-0.13571	0.52056	-0.00667
-0.8848	-0.1319	0.64032	-0.00552
-0.8236	-0.13762	0.59904	0.000571429
-0.8036	-0.13762	0.59944	-0.00133
-0.784	-0.13571	0.60064	-0.00705
-0.7836	-0.13762	0.59912	0.000190476
-0.724	-0.13571	0.63912	0.000190476
-0.704	-0.13571	0.72016	-0.00476
-0.6836	-0.13762	0.6796	-0.0021
-0.6436	-0.13762	0.75944	-0.00133
-0.5832	-0.13952	0.7608	-0.00781
-0.584	-0.13571	0.67888	0.00133
-0.5428	-0.14143	0.7192	-0.000190476
-0.504	-0.13571	0.80016	-0.00476
-0.4636	-0.13762	0.71936	-0.000952381
-0.4244	-0.13381	0.79944	-0.00133
-0.4036	-0.13762	0.8396	-0.0021
-0.3644	-0.13381	0.83928	-0.000571429
-0.324	-0.13571	0.95928	-0.000571429
-0.2644	-0.13381	0.87952	-0.00171
-0.2452	-0.13	0.91896	0.000952381
-0.2244	-0.13381	0.9592	-0.000190476
-0.184	-0.13571	1.0392	-0.000190476
-0.1444	-0.13381	1.03896	0.000952381
-0.0444	-0.13381	1.0392	-0.000190476
-0.0244	-0.13381	1.03888	0.00133
0.016	-0.13571	1.07936	-0.000952381
0.0756	-0.13381	1.0796	-0.0021
0.1164	-0.13762	1.1992	-0.000190476
0.1764	-0.13762	1.11864	0.00248
0.1956	-0.13381	1.23888	0.00133
0.2148	-0.13	1.19912	0.000190476
0.3352	-0.1319	1.23824	0.00438
0.3548	-0.13	1.27856	0.00286
0.396	-0.13571	1.2788	0.00171
0.4756	-0.13381	1.35888	0.00133
0.4752	-0.1319	1.35888	0.00133
0.5356	-0.13381	1.35888	0.00133
0.6156	-0.13381	1.35888	0.00133
0.5128	-0.12048	1.43872	0.0021
0.514	-0.12619	1.47872	0.0021
0.552	-0.11667	1.51912	0.000190476
0.5148	-0.13	1.51928	-0.000571429
0.574	-0.12619	1.51872	0.0021
0.5728	-0.12048	1.59848	0.00324
0.5928	-0.12048	1.59848	0.00324
0.5928	-0.12048	1.6784	0.00362
0.6336	-0.12429	1.63816	0.00476
0.6532	-0.12238	1.67816	0.00476
0.6528	-0.12048	1.71816	0.00476
0.6524	-0.11857	1.7184	0.00362
0.6724	-0.11857	1.75792	0.0059
0.6712	-0.11286	1.7984	0.00362
0.6728	-0.12048	1.83784	0.00629
0.7312	-0.11286	1.87824	0.00438
0.7112	-0.11286	1.87824	0.00438
0.7316	-0.11476	1.87792	0.0059
0.7312	-0.11286	1.958	0.00552
0.7704	-0.10905	1.9184	0.00362
0.7712	-0.11286	1.95864	0.00248
0.77	-0.10714	1.958	0.00552
0.77	-0.10714	1.99808	0.00514
0.77	-0.10714	2.03856	0.00286
0.7692	-0.10333	2.07816	0.00476
0.8104	-0.10905	1.99808	0.00514
0.788	-0.09762	2.07808	0.00514
0.8084	-0.09952	2.03792	0.0059
0.8284	-0.09952	2.07832	0.004
0.8072	-0.09381	2.15824	0.00438
0.8068	-0.0919	2.11808	0.00514
0.8064	-0.09	2.15824	0.00438
0.8276	-0.09571	2.118	0.00552
0.8468	-0.0919	2.11816	0.00476
0.8456	-0.08619	2.11784	0.00629
0.8868	-0.0919	2.19752	0.00781
0.8864	-0.09	2.23808	0.00514
0.8652	-0.08429	2.238	0.00552
0.8252	-0.08429	2.19752	0.00781
0.8648	-0.08238	2.23752	0.00781
0.8844	-0.08048	2.31784	0.00629
0.8648	-0.08238	2.27712	0.00971
0.824	-0.07857	2.35664	0.012
0.8428	-0.07286	2.31768	0.00705
0.8832	-0.07476	2.35768	0.00705
0.8828	-0.07286	2.35736	0.00857
0.9024	-0.07095	2.39776	0.00667
0.9028	-0.07286	2.39728	0.00895
0.8624	-0.07095	2.398	0.00552
0.8816	-0.06714	2.2376	0.00743
0.9016	-0.06714	2.3176	0.00743
0.8808	-0.06333	2.43728	0.00895
0.9204	-0.06143	2.39736	0.00857
0.9408	-0.06333	2.43728	0.00895
0.94	-0.05952	2.3576	0.00743
0.92	-0.05952	2.39752	0.00781
0.9196	-0.05762	2.43752	0.00781
0.9588	-0.05381	2.35752	0.00781
0.9192	-0.05571	2.43752	0.00781
0.978	-0.05	2.43712	0.00971
0.9576	-0.0481	2.47768	0.00705
0.958	-0.05	2.43784	0.00629
0.958	-0.05	2.4772	0.00933
0.9968	-0.04429	2.4372	0.00933
0.976	-0.04048	2.47728	0.00895
0.9756	-0.03857	2.43768	0.00705
0.9952	-0.03667	2.47728	0.00895
0.976	-0.04048	2.47776	0.00667
1.0152	-0.03667	2.43784	0.00629
0.9952	-0.03667	2.51752	0.00781
0.994	-0.03095	2.47728	0.00895
1.0136	-0.02905	2.47728	0.00895
0.9936	-0.02905	2.51736	0.00857
0.9932	-0.02714	2.47752	0.00781
0.9728	-0.02524	2.47744	0.00819
1.0316	-0.01952	2.55736	0.00857
1.0116	-0.01952	2.47712	0.00971
1.0108	-0.01571	2.47752	0.00781
1.0312	-0.01762	2.55744	0.00819
1.0308	-0.01571	2.47736	0.00857
1.0296	-0.01	2.4768	0.01124
1.0284	-0.00429	2.39736	0.00857
1.0492	-0.0081	2.3572	0.00933
1.0692	-0.0081	2.3972	0.00933
1.0288	-0.00619	2.43744	0.00819
1.0888	-0.00619	2.47752	0.00781
1.0868	0.00333	2.39704	0.0101
1.0468	0.00333	2.43752	0.00781
1.0056	0.00905	2.39792	0.0059
1.0452	0.01095	2.39736	0.00857
1.0852	0.01095	2.35776	0.00667
1.0448	0.01286	2.3572	0.00933
1.0448	0.01286	2.35712	0.00971
1.0644	0.01476	2.35672	0.01162
1.044	0.01667	2.3968	0.01124
1.084	0.01667	2.3568	0.01124
1.0636	0.01857	2.39696	0.01048
1.1028	0.02238	2.3568	0.01124
1.0612	0.03	2.27736	0.00857
1.062	0.02619	2.23712	0.00971
1.0612	0.03	2.31728	0.00895
1.0408	0.0319	2.2776	0.00743
1.0608	0.0319	2.23736	0.00857
1.0608	0.0319	2.1572	0.00933
1.0408	0.0319	2.23712	0.00971
1.08	0.03571	2.23712	0.00971
1.0584	0.04333	2.23704	0.0101
1.0584	0.04333	2.1968	0.01124
1.078	0.04524	2.19704	0.0101
1.078	0.04524	2.19728	0.00895
1.0592	0.03952	2.19736	0.00857
1.058	0.04524	2.19744	0.00819
1.0984	0.04333	2.19728	0.00895
1.0776	0.04714	2.19776	0.00667
1.1376	0.04714	2.15704	0.0101
1.0756	0.05667	2.11736	0.00857
1.0564	0.05286	2.07768	0.00705
1.0768	0.05095	2.11768	0.00705
1.096	0.05476	2.03768	0.00705
1.0752	0.05857	2.07784	0.00629
1.0548	0.06048	2.03768	0.00705
1.0536	0.06619	1.99744	0.00819
1.0736	0.06619	2.03792	0.0059
1.0736	0.06619	2.03704	0.0101
1.114	0.06429	1.95696	0.01048
1.0336	0.06619	1.95688	0.01086
1.0936	0.06619	1.91744	0.00819
1.1132	0.0681	1.95736	0.00857
1.072	0.07381	1.9176	0.00743
1.072	0.07381	1.91696	0.01048
1.0524	0.0719	1.87736	0.00857
1.072	0.07381	1.75752	0.00781
1.092	0.07381	1.79728	0.00895
1.072	0.07381	1.71712	0.00971
1.0708	0.07952	1.75728	0.00895
1.0912	0.07762	1.75712	0.00971
1.0504	0.08143	1.71712	0.00971
1.0704	0.08143	1.71712	0.00971
1.03	0.08333	1.71736	0.00857
1.0492	0.08714	1.59704	0.0101
1.09	0.08333	1.59744	0.00819
1.07	0.08333	1.63728	0.00895
1.0492	0.08714	1.63736	0.00857
1.0488	0.08905	1.55696	0.01048
1.0288	0.08905	1.55696	0.01048
1.0488	0.08905	1.55792	0.0059
1.0484	0.09095	1.51728	0.00895
1.048	0.09286	1.51776	0.00667
1.028	0.09286	1.35752	0.00781
1.0292	0.08714	1.43728	0.00895
1.0484	0.09095	1.39712	0.00971
1.0476	0.09476	1.35752	0.00781
1.0468	0.09857	1.39752	0.00781
1.0276	0.09476	1.31736	0.00857
1.0256	0.10429	1.27736	0.00857
1.0268	0.09857	1.23752	0.00781
1.0468	0.09857	1.23704	0.0101
1.0472	0.09667	1.19712	0.00971
1.0472	0.09667	1.19728	0.00895
1.0268	0.09857	1.15752	0.00781
1.0268	0.09857	1.07712	0.00971
1.026	0.10238	1.07712	0.00971
1.0468	0.09857	1.03744	0.00819
0.9848	0.1081	0.99728	0.00895
0.986	0.10238	0.95768	0.00705
1.0056	0.10429	0.87752	0.00781
1.0244	0.11	0.95736	0.00857
1.0252	0.10619	0.79784	0.00629
1.0052	0.10619	0.9176	0.00743
0.986	0.10238	0.8372	0.00933
0.986	0.10238	0.75784	0.00629
0.9852	0.10619	0.79736	0.00857
0.9652	0.10619	0.75752	0.00781
0.9852	0.10619	0.67744	0.00819
1.0052	0.10619	0.71744	0.00819
0.984	0.1119	0.67744	0.00819
0.9456	0.10429	0.63736	0.00857
0.9852	0.10619	0.55776	0.00667
0.9648	0.1081	0.518	0.00552
0.944	0.1119	0.51776	0.00667
0.984	0.1119	0.47776	0.00667
0.9652	0.10619	0.43728	0.00895
0.9844	0.11	0.3976	0.00743
0.964	0.1119	0.39768	0.00705
0.964	0.1119	0.39752	0.00781
0.984	0.1119	0.23752	0.00781
0.9436	0.11381	0.27744	0.00819
0.904	0.1119	0.23784	0.00629
0.9236	0.11381	0.15784	0.00629
0.9432	0.11571	0.15784	0.00629
0.9236	0.11381	0.11752	0.00781
0.944	0.1119	0.118	0.00552
0.8632	0.11571	0.03736	0.00857
0.884	0.1119	0.03776	0.00667
0.884	0.1119	-0.0424	0.00743
0.8636	0.11381	-0.04248	0.00781
0.8636	0.11381	-0.08248	0.00781
0.8632	0.11571	-0.16256	0.00819
0.8632	0.11571	-0.16256	0.00819
0.8236	0.11381	-0.2024	0.00743
0.8032	0.11571	-0.28216	0.00629
0.7644	0.11	-0.28216	0.00629
0.7844	0.11	-0.28272	0.00895
0.7444	0.11	-0.24256	0.00819
0.744	0.1119	-0.20112	0.00133
0.7244	0.11	-0.24168	0.004
0.6832	0.11571	-0.28232	0.00705
0.6836	0.11381	-0.32168	0.004
0.6828	0.11762	-0.36152	0.00324
0.6428	0.11762	-0.36264	0.00857
0.6632	0.11571	-0.4016	0.00362
0.6032	0.11571	-0.4016	0.00362
0.6032	0.11571	-0.48112	0.00133
0.584	0.1119	-0.48136	0.00248
0.5232	0.11571	-0.56144	0.00286
0.504	0.1119	-0.56128	0.0021
0.4832	0.11571	-0.56104	0.000952381
0.444	0.1119	-0.64104	0.000952381
0.4232	0.11571	-0.60032	-0.00248
0.3836	0.11381	-0.64136	0.00248
0.3432	0.11571	-0.68096	0.000571429
0.2836	0.11381	-0.68056	-0.00133
0.3036	0.11381	-0.64176	0.00438
0.284	0.1119	-0.76104	0.000952381
0.2232	0.11571	-0.80136	0.00248
0.2044	0.11	-0.76096	0.000571429
0.184	0.1119	-0.76128	0.0021
0.104	0.1119	-0.84072	-0.000571429
0.064	0.1119	-0.88112	0.00133
0.0236	0.11381	-0.9608	-0.000190476
0.0036	0.11381	-0.96104	0.000952381
-0.0368	0.11571	-0.9608	-0.000190476
-0.0568	0.11571	-1.00104	0.000952381
-0.1168	0.11571	-1.0808	-0.000190476
-0.1376	0.11952	-1.08064	-0.000952381
-0.2164	0.11381	-1.08016	-0.00324
-0.2564	0.11381	-1.1604	-0.0021
-0.3156	0.11	-1.20064	-0.000952381
-0.256	0.1119	-1.24104	0.000952381
-0.2952	0.1081	-1.20088	0.000190476
-0.336	0.1119	-1.28064	-0.000952381
-0.3556	0.11	-1.36128	0.0021
-0.3952	0.1081	-1.40072	-0.000571429
-0.3956	0.11	-1.32104	0.000952381
-0.4552	0.1081	-1.40072	-0.000571429
-0.4952	0.1081	-1.40064	-0.000952381
-0.5152	0.1081	-1.48056	-0.00133
-0.5748	0.10619	-1.48088	0.000190476
-0.5944	0.10429	-1.44088	0.000190476
-0.5548	0.10619	-1.52056	-0.00133
-0.5744	0.10429	-1.52056	-0.00133
-0.6148	0.10619	-1.52064	-0.000952381
-0.6348	0.10619	-1.55976	-0.00514
-0.6144	0.10429	-1.52008	-0.00362
-0.6536	0.10048	-1.56056	-0.00133
-0.674	0.10238	-1.51992	-0.00438
-0.6732	0.09857	-1.59968	-0.00552
-0.734	0.10238	-1.64016	-0.00324
-0.714	0.10238	-1.68008	-0.00362
-0.7128	0.09667	-1.76	-0.004
-0.6936	0.10048	-1.72024	-0.00286
-0.7332	0.09857	-1.71984	-0.00476
-0.7332	0.09857	-1.76024	-0.00286
-0.7332	0.09857	-1.84024	-0.00286
-0.7124	0.09476	-1.83952	-0.00629
-0.7324	0.09476	-1.87984	-0.00476
-0.7316	0.09095	-1.83992	-0.00438
-0.7704	0.08524	-1.8396	-0.0059
-0.7508	0.08714	-1.83984	-0.00476
-0.7916	0.09095	-1.8796	-0.0059
-0.7704	0.08524	-1.92	-0.004
-0.7904	0.08524	-1.92008	-0.00362
-0.7708	0.08714	-1.96016	-0.00324
-0.7496	0.08143	-1.99944	-0.00667
-0.7896	0.08143	-2	-0.004
-0.7888	0.07762	-2.0796	-0.0059
-0.7688	0.07762	-2.00008	-0.00362
-0.788	0.07381	-2.04008	-0.00362
-0.7484	0.07571	-2.04	-0.004
-0.7688	0.07762	-2.11928	-0.00743
-0.7872	0.07	-2.0792	-0.00781
-0.7876	0.0719	-2.07896	-0.00895
-0.7476	0.0719	-2.07936	-0.00705
-0.8072	0.07	-2.15928	-0.00743
-0.7872	0.07	-2.1592	-0.00781
-0.8276	0.0719	-2.15936	-0.00705
-0.788	0.07381	-2.19952	-0.00629
-0.786	0.06429	-2.1992	-0.00781
-0.7856	0.06238	-2.1988	-0.00971
-0.8052	0.06048	-2.15936	-0.00705
-0.8248	0.05857	-2.19992	-0.00438
-0.8448	0.05857	-2.15928	-0.00743
-0.844	0.05476	-2.1996	-0.0059
-0.844	0.05476	-2.15984	-0.00476
-0.8236	0.05286	-2.12024	-0.00286
-0.8432	0.05095	-2.15872	-0.0101
-0.8244	0.05667	-2.1588	-0.00971
-0.8432	0.05095	-2.11912	-0.00819
-0.8432	0.05095	-2.15856	-0.01086
-0.862	0.04524	-2.19872	-0.0101
-0.842	0.04524	-2.19888	-0.00933
-0.9012	0.04143	-2.1588	-0.00971
-0.9208	0.03952	-2.19896	-0.00895
-0.8804	0.03762	-2.15936	-0.00705
-0.9192	0.0319	-2.27888	-0.00933
-0.9396	0.03381	-2.2792	-0.00781
-0.9196	0.03381	-2.19896	-0.00895
-0.9396	0.03381	-2.3188	-0.00971
-0.9388	0.03	-2.27896	-0.00895
-0.9592	0.0319	-2.23856	-0.01086
-0.998	0.02619	-2.31856	-0.01086
-0.9376	0.02429	-2.3188	-0.00971
-0.9776	0.02429	-2.27856	-0.01086
-0.978	0.02619	-2.31848	-0.01124
-0.9972	0.02238	-2.2784	-0.01162
-0.996	0.01667	-2.31896	-0.00895
-0.9756	0.01476	-2.3184	-0.01162
-0.9956	0.01476	-2.39872	-0.0101
-1.016	0.01667	-2.39888	-0.00933
-1.0144	0.00905	-2.39888	-0.00933
-1.014	0.00714	-2.31936	-0.00705
-0.9736	0.00524	-2.39848	-0.01124
-0.9928	0.00143	-2.39888	-0.00933
-0.9136	0.00524	-2.39808	-0.01314
-0.8924	-0.00047619	-2.39856	-0.01086
-0.9116	-0.00429	-2.39856	-0.01086
-0.892	-0.00238	-2.4388	-0.00971
-0.9108	-0.0081	-2.43912	-0.00819
-0.8908	-0.0081	-2.39904	-0.00857
-0.9304	-0.01	-2.35872	-0.0101
-0.9508	-0.0081	-2.35888	-0.00933
-0.9692	-0.01571	-2.35832	-0.012
-0.9892	-0.01571	-2.35912	-0.00819
-0.9888	-0.01762	-2.3588	-0.00971
-1.008	-0.02143	-2.39888	-0.00933
-1.0084	-0.01952	-2.35896	-0.00895
-1.0068	-0.02714	-2.3592	-0.00781
-1.0076	-0.02333	-2.35936	-0.00705
-0.9864	-0.02905	-2.3188	-0.00971
-1.0072	-0.02524	-2.3192	-0.00781
-0.9856	-0.03286	-2.3592	-0.00781
-0.9848	-0.03667	-2.35952	-0.00629
-0.9852	-0.03476	-2.2788	-0.00971
-1.0448	-0.03667	-2.31872	-0.0101
-1.0244	-0.03857	-2.31896	-0.00895
-1.0244	-0.03857	-2.39912	-0.00819
-1.0432	-0.04429	-2.2396	-0.0059
-1.0424	-0.0481	-2.2788	-0.00971
-1.0036	-0.04238	-2.27904	-0.00857
-1.0216	-0.0519	-2.1988	-0.00971
-1.0028	-0.04619	-2.23872	-0.0101
-1.0212	-0.05381	-2.2792	-0.00781
-1.0012	-0.05381	-2.2392	-0.00781
-1.0008	-0.05571	-2.27928	-0.00743
-1.0208	-0.05571	-2.19912	-0.00819
-1.02	-0.05952	-2.23872	-0.0101
-1.02	-0.05952	-2.19928	-0.00743
-1.04	-0.05952	-2.23808	-0.01314
-1.0388	-0.06524	-2.23888	-0.00933
-0.9984	-0.06714	-2.2788	-0.00971
-1.0384	-0.06714	-2.11872	-0.0101
-1.0776	-0.07095	-2.19864	-0.01048
-1.0384	-0.06714	-2.19824	-0.01238
-1.0172	-0.07286	-2.11856	-0.01086
-1.0376	-0.07095	-2.15864	-0.01048
-1.0364	-0.07667	-2.19872	-0.0101
-1.0576	-0.07095	-2.07864	-0.01048
-1.0564	-0.07667	-2.11888	-0.00933
-1.0368	-0.07476	-2.07888	-0.00933
-1.056	-0.07857	-2.03872	-0.0101
-1.0756	-0.08048	-2.07848	-0.01124
-1.0552	-0.08238	-2.03856	-0.01086
-1.0548	-0.08429	-2.07856	-0.01086
-1.0544	-0.08619	-2.03904	-0.00857
-1.0548	-0.08429	-1.99864	-0.01048
-1.054	-0.0881	-1.95848	-0.01124
-1.0348	-0.08429	-1.9192	-0.00781
-1.0336	-0.09	-1.95856	-0.01086
-1.0536	-0.09	-1.95904	-0.00857
-1.092	-0.09762	-1.91904	-0.00857
-1.0928	-0.09381	-1.83912	-0.00819
-1.0132	-0.0919	-1.83936	-0.00705
-1.052	-0.09762	-1.83856	-0.01086
-1.0332	-0.0919	-1.79864	-0.01048
-1.0724	-0.09571	-1.7188	-0.00971
-1.052	-0.09762	-1.75856	-0.01086
-1.0524	-0.09571	-1.79832	-0.012
-1.0716	-0.09952	-1.75864	-0.01048
-1.0504	-0.10524	-1.71896	-0.00895
-1.0704	-0.10524	-1.67888	-0.00933
-1.0908	-0.10333	-1.67856	-0.01086
-1.0912	-0.10143	-1.67912	-0.00819
-1.0908	-0.10333	-1.5992	-0.00781
-1.07	-0.10714	-1.59888	-0.00933
-1.1108	-0.10333	-1.5592	-0.00781
-1.09	-0.10714	-1.59864	-0.01048
-1.1304	-0.10524	-1.51888	-0.00933
-1.1304	-0.10524	-1.4784	-0.01162
-1.1292	-0.11095	-1.51832	-0.012
-1.1096	-0.10905	-1.43904	-0.00857
-1.108	-0.11667	-1.43904	-0.00857
-1.1088	-0.11286	-1.39912	-0.00819
-1.108	-0.11667	-1.35912	-0.00819
-1.0876	-0.11857	-1.3592	-0.00781
-1.1072	-0.12048	-1.27904	-0.00857
-1.0868	-0.12238	-1.23896	-0.00895
-1.0876	-0.11857	-1.27896	-0.00895
-1.128	-0.11667	-1.2392	-0.00781
-1.0868	-0.12238	-1.19888	-0.00933
-1.1064	-0.12429	-1.11928	-0.00743
-1.0868	-0.12238	-1.11888	-0.00933
-1.1272	-0.12048	-1.15888	-0.00933
-1.1072	-0.12048	-1.07896	-0.00895
-1.1256	-0.1281	-0.99856	-0.01086
-1.1268	-0.12238	-1.0384	-0.01162
-1.126	-0.12619	-0.9584	-0.01162
-1.1072	-0.12048	-0.95872	-0.0101
-1.1268	-0.12238	-0.91872	-0.0101
-1.1472	-0.12048	-0.87872	-0.0101
-1.1268	-0.12238	-0.83912	-0.00819
-1.1256	-0.1281	-0.8388	-0.00971
-1.1268	-0.12238	-0.79896	-0.00895
-1.1264	-0.12429	-0.71872	-0.0101
-1.1456	-0.1281	-0.7188	-0.00971
-1.1452	-0.13	-0.67856	-0.01086
-1.1452	-0.13	-0.63864	-0.01048
-1.166	-0.12619	-0.67872	-0.0101
-1.1864	-0.12429	-0.63904	-0.00857
-1.1652	-0.13	-0.5592	-0.00781
-1.1648	-0.1319	-0.51904	-0.00857
-1.1852	-0.13	-0.51888	-0.00933
-1.1448	-0.1319	-0.47928	-0.00743
-1.1448	-0.1319	-0.39904	-0.00857
-1.1652	-0.13	-0.35896	-0.00895
-1.1452	-0.13	-0.35888	-0.00933
-1.1456	-0.1281	-0.39928	-0.00743
-1.146	-0.12619	-0.3192	-0.00781
-1.1652	-0.13	-0.23928	-0.00743
-1.1456	-0.1281	-0.19928	-0.00743
-1.1056	-0.1281	-0.2392	-0.00781
-1.1256	-0.1281	-0.1592	-0.00781
-1.1052	-0.13	-0.07904	-0.00857
-1.1452	-0.13	-0.03896	-0.00895
-1.1052	-0.13	-0.03904	-0.00857
-1.0848	-0.1319	-0.07912	-0.00819
-1.1048	-0.1319	0.04048	-0.00629
-1.1048	-0.1319	0.04048	-0.00629
-1.046	-0.12619	0.12088	-0.00819
-1.0652	-0.13	0.16048	-0.00629
-1.0644	-0.13381	0.12096	-0.00857
-1.046	-0.12619	0.1608	-0.00781
-1.0264	-0.12429	0.24072	-0.00743
-0.9852	-0.13	0.24064	-0.00705
-0.9848	-0.1319	0.36064	-0.00705
-0.9636	-0.13762	0.32072	-0.00743
-0.9644	-0.13381	0.3604	-0.0059
-0.9652	-0.13	0.36072	-0.00743
-0.9448	-0.1319	0.36104	-0.00895
-0.8856	-0.1281	0.31936	-0.000952381
-0.9048	-0.1319	0.40056	-0.00667
-0.884	-0.13571	0.4004	-0.0059
-0.8644	-0.13381	0.43976	-0.00286
-0.804	-0.13571	0.52056	-0.00667
-0.764	-0.13571	0.47992	-0.00362
-0.7244	-0.13381	0.51968	-0.00248
-0.7244	-0.13381	0.56	-0.004
-0.7044	-0.13381	0.56008	-0.00438
-0.6656	-0.1281	0.63952	-0.00171
-0.6452	-0.13	0.63936	-0.000952381
-0.6248	-0.1319	0.63944	-0.00133
-0.5648	-0.1319	0.75984	-0.00324
-0.5444	-0.13381	0.68024	-0.00514
-0.5244	-0.13381	0.71992	-0.00362
-0.4848	-0.1319	0.76048	-0.00629
-0.4456	-0.1281	0.83976	-0.00286
-0.4048	-0.1319	0.9196	-0.0021
-0.3248	-0.1319	0.83992	-0.00362
-0.304	-0.13571	0.83936	-0.000952381
-0.2836	-0.13762	0.91944	-0.00133
-0.2656	-0.1281	0.95928	-0.000571429
-0.1844	-0.13381	0.99896	0.000952381
-0.1244	-0.13381	0.91952	-0.00171
-0.1048	-0.1319	0.99904	0.000571429
-0.1448	-0.1319	0.9984	0.00362
-0.0052	-0.13	0.99872	0.0021
0.034	-0.12619	0.99904	0.000571429
0.0744	-0.1281	0.99888	0.00133
0.1152	-0.1319	1.03864	0.00248
0.1556	-0.13381	1.03848	0.00324
0.1948	-0.13	1.11912	0.000190476
0.2744	-0.1281	1.1584	0.00362
0.3348	-0.13	1.19888	0.00133
0.3544	-0.1281	1.11848	0.00324
0.3944	-0.1281	1.11864	0.00248
0.454	-0.12619	1.15888	0.00133
0.5148	-0.13	1.19904	0.000571429
0.554	-0.12619	1.2388	0.00171
0.6152	-0.1319	1.23928	-0.000571429
0.514	-0.12619	1.43864	0.00248
0.476	-0.13571	1.35832	0.004
0.5316	-0.11476	1.3984	0.00362
0.5732	-0.12238	1.4784	0.00362
0.5336	-0.12429	1.47832	0.004
0.5916	-0.11476	1.47832	0.004
0.6124	-0.11857	1.5584	0.00362
0.5732	-0.12238	1.55832	0.004
0.6724	-0.11857	1.55792	0.0059
0.6328	-0.12048	1.5588	0.00171
0.6528	-0.12048	1.59856	0.00286
0.632	-0.11667	1.67888	0.00133
0.672	-0.11667	1.6384	0.00362
0.6912	-0.11286	1.71832	0.004
0.6712	-0.11286	1.67832	0.004
0.6704	-0.10905	1.71848	0.00324
0.6892	-0.10333	1.71816	0.00476
0.71	-0.10714	1.83792	0.0059
0.7488	-0.10143	1.75832	0.004
0.7296	-0.10524	1.798	0.00552
0.7488	-0.10143	1.79784	0.00629
0.7888	-0.10143	1.87792	0.0059
0.7684	-0.09952	1.87808	0.00514
0.7492	-0.10333	1.83696	0.01048
0.7688	-0.10143	1.83808	0.00514
0.7676	-0.09571	1.87792	0.0059
0.8076	-0.09571	1.87776	0.00667
0.788	-0.09762	1.87776	0.00667
0.8072	-0.09381	1.91744	0.00819
0.8468	-0.0919	1.99776	0.00667
0.8072	-0.09381	2.03776	0.00667
0.8068	-0.0919	1.95784	0.00629
0.8056	-0.08619	2.07776	0.00667
0.8264	-0.09	1.99776	0.00667
0.8252	-0.08429	1.99792	0.0059
0.8056	-0.08619	2.07776	0.00667
0.8252	-0.08429	2.07832	0.004
0.8648	-0.08238	2.11784	0.00629
0.8656	-0.08619	2.1184	0.00362
0.8852	-0.08429	2.158	0.00552
0.8628	-0.07286	2.158	0.00552
0.864	-0.07857	2.158	0.00552
0.8836	-0.07667	2.03768	0.00705
0.8624	-0.07095	2.19752	0.00781
0.8828	-0.07286	2.19808	0.00514
0.8824	-0.07095	2.19816	0.00476
0.922	-0.06905	2.238	0.00552
0.9224	-0.07095	2.19768	0.00705
0.9016	-0.06714	2.19768	0.00705
0.9008	-0.06333	2.19776	0.00667
0.9612	-0.06524	2.19712	0.00971
0.8996	-0.05762	2.23736	0.00857
0.9396	-0.05762	2.27744	0.00819
0.92	-0.05952	2.27752	0.00781
0.96	-0.05952	2.31736	0.00857
0.9592	-0.05571	2.23704	0.0101
0.9792	-0.05571	2.27752	0.00781
0.9384	-0.0519	2.31728	0.00895
0.9576	-0.0481	2.27768	0.00705
0.958	-0.05	2.31776	0.00667
0.9572	-0.04619	2.31792	0.0059
1.0168	-0.04429	2.31784	0.00629
0.9572	-0.04619	2.39776	0.00667
0.9764	-0.04238	2.39752	0.00781
0.9552	-0.03667	2.31784	0.00629
0.9752	-0.03667	2.478	0.00552
0.9752	-0.03667	2.398	0.00552
0.9552	-0.03667	2.39768	0.00705
1.0136	-0.02905	2.43752	0.00781
1.0144	-0.03286	2.39808	0.00514
0.9724	-0.02333	2.39744	0.00819
0.9928	-0.02524	2.39856	--
0.9916	-0.01952	2.43808	0.00514
1.0116	-0.01952	2.39744	0.00819
1.0124	-0.02333	2.35768	0.00705
1.0512	-0.01762	2.35752	0.00781
1.0312	-0.01762	2.39808	0.00514
1.0508	-0.01571	2.35768	0.00705
1.0704	-0.01381	2.47784	0.00629
1.0496	-0.01	2.3976	0.00743
1.048	-0.00238	2.43744	0.00819
1.0088	-0.00619	2.43728	0.00895
1.0276	-0.00047619	2.35672	0.01162
1.0872	0.00143	2.39752	0.00781
1.0668	0.00333	2.35736	0.00857
1.0676	-0.00047619	2.39696	0.01048
1.0664	0.00524	2.39728	0.00895
1.026	0.00714	2.39736	0.00857
1.0456	0.00905	2.43672	0.01162
1.0648	0.01286	2.43696	0.01048
1.0648	0.01286	2.35712	0.00971
1.0844	0.01476	2.31688	0.01086
1.0632	0.02048	2.31768	0.00705
1.0632	0.02048	2.39704	0.0101
1.0624	0.02429	2.35744	0.00819
1.0436	0.01857	2.27768	0.00705
1.0632	0.02048	2.278	0.00552
1.042	0.02619	2.27712	0.00971
1.082	0.02619	2.27744	0.00819
1.0816	0.0281	2.35736	0.00857
1.0608	0.0319	2.3172	0.00933
1.0812	0.03	2.2372	0.00933
1.0796	0.03762	2.31688	0.01086
1.0792	0.03952	2.27752	0.00781
1.0988	0.04143	2.23752	0.00781
1.0984	0.04333	2.31728	0.00895
1.0984	0.04333	2.31744	0.00819
1.1184	0.04333	2.23704	0.0101
1.0984	0.04333	2.2372	0.00933
1.0976	0.04714	2.19744	0.00819
1.0972	0.04905	2.31752	0.00781
1.096	0.05476	2.19736	0.00857
1.1164	0.05286	2.27712	0.00971
1.0756	0.05667	2.19776	0.00667
1.0556	0.05667	2.1972	0.00933
1.0756	0.05667	2.15728	0.00895
1.0952	0.05857	2.15728	0.00895
1.1352	0.05857	2.11728	0.00895
1.0948	0.06048	2.07712	0.00971
1.1144	0.06238	2.15712	0.00971
1.0936	0.06619	2.11696	0.01048
1.0732	0.0681	2.15744	0.00819
1.0748	0.06048	2.07696	0.01048
1.0736	0.06619	2.03728	0.00895
1.0732	0.0681	1.99688	0.01086
1.0528	0.07	2.03736	0.00857
1.0928	0.07	1.95744	0.00819
1.112	0.07381	1.95744	0.00819
1.1116	0.07571	1.99752	0.00781
1.0712	0.07762	1.99744	0.00819
1.0324	0.0719	1.87768	0.00705
1.0712	0.07762	1.91776	0.00667
1.0504	0.08143	1.91744	0.00819
1.0312	0.07762	1.91728	0.00895
1.0508	0.07952	1.87728	0.00895
1.0512	0.07762	1.91712	0.00971
1.0496	0.08524	1.79768	0.00705
1.0696	0.08524	1.8372	0.00933
1.0696	0.08524	1.79736	0.00857
1.0692	0.08714	1.83736	0.00857
1.0492	0.08714	1.75776	0.00667
1.0888	0.08905	1.63744	0.00819
1.0476	0.09476	1.67752	0.00781
1.0484	0.09095	1.75728	0.00895
1.068	0.09286	1.63744	0.00819
1.0676	0.09476	1.63744	0.00819
1.068	0.09286	1.59688	0.01086
1.0284	0.09095	1.51712	0.00971
1.0672	0.09667	1.55744	0.00819
1.0668	0.09857	1.51712	0.00971
1.0476	0.09476	1.51712	0.00971
1.0864	0.10048	1.43728	0.00895
1.0468	0.09857	1.47744	0.00819
1.0268	0.09857	1.35728	0.00895
1.046	0.10238	1.39728	0.00895
1.046	0.10238	1.27784	0.00629
1.0264	0.10048	1.35768	0.00705
1.0248	0.1081	1.23752	0.00781
1.0256	0.10429	1.27776	0.00667
1.0448	0.1081	1.23776	0.00667
1.0452	0.10619	1.1576	0.00743
1.0244	0.11	1.1976	0.00743
1.0248	0.1081	1.15792	0.0059
1.0256	0.10429	1.11776	0.00667
1.0048	0.1081	1.1576	0.00743
0.9848	0.1081	1.0772	0.00933
0.9848	0.1081	1.03768	0.00705
1.0448	0.1081	1.11704	0.0101
1.0248	0.1081	0.9172	0.00933
0.9852	0.10619	0.95752	0.00781
1.0244	0.11	0.8772	0.00933
1.0044	0.11	0.87752	0.00781
0.984	0.1119	0.91728	0.00895
1.0044	0.11	0.79784	0.00629
1.0036	0.11381	0.7576	0.00743
0.9632	0.11571	0.71776	0.00667
0.9644	0.11	0.7176	0.00743
0.9828	0.11762	0.71744	0.00819
1.0032	0.11571	0.63776	0.00667
0.9632	0.11571	0.63784	0.00629
0.904	0.1119	0.63784	0.00629
0.9828	0.11762	0.5176	0.00743
0.9624	0.11952	0.51776	0.00667
0.9632	0.11571	0.47736	0.00857
0.9636	0.11381	0.47736	0.00857
0.9024	0.11952	0.39776	0.00667
0.9228	0.11762	0.39768	0.00705
0.9236	0.11381	0.39784	0.00629
0.9224	0.11952	0.35776	0.00667
0.9224	0.11952	0.27776	0.00667
0.9224	0.11952	0.19776	0.00667
0.9032	0.11571	0.158	0.00552
0.882	0.12143	0.19808	0.00514
0.8824	0.11952	0.15808	0.00514
0.8624	0.11952	0.07816	0.00476
0.8628	0.11762	0.03816	0.00476
0.8228	0.11762	0.07776	0.00667
0.822	0.12143	-0.00232	0.00705
0.8228	0.11762	-0.00248	0.00781
0.8228	0.11762	-0.08232	0.00705
0.8016	0.12333	-0.12216	0.00629
0.8024	0.11952	-0.12208	0.0059
0.7824	0.11952	-0.20224	0.00667
0.7824	0.11952	-0.24224	0.00667
0.7416	0.12333	-0.16312	0.01086
0.7236	0.11381	-0.12072	-0.000571429
0.762	0.12143	-0.16208	0.0059
0.6824	0.11952	-0.24232	0.00705
0.6824	0.11952	-0.28112	0.00133
0.642	0.12143	-0.24144	0.00286
0.6416	0.12333	-0.28192	0.00514
0.6424	0.11952	-0.2812	0.00171
0.5628	0.11762	-0.3212	0.00171
0.522	0.12143	-0.36192	0.00514
0.5036	0.11381	-0.40104	0.000952381
0.4832	0.11571	-0.44176	0.00438
0.4828	0.11762	-0.52152	0.00324
0.422	0.12143	-0.52176	0.00438
0.4228	0.11762	-0.56104	0.000952381
0.4024	0.11952	-0.56104	0.000952381
0.3428	0.11762	-0.60136	0.00248
0.3228	0.11762	-0.6412	0.00171
0.2624	0.11952	-0.68128	0.0021
0.2628	0.11762	-0.7208	-0.000190476
0.2216	0.12333	-0.7224	0.00743
0.222	0.12143	-0.72056	-0.00133
0.2024	0.11952	-0.76088	0.000190476
0.1228	0.11762	-0.8012	0.00171
0.0816	0.12333	-0.80048	-0.00171
0.0428	0.11762	-0.84048	-0.00171
-0.0172	0.11762	-0.88136	0.00248
-0.0372	0.11762	-0.88104	0.000952381
-0.0772	0.11762	-0.96112	0.00133
-0.1364	0.11381	-0.96128	0.0021
-0.1572	0.11762	-1.00072	-0.000571429
-0.1968	0.11571	-1.0408	-0.000190476
-0.2576	0.11952	-1.0808	-0.000190476
-0.2776	0.11952	-1.0808	-0.000190476
-0.2576	0.11952	-1.08144	0.00286
-0.2376	0.11952	-1.12104	0.000952381
-0.2772	0.11762	-1.2012	0.00171
-0.3168	0.11571	-1.20088	0.000190476
-0.3572	0.11762	-1.19992	-0.00438
-0.3776	0.11952	-1.20088	0.000190476
-0.436	0.1119	-1.16088	0.000190476
-0.4568	0.11571	-1.19992	-0.00438
-0.4964	0.11381	-1.2808	-0.000190476
-0.5368	0.11571	-1.20048	-0.00171
-0.4956	0.11	-1.32	-0.004
-0.576	0.1119	-1.32032	-0.00248
-0.576	0.1119	-1.32072	-0.000571429
-0.616	0.1119	-1.40056	-0.00133
-0.5952	0.1081	-1.48048	-0.00171
-0.6152	0.1081	-1.48064	-0.000952381
-0.6356	0.11	-1.4804	-0.0021
-0.6756	0.11	-1.44048	-0.00171
-0.6752	0.1081	-1.51976	-0.00514
-0.6944	0.10429	-1.56064	-0.000952381
-0.6748	0.10619	-1.56032	-0.00248
-0.6948	0.10619	-1.5996	-0.0059
-0.7344	0.10429	-1.59984	-0.00476
-0.7136	0.10048	-1.59984	-0.00476
-0.7144	0.10429	-1.67976	-0.00514
-0.7132	0.09857	-1.68016	-0.00324
-0.7332	0.09857	-1.63944	-0.00667
-0.7528	0.09667	-1.72008	-0.00362
-0.7124	0.09476	-1.67936	-0.00705
-0.7316	0.09095	-1.79968	-0.00552
-0.7528	0.09667	-1.7996	-0.0059
-0.7716	0.09095	-1.8396	-0.0059
-0.7512	0.08905	-1.7996	-0.0059
-0.7324	0.09476	-1.83984	-0.00476
-0.7308	0.08714	-1.87928	-0.00743
-0.7104	0.08524	-1.91992	-0.00438
-0.7516	0.09095	-1.91968	-0.00552
-0.7708	0.08714	-1.87992	-0.00438
-0.7504	0.08524	-1.91944	-0.00667
-0.77	0.08333	-2.03968	-0.00552
-0.7496	0.08143	-1.91984	-0.00476
-0.7896	0.08143	-1.95976	-0.00514
-0.7492	0.07952	-2.04024	-0.00286
-0.7292	0.07952	-2.11952	-0.00629
-0.7284	0.07571	-2.0792	-0.00781
-0.7684	0.07571	-1.99984	-0.00476
-0.788	0.07381	-2.08016	-0.00324
-0.788	0.07381	-2.03856	-0.01086
-0.7876	0.0719	-2.03952	-0.00629
-0.8072	0.07	-2.07984	-0.00476
-0.7672	0.07	-2.03944	-0.00667
-0.8068	0.0681	-2.07944	-0.00667
-0.8068	0.0681	-2.07968	-0.00552
-0.8468	0.0681	-2.03952	-0.00629
-0.8256	0.06238	-2.11944	-0.00667
-0.886	0.06429	-2.11904	-0.00857
-0.8652	0.06048	-2.1192	-0.00781
-0.884	0.05476	-2.11904	-0.00857
-0.8844	0.05667	-2.15912	-0.00819
-0.904	0.05476	-2.11912	-0.00819
-0.9044	0.05667	-2.19928	-0.00743
-0.8824	0.04714	-2.23912	-0.00819
-0.8836	0.05286	-2.11952	-0.00629
-0.8832	0.05095	-2.19944	-0.00667
-0.8432	0.05095	-2.19944	-0.00667
-0.862	0.04524	-2.23944	-0.00667
-0.8416	0.04333	-2.2392	-0.00781
-0.8412	0.04143	-2.23888	-0.00933
-0.8812	0.04143	-2.27888	-0.00933
-0.8808	0.03952	-2.3192	-0.00781
-0.9004	0.03762	-2.23864	-0.01048
-0.88	0.03571	-2.2788	-0.00971
-0.8984	0.0281	-2.31848	-0.01124
-0.8988	0.03	-2.31848	-0.01124
-0.9388	0.03	-2.31832	-0.012
-0.9384	0.0281	-2.31864	-0.01048
-0.918	0.02619	-2.27888	-0.00933
-0.8772	0.02238	-2.35848	-0.01124
-0.9764	0.01857	-2.3984	-0.01162
-0.936	0.01667	-2.35872	-0.0101
-0.9564	0.01857	-2.35896	-0.00895
-0.996	0.01667	-2.3988	-0.00971
-0.9944	0.00905	-2.35928	-0.00743
-0.9756	0.01476	-2.35904	-0.00857
-0.9752	0.01286	-2.3588	-0.00971
-1.0552	0.01286	-2.35872	-0.0101
-1.0344	0.00905	-2.35896	-0.00895
-0.9944	0.00905	-2.39928	-0.00743
-1.0132	0.00333	-2.31864	-0.01048
-0.9928	0.00143	-2.35888	-0.00933
-0.9916	-0.00429	-2.39928	-0.00743
-0.9712	-0.00619	-2.39896	-0.00895
-0.8908	-0.0081	-2.39888	-0.00933
-0.9112	-0.00619	-2.35904	-0.00857
-0.9696	-0.01381	-2.35944	-0.00667
-0.9496	-0.01381	-2.39888	-0.00933
-0.9496	-0.01381	-2.43928	-0.00743
-0.9888	-0.01762	-2.43952	-0.00629
-0.9688	-0.01762	-2.35896	-0.00895
-0.9884	-0.01952	-2.39896	-0.00895
-0.9884	-0.01952	-2.35896	-0.00895
-0.9676	-0.02333	-2.3988	-0.00971
-1.0272	-0.02524	-2.2792	-0.00781
-1.0076	-0.02333	-2.3184	-0.01162
-0.9868	-0.02714	-2.35872	-0.0101
-0.9864	-0.02905	-2.3188	-0.00971
-1.006	-0.03095	-2.35872	-0.0101
-1.0256	-0.03286	-2.35896	-0.00895
-1.0044	-0.03857	-2.31888	-0.00933
-1.0048	-0.03667	-2.3188	-0.00971
-1.0232	-0.04429	-2.23944	-0.00667
-1.0232	-0.04429	-2.35904	-0.00857
-1.0432	-0.04429	-2.35912	-0.00819
-1.044	-0.04048	-2.31888	-0.00933
-1.0628	-0.04619	-2.32	-0.004
-1.0416	-0.0519	-2.35896	-0.00895
-1.042	-0.05	-2.27896	-0.00895
-1.0612	-0.05381	-2.27888	-0.00933
-1.0416	-0.0519	-2.31888	-0.00933
-1.0408	-0.05571	-2.31856	-0.01086
-1.0616	-0.0519	-2.31864	-0.01048
-1.08	-0.05952	-2.27872	-0.0101
-1.08	-0.05952	-2.2388	-0.00971
-1.06	-0.05952	-2.23888	-0.00933
-1.0392	-0.06333	-2.19832	-0.012
-1.0792	-0.06333	-2.19872	-0.0101
-1.0588	-0.06524	-2.23872	-0.0101
-1.0384	-0.06714	-2.23912	-0.00819
-1.0184	-0.06714	-2.19864	-0.01048
-1.0172	-0.07286	-2.19928	-0.00743
-1.0376	-0.07095	-2.15864	-0.01048
-1.058	-0.06905	-2.11864	-0.01048
-1.0372	-0.07286	-2.15912	-0.00819
-1.0372	-0.07286	-2.07848	-0.01124
-1.0368	-0.07476	-2.11864	-0.01048
-1.0552	-0.08238	-2.1188	-0.00971
-1.0748	-0.08429	-2.03864	-0.01048
-1.0156	-0.08048	-1.99856	-0.01086
-1.0556	-0.08048	-2.07848	-0.01124
-1.0552	-0.08238	-1.95912	-0.00819
-1.0752	-0.08238	-1.99904	-0.00857
-1.0556	-0.08048	-1.9588	-0.00971
-1.034	-0.0881	-1.99896	-0.00895
-1.0336	-0.09	-1.95904	-0.00857
-1.0736	-0.09	-1.91896	-0.00895
-1.0332	-0.0919	-1.95888	-0.00933
-1.0928	-0.09381	-1.87904	-0.00857
-1.0528	-0.09381	-1.87912	-0.00819
-1.0728	-0.09381	-1.87936	-0.00705
-1.0332	-0.0919	-1.83952	-0.00629
-1.0724	-0.09571	-1.79952	-0.00629
-1.0316	-0.09952	-1.7588	-0.00971
-1.0912	-0.10143	-1.75928	-0.00743
-1.0716	-0.09952	-1.71896	-0.00895
-1.0716	-0.09952	-1.71912	-0.00819
-1.0708	-0.10333	-1.67872	-0.0101
-1.07	-0.10714	-1.5992	-0.00781
-1.0912	-0.10143	-1.63888	-0.00933
-1.0908	-0.10333	-1.5592	-0.00781
-1.11	-0.10714	-1.59928	-0.00743
-1.11	-0.10714	-1.6388	-0.00971
-1.1104	-0.10524	-1.55928	-0.00743
-1.1304	-0.10524	-1.51896	-0.00895
-1.1296	-0.10905	-1.51864	-0.01048
-1.1088	-0.11286	-1.51888	-0.00933
-1.1488	-0.11286	-1.43896	-0.00895
-1.1088	-0.11286	-1.39952	-0.00629
-1.1684	-0.11476	-1.3992	-0.00781
-1.148	-0.11667	-1.3592	-0.00781
-1.1684	-0.11476	-1.31952	-0.00629
-1.148	-0.11667	-1.3188	-0.00971
-1.148	-0.11667	-1.2788	-0.00971
-1.1484	-0.11476	-1.27904	-0.00857
-1.1496	-0.10905	-1.2388	-0.00971
-1.1484	-0.11476	-1.23888	-0.00933
-1.128	-0.11667	-1.11944	-0.00667
-1.108	-0.11667	-1.1992	-0.00781
-1.148	-0.11667	-1.15952	-0.00629
-1.1288	-0.11286	-1.1592	-0.00781
-1.1076	-0.11857	-1.03896	-0.00895
-1.1476	-0.11857	-0.99856	-0.01086
-1.148	-0.11667	-0.95904	-0.00857
-1.1476	-0.11857	-0.99904	-0.00857
-1.1276	-0.11857	-0.91888	-0.00933
-1.188	-0.11667	-0.87904	-0.00857
-1.1264	-0.12429	-0.9192	-0.00781
-1.1468	-0.12238	-0.83928	-0.00743
-1.1472	-0.12048	-0.79904	-0.00857
-1.168	-0.11667	-0.75912	-0.00819
-1.1664	-0.12429	-0.75896	-0.00895
-1.166	-0.12619	-0.6792	-0.00781
-1.1464	-0.12429	-0.7192	-0.00781
-1.1468	-0.12238	-0.63928	-0.00743
-1.1468	-0.12238	-0.55936	-0.00705
-1.1268	-0.12238	-0.51888	-0.00933
-1.1476	-0.11857	-0.5592	-0.00781
-1.1468	-0.12238	-0.55896	-0.00895
-1.1068	-0.12238	-0.43904	-0.00857
-1.1472	-0.12048	-0.43968	-0.00552
-1.146	-0.12619	-0.39912	-0.00819
-1.1064	-0.12429	-0.43904	-0.00857
-1.1268	-0.12238	-0.3196	-0.0059
-1.1056	-0.1281	-0.27928	-0.00743
-1.1068	-0.12238	-0.19912	-0.00819
-1.1268	-0.12238	-0.23928	-0.00743
-1.1052	-0.13	-0.15936	-0.00705
-1.146	-0.12619	-0.15944	-0.00667
-1.1268	-0.12238	-0.07928	-0.00743
-1.066	-0.12619	-0.0796	-0.0059
-1.0872	-0.12048	8e-05	-0.00438
-1.0656	-0.1281	-0.03936	-0.00705
-1.0864	-0.12429	0.00056	-0.00667
-1.046	-0.12619	0.0004	-0.0059
-1.0468	-0.12238	0.08048	-0.00629
-1.0068	-0.12238	0.12024	-0.00514
-1.0056	-0.1281	0.12096	-0.00857
-1.0064	-0.12429	0.16032	-0.00552
-1.006	-0.12619	0.20072	-0.00743
-0.9648	-0.1319	0.2408	-0.00781
-0.9464	-0.12429	0.32072	-0.00743
-0.9048	-0.1319	0.32064	-0.00705
-0.906	-0.12619	0.32072	-0.00743
-0.8852	-0.13	0.36112	-0.00933
-0.866	-0.12619	0.40056	-0.00667
-0.8456	-0.1281	0.4808	-0.00781
-0.8056	-0.1281	0.4808	-0.00781
-0.7656	-0.1281	0.5608	-0.00781
-0.7256	-0.1281	0.52056	-0.00667
-0.726	-0.12619	0.55928	-0.000571429
-0.7264	-0.12429	0.5208	-0.00781
-0.6664	-0.12429	0.60064	-0.00705
-0.626	-0.12619	0.63928	-0.000571429
-0.606	-0.12619	0.56016	-0.00476
-0.566	-0.12619	0.64032	-0.00552
-0.546	-0.12619	0.67976	-0.00286
-0.4848	-0.1319	0.68008	-0.00438
-0.4656	-0.1281	0.76048	-0.00629
-0.4456	-0.1281	0.75976	-0.00286
-0.386	-0.12619	0.79992	-0.00362
-0.3856	-0.1281	0.83984	-0.00324
-0.306	-0.12619	0.84	-0.004
-0.266	-0.12619	0.87992	-0.00362
-0.2256	-0.1281	0.84008	-0.00438
-0.186	-0.12619	0.91992	-0.00362
-0.1668	-0.12238	0.95944	-0.00133
-0.146	-0.12619	0.96016	-0.00476
-0.0468	-0.12238	1.04	-0.004
-0.0468	-0.12238	1.04	-0.004
0.014	-0.12619	0.96	-0.004
0.054	-0.12619	0.99872	0.0021
0.114	-0.12619	0.95928	-0.000571429
0.154	-0.12619	1.03968	-0.00248
0.1932	-0.12238	1.03928	-0.000571429
0.2136	-0.12429	1.0392	-0.000190476
0.3132	-0.12238	1.07968	-0.00248
0.3144	-0.1281	1.0384	0.00362
0.3936	-0.12429	1.07848	0.00324
0.4532	-0.12238	1.15896	0.000952381
0.514	-0.12619	1.15864	0.00248
0.5548	-0.13	1.15848	0.00324
0.614	-0.12619	1.23856	0.00286
0.4952	-0.1319	1.35848	0.00324
0.536	-0.13571	1.31824	0.00438
0.5524	-0.11857	1.3984	0.00362
0.5736	-0.12429	1.47856	0.00286
0.5916	-0.11476	1.43888	0.00133
0.6324	-0.11857	1.51904	0.000571429
0.5924	-0.11857	1.51864	0.00248
0.6104	-0.10905	1.51832	0.004
0.6308	-0.11095	1.51848	0.00324
0.6512	-0.11286	1.59824	0.00438
0.6708	-0.11095	1.5584	0.00362
0.6304	-0.10905	1.55848	0.00324
0.6896	-0.10524	1.6784	0.00362
0.69	-0.10714	1.6784	0.00362
0.7304	-0.10905	1.71832	0.004
0.7096	-0.10524	1.71816	0.00476
0.7092	-0.10333	1.7184	0.00362
0.7284	-0.09952	1.6784	0.00362
0.7284	-0.09952	1.71792	0.0059
0.7688	-0.10143	1.7176	0.00743
0.7676	-0.09571	1.79776	0.00667
0.808	-0.09762	1.83832	0.004
0.7672	-0.09381	1.83832	0.004
0.7676	-0.09571	1.87808	0.00514
0.788	-0.09762	1.87816	0.00476
0.8076	-0.09571	1.91816	0.00476
0.7668	-0.0919	1.95792	0.0059
0.786	-0.0881	1.9576	0.00743
0.8068	-0.0919	2.038	0.00552
0.8256	-0.08619	1.95784	0.00629
0.826	-0.0881	1.99784	0.00629
0.846	-0.0881	2.038	0.00552
0.8252	-0.08429	2.03728	0.00895
0.8056	-0.08619	2.03736	0.00857
0.8448	-0.08238	1.9576	0.00743
0.8644	-0.08048	2.0772	0.00933
0.864	-0.07857	2.15776	0.00667
0.8632	-0.07476	2.07752	0.00781
0.904	-0.07857	2.1176	0.00743
0.8828	-0.07286	2.11768	0.00705
0.8816	-0.06714	2.15736	0.00857
0.9024	-0.07095	2.158	0.00552
0.902	-0.06905	2.15752	0.00781
0.862	-0.06905	2.19744	0.00819
0.9212	-0.06524	2.1976	0.00743
0.902	-0.06905	2.19728	0.00895
0.9008	-0.06333	2.15744	0.00819
0.92	-0.05952	2.19688	0.01086
0.9404	-0.06143	2.23784	0.00629
0.92	-0.05952	2.23768	0.00705
0.9	-0.05952	2.23776	0.00667
0.9192	-0.05571	2.27744	0.00819
0.9392	-0.05571	2.27776	0.00667
0.9592	-0.05571	2.27744	0.00819
0.9396	-0.05762	2.31712	0.00971
0.9384	-0.0519	2.35752	0.00781
0.9176	-0.0481	2.27712	0.00971
0.9376	-0.0481	2.3572	0.00933
0.9364	-0.04238	2.31736	0.00857
0.9564	-0.04238	2.35768	0.00705
0.9564	-0.04238	2.39712	0.00971
0.9764	-0.04238	2.2776	0.00743
0.9552	-0.03667	2.39712	0.00971
0.9752	-0.03667	2.39752	0.00781
0.9544	-0.03286	2.43744	0.00819
0.9736	-0.02905	2.4368	0.01124
0.994	-0.03095	2.3172	0.00933
1.0136	-0.02905	2.3572	0.00933
0.9924	-0.02333	2.35688	0.01086
0.9928	-0.02524	2.358	0.00552
1.012	-0.02143	2.47784	0.00629
1.032	-0.02143	2.39784	0.00629
1.0112	-0.01762	2.43752	0.00781
0.9704	-0.01381	2.47744	0.00819
1.01	-0.0119	2.39752	0.00781
1.0304	-0.01381	2.39736	0.00857
1.0292	-0.0081	2.39704	0.0101
1.0296	-0.01	2.43704	0.0101
1.0084	-0.00429	2.43688	0.01086
1.0284	-0.00429	2.43696	0.01048
1.0684	-0.00429	2.4372	0.00933
1.0272	0.00143	2.47656	0.01238
1.0868	0.00333	2.39648	0.01276
1.0672	0.00143	2.3572	0.00933
1.046	0.00714	2.3572	0.00933
1.0264	0.00524	2.39728	0.00895
1.0456	0.00905	2.35752	0.00781
1.0648	0.01286	2.35776	0.00667
1.0444	0.01476	2.35776	0.00667
1.0444	0.01476	2.39736	0.00857
1.084	0.01667	2.35776	0.00667
1.0636	0.01857	2.39744	0.00819
1.0636	0.01857	2.39744	0.00819
1.0632	0.02048	2.35728	0.00895
1.0816	0.0281	2.31752	0.00781
1.062	0.02619	2.39768	0.00705
1.1012	0.03	2.35752	0.00781
1.1008	0.0319	2.3972	0.00933
1.1004	0.03381	2.39728	0.00895
1.1396	0.03762	2.31728	0.00895
1.0992	0.03952	2.3172	0.00933
1.0788	0.04143	2.31784	0.00629
1.0996	0.03762	2.31736	0.00857
1.1376	0.04714	2.31672	0.01162
1.1184	0.04333	2.31704	0.0101
1.0776	0.04714	2.2772	0.00933
1.0576	0.04714	2.3168	0.01124
1.0772	0.04905	2.27752	0.00781
1.0768	0.05095	2.31728	0.00895
1.1176	0.04714	2.27776	0.00667
1.076	0.05476	2.23704	0.0101
1.116	0.05476	2.27752	0.00781
1.1144	0.06238	2.27704	0.0101
1.0752	0.05857	2.27672	0.01162
1.0948	0.06048	2.19728	0.00895
1.0748	0.06048	2.19728	0.00895
1.0748	0.06048	2.15736	0.00857
1.0728	0.07	2.15712	0.00971
1.0732	0.0681	2.1172	0.00933
1.094	0.06429	2.11744	0.00819
1.0928	0.07	2.19704	0.0101
1.074	0.06429	2.11792	0.0059
1.0528	0.07	2.07736	0.00857
1.0524	0.0719	2.11728	0.00895
1.0728	0.07	2.0372	0.00933
1.0528	0.07	2.03704	0.0101
1.052	0.07381	2.03744	0.00819
1.0512	0.07762	2.07784	0.00629
1.0512	0.07762	1.99768	0.00705
1.0512	0.07762	1.99736	0.00857
1.0708	0.07952	1.99768	0.00705
1.0908	0.07952	1.99712	0.00971
1.0504	0.08143	1.9172	0.00933
1.0704	0.08143	1.87728	0.00895
1.07	0.08333	1.87672	0.01162
1.0688	0.08905	1.8772	0.00933
1.0888	0.08905	1.87744	0.00819
1.1288	0.08905	1.79712	0.00971
1.0484	0.09095	1.7972	0.00933
1.0492	0.08714	1.75712	0.00971
1.0684	0.09095	1.7972	0.00933
1.088	0.09286	1.7568	0.01124
1.0676	0.09476	1.79736	0.00857
1.0876	0.09476	1.71728	0.00895
1.0668	0.09857	1.71704	0.0101
1.086	0.10238	1.63744	0.00819
1.0468	0.09857	1.59696	0.01048
1.0872	0.09667	1.55768	0.00705
1.0872	0.09667	1.55736	0.00857
1.0464	0.10048	1.47768	0.00705
1.0664	0.10048	1.5176	0.00743
1.0656	0.10429	1.5176	0.00743
1.0656	0.10429	1.47752	0.00781
1.0456	0.10429	1.43752	0.00781
1.0452	0.10619	1.39824	0.00438
1.0248	0.1081	1.35784	0.00629
1.026	0.10238	1.39752	0.00781
1.024	0.1119	1.39768	0.00705
1.0244	0.11	1.31768	0.00705
1.0448	0.1081	1.35768	0.00705
1.0444	0.11	1.23728	0.00895
1.0252	0.10619	1.23728	0.00895
1.0244	0.11	1.19776	0.00667
1.0244	0.11	1.19784	0.00629
1.044	0.1119	1.1972	0.00933
1.0236	0.11381	1.11744	0.00819
1.024	0.1119	1.07744	0.00819
1.0032	0.11571	1.03744	0.00819
1.0244	0.11	1.03768	0.00705
1.0236	0.11381	1.03752	0.00781
1.0244	0.11	0.9572	0.00933
0.9824	0.11952	0.95744	0.00819
0.9432	0.11571	0.87776	0.00667
1.0024	0.11952	0.8776	0.00743
1.0228	0.11762	0.79736	0.00857
0.9624	0.11952	0.79744	0.00819
0.9844	0.11	0.7576	0.00743
0.9428	0.11762	0.7572	0.00933
0.9628	0.11762	0.67792	0.0059
0.9832	0.11571	0.67728	0.00895
0.9832	0.11571	0.67696	0.01048
0.9436	0.11381	0.55752	0.00781
0.9828	0.11762	0.51752	0.00781
0.962	0.12143	0.51768	0.00705
0.922	0.12143	0.51768	0.00705
0.9224	0.11952	0.43784	0.00629
0.924	0.1119	0.39808	0.00514
0.9432	0.11571	0.35752	0.00781
0.9028	0.11762	0.39736	0.00857
0.9224	0.11952	0.31784	0.00629
0.8828	0.11762	0.318	0.00552
0.9024	0.11952	0.23752	0.00781
0.882	0.12143	0.19736	0.00857
0.8824	0.11952	0.23768	0.00705
0.8612	0.12524	0.15768	0.00705
0.8828	0.11762	0.1176	0.00743
0.8824	0.11952	0.07784	0.00629
0.822	0.12143	0.118	0.00552
0.8424	0.11952	-0.00232	0.00705
0.782	0.12143	-0.00176	0.00438
0.802	0.12143	-0.04208	0.0059
0.7828	0.11762	-0.04232	0.00705
0.7812	0.12524	-0.12176	0.00438
0.7616	0.12333	-0.0816	0.00362
0.7024	0.11952	-0.08192	0.00514
0.702	0.12143	-0.08248	0.00781
0.662	0.12143	-0.16112	0.00133
0.6824	0.11952	-0.12144	0.00286
0.6624	0.11952	-0.24184	0.00476
0.622	0.12143	-0.24152	0.00324
0.6024	0.11952	-0.20128	0.0021
0.5824	0.11952	-0.2816	0.00362
0.5436	0.11381	-0.28168	0.004
0.542	0.12143	-0.32184	0.00476
0.4828	0.11762	-0.40192	0.00514
0.5024	0.11952	-0.40176	0.00438
0.4416	0.12333	-0.44208	0.0059
0.4028	0.11762	-0.48208	0.0059
0.4024	0.11952	-0.56168	0.004
0.402	0.12143	-0.56168	0.004
0.322	0.12143	-0.52112	0.00133
0.2816	0.12333	-0.60168	0.004
0.2428	0.11762	-0.64136	0.00248
0.2224	0.11952	-0.68128	0.0021
0.2028	0.11762	-0.68024	-0.00286
0.1428	0.11762	-0.64184	0.00476
0.122	0.12143	-0.64104	0.000952381
0.0824	0.11952	-0.7604	-0.0021
0.0428	0.11762	-0.76104	0.000952381
0.0224	0.11952	-0.76104	0.000952381
-0.0168	0.11571	-0.80032	-0.00248
-0.0988	0.12524	-0.96128	0.0021
-0.158	0.12143	-0.88128	0.0021
-0.1776	0.11952	-0.92056	-0.00133
-0.2176	0.11952	-0.92072	-0.000571429
-0.298	0.12143	-0.96104	0.000952381
-0.258	0.12143	-1.04088	0.000190476
-0.2576	0.11952	-1.04112	0.00133
-0.2572	0.11762	-1.08152	0.00324
-0.2772	0.11762	-1.16136	0.00248
-0.3376	0.11952	-1.0816	0.00362
-0.4176	0.11952	-1.20136	0.00248
-0.4168	0.11571	-1.20112	0.00133
-0.4576	0.11952	-1.28112	0.00133
-0.4768	0.11571	-1.32104	0.000952381
-0.496	0.1119	-1.36112	0.00133
-0.5568	0.11571	-1.28112	0.00133
-0.576	0.1119	-1.36024	-0.00286
-0.556	0.1119	-1.36016	-0.00324
-0.5964	0.11381	-1.32072	-0.000571429
-0.576	0.1119	-1.3604	-0.0021
-0.6368	0.11571	-1.3596	-0.0059
-0.6552	0.1081	-1.28016	-0.00324
-0.6552	0.1081	-1.4	-0.004
-0.6748	0.10619	-1.3596	-0.0059
-0.6744	0.10429	-1.4	-0.004
-0.694	0.10238	-1.48032	-0.00248
-0.694	0.10238	-1.44016	-0.00324
-0.6944	0.10429	-1.52	-0.004
-0.694	0.10238	-1.55984	-0.00476
-0.734	0.10238	-1.59984	-0.00476
-0.754	0.10238	-1.51992	-0.00438
-0.7332	0.09857	-1.56072	-0.000571429
-0.6936	0.10048	-1.59984	-0.00476
-0.7128	0.09667	-1.71976	-0.00514
-0.7132	0.09857	-1.63992	-0.00438
-0.7332	0.09857	-1.63984	-0.00476
-0.7328	0.09667	-1.67968	-0.00552
-0.7124	0.09476	-1.7196	-0.0059
-0.732	0.09286	-1.71928	-0.00743
-0.792	0.09286	-1.7196	-0.0059
-0.7728	0.09667	-1.83984	-0.00476
-0.732	0.09286	-1.87976	-0.00514
-0.7704	0.08524	-1.83976	-0.00514
-0.7504	0.08524	-1.87984	-0.00476
-0.7708	0.08714	-1.92008	-0.00362
-0.7892	0.07952	-1.87992	-0.00438
-0.79	0.08333	-1.95976	-0.00514
-0.7708	0.08714	-1.91984	-0.00476
-0.7292	0.07952	-1.92008	-0.00362
-0.7492	0.07952	-1.99968	-0.00552
-0.7688	0.07762	-2.04	-0.004
-0.788	0.07381	-1.95952	-0.00629
-0.808	0.07381	-2.04	-0.004
-0.828	0.07381	-2.07944	-0.00667
-0.7872	0.07	-2.07992	-0.00438
-0.8264	0.06619	-2.07968	-0.00552
-0.806	0.06429	-2.11984	-0.00476
-0.8064	0.06619	-2.07952	-0.00629
-0.8056	0.06238	-2.11928	-0.00743
-0.8456	0.06238	-2.15944	-0.00667
-0.8248	0.05857	-2.07936	-0.00705
-0.8456	0.06238	-2.15928	-0.00743
-0.8256	0.06238	-2.15904	-0.00857
-0.8248	0.05857	-2.11912	-0.00819
-0.8452	0.06048	-2.15896	-0.00895
-0.8036	0.05286	-2.19912	-0.00819
-0.8636	0.05286	-2.19912	-0.00819
-0.884	0.05476	-2.15928	-0.00743
-0.8824	0.04714	-2.19896	-0.00895
-0.8628	0.04905	-2.23888	-0.00933
-0.8816	0.04333	-2.27888	-0.00933
-0.882	0.04524	-2.23888	-0.00933
-0.9216	0.04333	-2.27888	-0.00933
-0.9008	0.03952	-2.3188	-0.00971
-0.9004	0.03762	-2.27928	-0.00743
-0.9004	0.03762	-2.31912	-0.00819
-0.9008	0.03952	-2.35928	-0.00743
-0.9	0.03571	-2.3592	-0.00781
-0.8792	0.0319	-2.27888	-0.00933
-0.8788	0.03	-2.35904	-0.00857
-0.898	0.02619	-2.35928	-0.00743
-0.9376	0.02429	-2.31904	-0.00857
-0.898	0.02619	-2.35944	-0.00667
-0.9168	0.02048	-2.35864	-0.01048
-0.9168	0.02048	-2.3196	-0.0059
-0.9372	0.02238	-2.39888	-0.00933
-0.9364	0.01857	-2.39904	-0.00857
-0.956	0.01667	-2.35864	-0.01048
-0.9556	0.01476	-2.35912	-0.00819
-0.9552	0.01286	-2.39912	-0.00819
-0.9752	0.01286	-2.4392	-0.00781
-0.974	0.00714	-2.4392	-0.00781
-1.0136	0.00524	-2.39912	-0.00819
-1.0136	0.00524	-2.39856	-0.01086
-0.9932	0.00333	-2.43912	-0.00819
-0.9924	-0.00047619	-2.43888	-0.00933
-0.9924	-0.00047619	-2.39872	-0.0101
-1.0524	-0.00047619	-2.3992	-0.00781
-1.0312	-0.00619	-2.35872	-0.0101
-1.0116	-0.00429	-2.43912	-0.00819
-1.0304	-0.01	-2.35936	-0.00705
-1.0496	-0.01381	-2.35912	-0.00819
-1.01	-0.0119	-2.3592	-0.00781
-1.0092	-0.01571	-2.35896	-0.00895
-1.0292	-0.01571	-2.39904	-0.00857
-1.0292	-0.01571	-2.39864	-0.01048
-1.0084	-0.01952	-2.39872	-0.0101
-1.0076	-0.02333	-2.39928	-0.00743
-1.0268	-0.02714	-2.35912	-0.00819
-1.0276	-0.02333	-2.39912	-0.00819
-1.0256	-0.03286	-2.43912	-0.00819
-1.0256	-0.03286	-2.43904	-0.00857
-1.0652	-0.03476	-2.43928	-0.00743
-1.0048	-0.03667	-2.43904	-0.00857
-1.0456	-0.03286	-2.3588	-0.00971
-1.0444	-0.03857	-2.39888	-0.00933
-1.0436	-0.04238	-2.39912	-0.00819
-1.004	-0.04048	-2.3992	-0.00781
-1.0232	-0.04429	-2.43888	-0.00933
-1.0224	-0.0481	-2.4392	-0.00781
-1.0228	-0.04619	-2.35872	-0.0101
-1.0216	-0.0519	-2.39888	-0.00933
-1.002	-0.05	-2.35896	-0.00895
-1.0212	-0.05381	-2.35888	-0.00933
-1.0408	-0.05571	-2.39896	-0.00895
-1.0212	-0.05381	-2.3592	-0.00781
-0.9804	-0.05762	-2.3592	-0.00781
-1.0004	-0.05762	-2.35896	-0.00895
-1.0208	-0.05571	-2.31896	-0.00895
-1.0184	-0.06714	-2.27896	-0.00895
-1.0188	-0.06524	-2.27904	-0.00857
-0.9788	-0.06524	-2.23896	-0.00895
-0.9584	-0.06714	-2.27864	-0.01048
-0.9984	-0.06714	-2.27872	-0.0101
-1.0172	-0.07286	-2.23896	-0.00895
-0.9772	-0.07286	-2.19888	-0.00933
-1.0164	-0.07667	-2.19904	-0.00857
-0.9972	-0.07286	-2.15944	-0.00667
-1.0364	-0.07667	-2.1988	-0.00971
-1.0376	-0.07095	-2.15936	-0.00705
-1.0368	-0.07476	-2.1192	-0.00781
-1.016	-0.07857	-2.11912	-0.00819
-1.0156	-0.08048	-2.11912	-0.00819
-1.0548	-0.08429	-2.11888	-0.00933
-1.0556	-0.08048	-2.07904	-0.00857
-1.0752	-0.08238	-2.11952	-0.00629
-1.0752	-0.08238	-2.07904	-0.00857
-1.0348	-0.08429	-1.99936	-0.00705
-1.1144	-0.08619	-1.99944	-0.00667
-1.074	-0.0881	-2.03864	-0.01048
-1.0728	-0.09381	-1.9592	-0.00781
-1.1136	-0.09	-1.95864	-0.01048
-1.0732	-0.0919	-1.95856	-0.01086
-1.0336	-0.09	-1.91896	-0.00895
-1.0924	-0.09571	-1.87912	-0.00819
-1.0932	-0.0919	-1.87912	-0.00819
-1.0716	-0.09952	-1.79872	-0.0101
-1.072	-0.09762	-1.8788	-0.00971
-1.0916	-0.09952	-1.79888	-0.00933
-1.0504	-0.10524	-1.7988	-0.00971
-1.0712	-0.10143	-1.79888	-0.00933
-1.0712	-0.10143	-1.7592	-0.00781
-1.0908	-0.10333	-1.6792	-0.00781
-1.1108	-0.10333	-1.67928	-0.00743
-1.1096	-0.10905	-1.67936	-0.00705
-1.1496	-0.10905	-1.6388	-0.00971
-1.1492	-0.11095	-1.63872	-0.0101
-1.1688	-0.11286	-1.55864	-0.01048
-1.1296	-0.10905	-1.5992	-0.00781
-1.1884	-0.11476	-1.55928	-0.00743
-1.1492	-0.11095	-1.55912	-0.00819
-1.1708	-0.10333	-1.51904	-0.00857
-1.1496	-0.10905	-1.51904	-0.00857
-1.15	-0.10714	-1.43944	-0.00667
-1.1492	-0.11095	-1.4792	-0.00781
-1.1692	-0.11095	-1.43904	-0.00857
-1.1288	-0.11286	-1.35872	-0.0101
-1.1284	-0.11476	-1.35936	-0.00705
-1.1492	-0.11095	-1.27904	-0.00857
-1.1684	-0.11476	-1.27952	-0.00629
-1.188	-0.11667	-1.2792	-0.00781
-1.188	-0.11667	-1.2792	-0.00781
-1.188	-0.11667	-1.15936	-0.00705
-1.1668	-0.12238	-1.1192	-0.00781
-1.1872	-0.12048	-1.15912	-0.00819
-1.1672	-0.12048	-1.0788	-0.00971
-1.168	-0.11667	-1.03912	-0.00819
-1.1676	-0.11857	-1.07952	-0.00629
-1.1672	-0.12048	-0.99928	-0.00743
-1.1468	-0.12238	-0.99912	-0.00819
-1.1868	-0.12238	-0.95904	-0.00857
-1.2072	-0.12048	-0.87936	-0.00705
-1.1872	-0.12048	-0.8792	-0.00781
-1.1672	-0.12048	-0.87928	-0.00743
-1.1872	-0.12048	-0.83944	-0.00667
-1.146	-0.12619	-0.75936	-0.00705
-1.1872	-0.12048	-0.75928	-0.00743
-1.2068	-0.12238	-0.6792	-0.00781
-1.1464	-0.12429	-0.75904	-0.00857
-1.206	-0.12619	-0.64	-0.004
-1.1468	-0.12238	-0.59936	-0.00705
-1.1464	-0.12429	-0.51912	-0.00819
-1.1648	-0.1319	-0.5588	-0.00971
-1.166	-0.12619	-0.47904	-0.00857
-1.1464	-0.12429	-0.47896	-0.00895
-1.1468	-0.12238	-0.39912	-0.00819
-1.146	-0.12619	-0.35936	-0.00705
-1.1656	-0.1281	-0.31904	-0.00857
-1.1456	-0.1281	-0.3596	-0.0059
-1.1056	-0.1281	-0.2396	-0.0059
-1.1256	-0.1281	-0.31936	-0.00705
-1.1452	-0.13	-0.19944	-0.00667
-1.086	-0.12619	-0.23936	-0.00705
-1.1048	-0.1319	-0.15928	-0.00743
-1.1064	-0.12429	-0.11904	-0.00857
-1.1052	-0.13	-0.11888	-0.00933
-1.0648	-0.1319	-0.07952	-0.00629
-1.0644	-0.13381	0.00056	-0.00667
-1.0652	-0.13	0.04104	-0.00895
-1.026	-0.12619	0.1208	-0.00781
-1.026	-0.12619	0.0808	-0.00781
-1.0256	-0.1281	0.1208	-0.00781
-0.986	-0.12619	0.20088	-0.00819
-0.9852	-0.13	0.20096	-0.00857
-0.9656	-0.1281	0.32072	-0.00743
-0.9056	-0.1281	0.28032	-0.00552
-0.906	-0.12619	0.32024	-0.00514
-0.8464	-0.12429	0.36072	-0.00743
-0.8852	-0.13	0.40064	-0.00705
-0.846	-0.12619	0.48032	-0.00552
-0.7864	-0.12429	0.44016	-0.00476
-0.7856	-0.1281	0.44104	-0.00895
-0.766	-0.12619	0.43936	-0.000952381
-0.746	-0.12619	0.48056	-0.00667
-0.706	-0.12619	0.56056	-0.00667
-0.6464	-0.12429	0.47968	-0.00248
-0.6464	-0.12429	0.55976	-0.00286
-0.646	-0.12619	0.56	-0.004
-0.5668	-0.12238	0.55936	-0.000952381
-0.5256	-0.1281	0.59952	-0.00171
-0.5256	-0.1281	0.63968	-0.00248
-0.4664	-0.12429	0.67936	-0.000952381
-0.446	-0.12619	0.71928	-0.000571429
-0.4252	-0.13	0.8	-0.004
-0.3656	-0.1281	0.79952	-0.00171
-0.3456	-0.1281	0.83928	-0.000571429
-0.306	-0.12619	0.83976	-0.00286
-0.2468	-0.12238	0.83936	-0.000952381
-0.2264	-0.12429	0.83952	-0.00171
-0.186	-0.12619	0.95992	-0.00362
-0.1868	-0.12238	0.92	-0.004
-0.1056	-0.1281	0.95984	-0.00324
-0.046	-0.12619	0.99952	-0.00171
-0.0448	-0.1319	1.03912	0.000190476
0.0548	-0.13	1.07928	-0.000571429
0.0944	-0.1281	1.04016	-0.00476
0.1144	-0.1281	1.03872	0.0021
0.174	-0.12619	0.99872	0.0021
0.2152	-0.1319	1.07936	-0.000952381
0.2736	-0.12429	1.07904	0.000571429
0.334	-0.12619	1.1188	0.00171
0.3748	-0.13	1.11864	0.00248
0.3948	-0.13	1.19888	0.00133
0.5152	-0.1319	1.19824	0.00438
0.5348	-0.13	1.23864	0.00248
0.5952	-0.1319	1.2384	0.00362
0.654	-0.12619	1.31856	0.00286
0.6944	-0.1281	1.31896	0.000952381
0.5124	-0.11857	1.3992	-0.000190476
0.5736	-0.12429	1.47904	0.000571429
0.5512	-0.11286	1.47848	0.00324
0.6108	-0.11095	1.51872	0.0021
0.6128	-0.12048	1.51856	0.00286
0.6316	-0.11476	1.59848	0.00324
0.6116	-0.11476	1.51832	0.004
0.612	-0.11667	1.5584	0.00362
0.6316	-0.11476	1.59856	0.00286
0.6304	-0.10905	1.59824	0.00438
0.6512	-0.11286	1.63792	0.0059
0.6704	-0.10905	1.59832	0.004
0.7112	-0.11286	1.718	0.00552
0.6888	-0.10143	1.7584	0.00362
0.6896	-0.10524	1.75784	0.00629
0.6896	-0.10524	1.7576	0.00743
0.7092	-0.10333	1.75784	0.00629
0.7292	-0.10333	1.75792	0.0059
0.7296	-0.10524	1.87808	0.00514
0.7484	-0.09952	1.87808	0.00514
0.7684	-0.09952	1.83768	0.00705
0.7284	-0.09952	1.878	0.00552
0.7688	-0.10143	1.918	0.00552
0.7876	-0.09571	1.958	0.00552
0.7872	-0.09381	1.918	0.00552
0.7864	-0.09	1.79792	0.0059
0.806	-0.0881	1.95736	0.00857
0.826	-0.0881	1.99808	0.00514
0.826	-0.0881	1.998	0.00552
0.8456	-0.08619	2.0776	0.00743
0.8256	-0.08619	1.99704	0.0101
0.8452	-0.08429	1.99776	0.00667
0.8448	-0.08238	2.11776	0.00667
0.8856	-0.08619	2.03752	0.00781
0.864	-0.07857	2.11792	0.0059
0.8848	-0.08238	2.1176	0.00743
0.864	-0.07857	2.19736	0.00857
0.884	-0.07857	2.0776	0.00743
0.9044	-0.08048	2.15704	0.0101
0.9232	-0.07476	2.19736	0.00857
0.8832	-0.07476	2.1976	0.00743
0.9024	-0.07095	2.19712	0.00971
0.9028	-0.07286	2.19728	0.00895
0.8812	-0.06524	2.27728	0.00895
0.9216	-0.06714	2.23784	0.00629
0.902	-0.06905	2.23816	0.00476
0.8808	-0.06333	2.27744	0.00819
0.88	-0.05952	2.27784	0.00629
0.9204	-0.06143	2.35792	0.0059
0.8996	-0.05762	2.35752	0.00781
0.9	-0.05952	2.27752	0.00781
0.9388	-0.05381	2.3972	0.00933
0.9584	-0.0519	2.31752	0.00781
0.9176	-0.0481	2.35736	0.00857
0.9584	-0.0519	2.398	0.00552
0.9172	-0.04619	2.43736	0.00857
0.9364	-0.04238	2.39752	0.00781
0.9768	-0.04429	2.35776	0.00667
0.9764	-0.04238	2.35752	0.00781
0.956	-0.04048	2.39744	0.00819
0.9768	-0.04429	2.39712	0.00971
0.9748	-0.03476	2.43752	0.00781
0.9944	-0.03286	2.39728	0.00895
0.974	-0.03095	2.43752	0.00781
0.914	-0.03095	2.43736	0.00857
0.9532	-0.02714	2.39736	0.00857
1.0128	-0.02524	2.43736	0.00857
0.9924	-0.02333	2.43752	0.00781
0.9928	-0.02524	2.43736	0.00857
0.992	-0.02143	2.43744	0.00819
0.9916	-0.01952	2.4376	0.00743
1.0112	-0.01762	2.43712	0.00971
1.0304	-0.01381	2.51696	0.01048
1.0508	-0.01571	2.43744	0.00819
1.01	-0.0119	2.47768	0.00705
1.0492	-0.0081	2.39768	0.00705
1.0084	-0.00429	2.47736	0.00857
1.0284	-0.00429	2.43752	0.00781
1.048	-0.00238	2.39776	0.00667
1.028	-0.00238	2.3972	0.00933
1.0076	-0.00047619	2.4372	0.00933
1.0468	0.00333	2.47736	0.00857
1.026	0.00714	2.47704	0.0101
1.0656	0.00905	2.43744	0.00819
1.0664	0.00524	2.4372	0.00933
1.0856	0.00905	2.47712	0.00971
1.0448	0.01286	2.4372	0.00933
1.0644	0.01476	2.4372	0.00933
1.1036	0.01857	2.47688	0.01086
1.0636	0.01857	2.51712	0.00971
1.0828	0.02238	2.43672	0.01162
1.0628	0.02238	2.47728	0.00895
1.0824	0.02429	2.43688	0.01086
1.0824	0.02429	2.47696	0.01048
1.102	0.02619	2.47696	0.01048
1.102	0.02619	2.47696	0.01048
1.0816	0.0281	2.35768	0.00705
1.08	0.03571	2.39736	0.00857
1.08	0.03571	2.3976	0.00743
1.0792	0.03952	2.43696	0.01048
1.1384	0.04333	2.39744	0.00819
1.0788	0.04143	2.35704	0.0101
1.1188	0.04143	2.35704	0.0101
1.058	0.04524	2.39712	0.00971
1.0784	0.04333	2.4376	0.00743
1.0572	0.04905	2.35688	0.01086
1.098	0.04524	2.31688	0.01086
1.0764	0.05286	2.27744	0.00819
1.0964	0.05286	2.35704	0.0101
1.0768	0.05095	2.2368	0.01124
1.0952	0.05857	2.27672	0.01162
1.1152	0.05857	2.3172	0.00933
1.0756	0.05667	2.2776	0.00743
1.0556	0.05667	2.23688	0.01086
1.056	0.05476	2.23688	0.01086
1.0948	0.06048	2.27688	0.01086
1.0344	0.06238	2.2368	0.01124
1.0544	0.06238	2.23688	0.01086
1.054	0.06429	2.23664	0.012
1.0536	0.06619	2.19688	0.01086
1.0732	0.0681	2.19712	0.00971
1.0532	0.0681	2.19768	0.00705
1.0528	0.07	2.19704	0.0101
1.0524	0.0719	2.11736	0.00857
1.0724	0.0719	1.99704	0.0101
1.072	0.07381	2.07648	0.01276
1.0324	0.0719	2.1168	0.01124
1.0704	0.08143	2.07688	0.01086
1.09	0.08333	2.03736	0.00857
1.0504	0.08143	2.03752	0.00781
1.0696	0.08524	1.99736	0.00857
1.0696	0.08524	1.99704	0.0101
1.1096	0.08524	1.91688	0.01086
1.09	0.08333	1.95752	0.00781
1.1084	0.09095	1.9164	0.01314
1.0488	0.08905	1.91712	0.00971
1.1092	0.08714	1.83696	0.01048
1.0896	0.08524	1.83688	0.01086
1.1084	0.09095	1.79704	0.0101
1.108	0.09286	1.75728	0.00895
1.0676	0.09476	1.7572	0.00933
1.0676	0.09476	1.71752	0.00781
1.0876	0.09476	1.7176	0.00743
1.128	0.09286	1.63776	0.00667
1.0468	0.09857	1.6772	0.00933
1.0472	0.09667	1.67728	0.00895
1.0464	0.10048	1.59752	0.00781
1.0464	0.10048	1.63752	0.00781
1.026	0.10238	1.55752	0.00781
1.0268	0.09857	1.51736	0.00857
1.0464	0.10048	1.59712	0.00971
1.0464	0.10048	1.47712	0.00971
1.0464	0.10048	1.51728	0.00895
1.046	0.10238	1.39752	0.00781
1.0256	0.10429	1.47752	0.00781
1.0052	0.10619	1.4372	0.00933
1.0856	0.10429	1.35752	0.00781
1.0252	0.10619	1.31728	0.00895
1.0648	0.1081	1.27776	0.00667
1.0252	0.10619	1.3176	0.00743
1.0444	0.11	1.27768	0.00705
1.064	0.1119	1.19728	0.00895
1.024	0.1119	1.23736	0.00857
0.9444	0.11	1.15768	0.00705
1.0036	0.11381	1.07736	0.00857
1.0444	0.11	1.07752	0.00781
1.0232	0.11571	1.03752	0.00781
1.044	0.1119	1.03728	0.00895
0.9832	0.11571	0.9972	0.00933
0.9828	0.11762	0.95768	0.00705
1.0032	0.11571	0.91696	0.01048
0.9836	0.11381	0.91688	0.01086
0.9828	0.11762	0.8372	0.00933
1.004	0.1119	0.7968	0.01124
1.0024	0.11952	0.79744	0.00819
0.9432	0.11571	0.75768	0.00705
0.9624	0.11952	0.71728	0.00895
0.9636	0.11381	0.63768	0.00705
0.9628	0.11762	0.59712	0.00971
0.9628	0.11762	0.59688	0.01086
0.9424	0.11952	0.55736	0.00857
0.9432	0.11571	0.59736	0.00857
0.9228	0.11762	0.51776	0.00667
0.9432	0.11571	0.47696	0.01048
0.9428	0.11762	0.47736	0.00857
0.9216	0.12333	0.43752	0.00781
0.9224	0.11952	0.39728	0.00895
0.9208	0.12714	0.35752	0.00781
0.8828	0.11762	0.3176	0.00743
0.942	0.12143	0.2776	0.00743
0.9016	0.12333	0.23752	0.00781
0.8824	0.11952	0.19768	0.00705
0.8624	0.11952	0.19728	0.00895
0.862	0.12143	0.15736	0.00857
0.8624	0.11952	0.11784	0.00629
0.8032	0.11571	0.07776	0.00667
0.8216	0.12333	-0.00192	0.00514
0.7824	0.11952	-0.0024	0.00743
0.7824	0.11952	-0.00216	0.00629
0.8032	0.11571	-0.08136	0.00248
0.7428	0.11762	-0.04112	0.00133
0.7624	0.11952	-0.00232	0.00705
0.7428	0.11762	-0.04176	0.00438
0.702	0.12143	-0.04128	0.0021
0.6428	0.11762	-0.12256	0.00819
0.6632	0.11571	-0.16144	0.00286
0.642	0.12143	-0.20144	0.00286
0.622	0.12143	-0.28184	0.00476
0.6032	0.11571	-0.24184	0.00476
0.5816	0.12333	-0.32168	0.004
0.562	0.12143	-0.32192	0.00514
0.542	0.12143	-0.32176	0.00438
0.5024	0.11952	-0.40192	0.00514
0.4624	0.11952	-0.44216	0.00629
0.4624	0.11952	-0.44184	0.00476
0.4028	0.11762	-0.52208	0.0059
0.3624	0.11952	-0.52208	0.0059
0.3428	0.11762	-0.56192	0.00514
0.3228	0.11762	-0.64184	0.00476
0.3024	0.11952	-0.6416	0.00362
0.2632	0.11571	-0.64168	0.004
0.2232	0.11571	-0.64232	0.00705
0.1828	0.11762	-0.64056	-0.00133
0.1616	0.12333	-0.7612	0.00171
0.1428	0.11762	-0.68128	0.0021
0.0828	0.11762	-0.72072	-0.000571429
0.0628	0.11762	-0.76112	0.00133
0.022	0.12143	-0.80112	0.00133
-0.0176	0.11952	-0.84088	0.000190476
-0.0568	0.11571	-0.92104	0.000952381
-0.0984	0.12333	-0.9208	-0.000190476
-0.1376	0.11952	-0.92072	-0.000571429
-0.1972	0.11762	-0.96112	0.00133
-0.218	0.12143	-1.00136	0.00248
-0.2964	0.11381	-1.04112	0.00133
-0.2972	0.11762	-1.1608	-0.000190476
-0.2964	0.11381	-1.1212	0.00171
-0.2372	0.11762	-1.20096	0.000571429
-0.3172	0.11762	-1.16104	0.000952381
-0.3772	0.11762	-1.2408	-0.000190476
-0.3964	0.11381	-1.12144	0.00286
-0.4168	0.11571	-1.20048	-0.00171
-0.4576	0.11952	-1.20024	-0.00286
-0.4968	0.11571	-1.20096	0.000571429
-0.5572	0.11762	-1.2404	-0.0021
-0.556	0.1119	-1.24008	-0.00362
-0.5556	0.11	-1.28056	-0.00133
-0.5964	0.11381	-1.36032	-0.00248
-0.5764	0.11381	-1.32072	-0.000571429
-0.6156	0.11	-1.44064	-0.000952381
-0.6356	0.11	-1.48	-0.004
-0.6548	0.10619	-1.44024	-0.00286
-0.6556	0.11	-1.39992	-0.00438
-0.6552	0.1081	-1.44	-0.004
-0.6752	0.1081	-1.47992	-0.00438
-0.6752	0.1081	-1.51944	-0.00667
-0.6952	0.1081	-1.51936	-0.00705
-0.6948	0.10619	-1.55976	-0.00514
-0.6948	0.10619	-1.51968	-0.00552
-0.6936	0.10048	-1.63984	-0.00476
-0.7336	0.10048	-1.59976	-0.00514
-0.7532	0.09857	-1.67992	-0.00438
-0.734	0.10238	-1.72	-0.004
-0.7136	0.10048	-1.71992	-0.00438
-0.6728	0.09667	-1.76048	-0.00171
-0.732	0.09286	-1.76024	-0.00286
-0.7528	0.09667	-1.8404	-0.0021
-0.752	0.09286	-1.84	-0.004
-0.712	0.09286	-1.84016	-0.00324
-0.7316	0.09095	-1.8404	-0.0021
-0.7108	0.08714	-1.84056	-0.00133
-0.7316	0.09095	-1.9196	-0.0059
-0.7516	0.09095	-1.87928	-0.00743
-0.7708	0.08714	-1.8792	-0.00781
-0.77	0.08333	-1.95952	-0.00629
-0.7896	0.08143	-2.00008	-0.00362
-0.7688	0.07762	-1.99984	-0.00476
-0.7688	0.07762	-2.00056	-0.00133
-0.7896	0.08143	-1.95976	-0.00514
-0.808	0.07381	-1.91848	-0.01124
-0.828	0.07381	-1.9596	-0.0059
-0.8072	0.07	-2.00024	-0.00286
-0.788	0.07381	-1.91928	-0.00743
-0.7672	0.07	-2	-0.004
-0.7864	0.06619	-2.11952	-0.00629
-0.8268	0.0681	-2.0392	-0.00781
[truncated: 484 more rows]

## Sheet: Fig 2d
Voltage	Polarization	Voltage	Polarization
kV	μC/cm2	kV	μC/cm2
PZT_100 torr	PZT_100 torr	alumina_100 torr	alumina_100 torr
1.0544	0.0731	-1.95984	-0.00476
1.054	0.075	-1.99976	-0.00514
1.0736	0.0769	-1.95992	-0.00438
1.0332	0.07881	-2.03952	-0.00629
0.974	0.075	-2	-0.004
1.0128	0.08071	-2.07976	-0.00514
1.0132	0.07881	-2.07944	-0.00667
0.9936	0.0769	-1.99952	-0.00629
1.0148	0.07119	-2.11936	-0.00705
0.9936	0.0769	-2.03992	-0.00438
0.9732	0.07881	-2.11976	-0.00514
0.9536	0.0769	-2.11944	-0.00667
0.952	0.08452	-2.19936	-0.00705
0.9732	0.07881	-2.11952	-0.00629
0.9532	0.07881	-2.1992	-0.00781
0.9324	0.08262	-2.1992	-0.00781
0.8924	0.08262	-2.23928	-0.00743
0.9132	0.07881	-2.19912	-0.00819
0.8924	0.08262	-2.19968	-0.00552
0.8928	0.08071	-2.23984	-0.00476
0.8528	0.08071	-2.2792	-0.00781
0.8728	0.08071	-2.23952	-0.00629
0.8724	0.08262	-2.2392	-0.00781
0.8328	0.08071	-2.27992	-0.00438
0.8136	0.0769	-2.27944	-0.00667
0.8132	0.07881	-2.27928	-0.00743
0.7928	0.08071	-2.23912	-0.00819
0.8332	0.07881	-2.27952	-0.00629
0.7728	0.08071	-2.27912	-0.00819
0.754	0.075	-2.31944	-0.00667
0.7528	0.08071	-2.3196	-0.0059
0.7328	0.08071	-2.27928	-0.00743
0.7132	0.07881	-2.3192	-0.00781
0.6928	0.08071	-2.35912	-0.00819
0.7128	0.08071	-2.3592	-0.00781
0.6728	0.08071	-2.31944	-0.00667
0.6132	0.07881	-2.31968	-0.00552
0.6132	0.07881	-2.3192	-0.00781
0.5732	0.07881	-2.39912	-0.00819
0.5936	0.0769	-2.31928	-0.00743
0.5736	0.0769	-2.31968	-0.00552
0.552	0.08452	-2.31944	-0.00667
0.5128	0.08071	-2.27952	-0.00629
0.4728	0.08071	-2.3592	-0.00781
0.4532	0.07881	-2.36	-0.004
0.4536	0.0769	-2.35928	-0.00743
0.4124	0.08262	-2.35936	-0.00705
0.3728	0.08071	-2.27944	-0.00667
0.3532	0.07881	-2.27968	-0.00552
0.3328	0.08071	-2.35936	-0.00705
0.3124	0.08262	-2.3596	-0.0059
0.272	0.08452	-2.35944	-0.00667
0.2328	0.08071	-2.3592	-0.00781
0.1932	0.07881	-2.27968	-0.00552
0.1128	0.08071	-2.35904	-0.00857
0.1732	0.07881	-2.3196	-0.0059
0.0924	0.08262	-2.35936	-0.00705
0.0536	0.0769	-2.35944	-0.00667
-0.0068	0.07881	-2.35888	-0.00933
0.0132	0.07881	-2.27896	-0.00895
-0.0464	0.0769	-2.31896	-0.00895
-0.0872	0.08071	-2.31888	-0.00933
-0.1068	0.07881	-2.27944	-0.00667
-0.1676	0.08262	-2.27992	-0.00438
-0.1672	0.08071	-2.27968	-0.00552
-0.2072	0.08071	-2.31944	-0.00667
-0.2472	0.08071	-2.31984	-0.00476
-0.2676	0.08262	-2.2792	-0.00781
-0.3472	0.08071	-2.23928	-0.00743
-0.3668	0.07881	-2.27912	-0.00819
-0.4476	0.08262	-2.15896	-0.00895
-0.4672	0.08071	-2.23936	-0.00705
-0.4668	0.07881	-2.19936	-0.00705
-0.2868	0.07881	-2.1192	-0.00781
-0.3488	0.08833	-2.15936	-0.00705
-0.4068	0.07881	-2.07912	-0.00819
-0.4472	0.08071	-2.15864	-0.01048
-0.4464	0.0769	-2.15912	-0.00819
-0.4448	0.06929	-2.07912	-0.00819
-0.4656	0.0731	-2.07928	-0.00743
-0.5256	0.0731	-2.07912	-0.00819
-0.5456	0.0731	-2.07928	-0.00743
-0.5652	0.07119	-1.99952	-0.00629
-0.5844	0.06738	-1.99936	-0.00705
-0.604	0.06548	-2.0396	-0.0059
-0.6048	0.06929	-1.99896	-0.00895
-0.6248	0.06929	-1.95944	-0.00667
-0.6636	0.06357	-1.99952	-0.00629
-0.6644	0.06738	-1.95984	-0.00476
-0.6848	0.06929	-1.95952	-0.00629
-0.7044	0.06738	-1.87952	-0.00629
-0.7236	0.06357	-1.87928	-0.00743
-0.7644	0.06738	-1.83968	-0.00552
-0.7632	0.06167	-1.87984	-0.00476
-0.7836	0.06357	-1.8796	-0.0059
-0.8032	0.06167	-1.75904	-0.00857
-0.8436	0.06357	-1.83912	-0.00819
-0.8232	0.06167	-1.79936	-0.00705
-0.8428	0.05976	-1.71976	-0.00514
-0.8432	0.06167	-1.71904	-0.00857
-0.9032	0.06167	-1.67952	-0.00629
-0.8636	0.06357	-1.71952	-0.00629
-0.8828	0.05976	-1.63896	-0.00895
-0.902	0.05595	-1.67944	-0.00667
-0.9216	0.05405	-1.6796	-0.0059
-0.9212	0.05214	-1.59912	-0.00819
-0.9416	0.05405	-1.59896	-0.00895
-0.9608	0.05024	-1.5596	-0.0059
-0.9812	0.05214	-1.59952	-0.00629
-0.9412	0.05214	-1.4796	-0.0059
-0.9808	0.05024	-1.51976	-0.00514
-1.02	0.04643	-1.4796	-0.0059
-1.0396	0.04452	-1.43928	-0.00743
-1.0404	0.04833	-1.43944	-0.00667
-1.0404	0.04833	-1.35928	-0.00743
-1.0796	0.04452	-1.39928	-0.00743
-1.1	0.04643	-1.35888	-0.00933
-1.1196	0.04452	-1.3592	-0.00781
-1.1184	0.03881	-1.31968	-0.00552
-1.118	0.0369	-1.2796	-0.0059
-1.1576	0.035	-1.2396	-0.0059
-1.1584	0.03881	-1.19944	-0.00667
-1.1976	0.035	-1.1592	-0.00781
-1.1784	0.03881	-1.15952	-0.00629
-1.158	0.0369	-1.11976	-0.00514
-1.1772	0.0331	-1.11928	-0.00743
-1.1372	0.0331	-1.03912	-0.00819
-1.1364	0.02929	-0.99976	-0.00514
-1.1164	0.02929	-0.9996	-0.0059
-1.136	0.02738	-1	-0.004
-1.0952	0.02357	-0.95992	-0.00438
-1.0952	0.02357	-0.91944	-0.00667
-1.0756	0.02548	-0.87984	-0.00476
-1.1144	0.01976	-0.87968	-0.00552
-1.1152	0.02357	-0.83992	-0.00438
-1.094	0.01786	-0.75976	-0.00514
-1.074	0.01786	-0.71976	-0.00514
-1.1532	0.01405	-0.67984	-0.00476
-1.1524	0.01024	-0.67984	-0.00476
-1.1128	0.01214	-0.63968	-0.00552
-1.172	0.00833	-0.6392	-0.00781
-1.192	0.00833	-0.55984	-0.00476
-1.1916	0.00643	-0.55944	-0.00667
-1.192	0.00833	-0.4796	-0.0059
-1.2112	0.00452	-0.44	-0.004
-1.1904	0.000714286	-0.39912	-0.00819
-1.2312	0.00452	-0.43944	-0.00667
-1.2308	0.00262	-0.39976	-0.00514
-1.2508	0.00262	-0.43928	-0.00743
-1.2508	0.00262	-0.3196	-0.0059
-1.2704	0.000714286	-0.31984	-0.00476
-1.27	-0.00119	-0.2796	-0.0059
-1.3092	-0.005	-0.23936	-0.00705
-1.3284	-0.00881	-0.19984	-0.00476
-1.3492	-0.005	-0.15936	-0.00705
-1.328	-0.01071	-0.1196	-0.0059
-1.3484	-0.00881	-0.1196	-0.0059
-1.3272	-0.01452	-0.03952	-0.00629
-1.348	-0.01071	0.00032	-0.00552
-1.3864	-0.01833	0	-0.004
-1.3456	-0.02214	0.12016	-0.00476
-1.4064	-0.01833	0.08024	-0.00514
-1.3664	-0.01833	0.11992	-0.00362
-1.3256	-0.02214	0.16032	-0.00552
-1.304	-0.02976	0.24032	-0.00552
-1.2652	-0.02405	0.28008	-0.00438
-1.284	-0.02976	0.27992	-0.00362
-1.2436	-0.03167	0.27992	-0.00362
-1.2436	-0.03167	0.27944	-0.00133
-1.282	-0.03929	0.40016	-0.00476
-1.2424	-0.03738	0.43992	-0.00362
-1.2824	-0.03738	0.39984	-0.00324
-1.2828	-0.03548	0.47976	-0.00286
-1.302	-0.03929	0.51992	-0.00362
-1.282	-0.03929	0.5196	-0.0021
-1.3416	-0.04119	0.5204	-0.0059
-1.322	-0.03929	0.55992	-0.00362
-1.3212	-0.0431	0.67968	-0.00248
-1.34	-0.04881	0.63992	-0.00362
-1.32	-0.04881	0.68016	-0.00476
-1.4	-0.04881	0.7196	-0.0021
-1.3796	-0.05071	0.80008	-0.00438
-1.3596	-0.05071	0.7996	-0.0021
-1.358	-0.05833	0.79968	-0.00248
-1.36	-0.04881	0.83992	-0.00362
-1.3788	-0.05452	0.87904	0.000571429
-1.3576	-0.06024	0.83816	0.00476
-1.3572	-0.06214	0.80088	-0.00819
-1.338	-0.05833	0.87952	-0.00171
-1.378	-0.05833	0.91872	0.0021
-1.358	-0.05833	0.91992	-0.00362
-1.3776	-0.06024	0.99928	-0.000571429
-1.3564	-0.06595	0.95896	0.000952381
-1.3764	-0.06595	0.95968	-0.00248
-1.3756	-0.06976	1.07928	-0.000571429
-1.396	-0.06786	1.0784	0.00362
-1.376	-0.06786	1.11928	-0.000571429
-1.3952	-0.07167	1.19936	-0.000952381
-1.3764	-0.06595	1.23936	-0.000952381
-1.396	-0.06786	1.1592	-0.000190476
-1.3564	-0.06595	1.19944	-0.00133
-1.3552	-0.07167	1.23848	0.00324
-1.3556	-0.06976	1.27816	0.00476
-1.3744	-0.07548	1.20016	-0.00476
-1.3544	-0.07548	1.23936	-0.000952381
-1.3756	-0.06976	1.23816	0.00476
-1.374	-0.07738	1.23928	-0.000571429
-1.3732	-0.08119	1.27912	0.000190476
-1.3532	-0.08119	1.35768	0.00705
-1.394	-0.07738	1.27904	0.000571429
-1.3732	-0.08119	1.31896	0.000952381
-1.4124	-0.085	1.39856	0.00286
-1.4132	-0.08119	1.39904	0.000571429
-1.4328	-0.0831	1.47904	0.000571429
-1.3924	-0.085	1.47872	0.0021
-1.4132	-0.08119	1.47856	0.00286
-1.432	-0.0869	1.47928	-0.000571429
-1.4524	-0.085	1.47872	0.0021
-1.4316	-0.08881	1.47824	0.00438
-1.4516	-0.08881	1.51864	0.00248
-1.4316	-0.08881	1.59816	0.00476
-1.4716	-0.08881	1.59856	0.00286
-1.452	-0.0869	1.63832	0.004
-1.4512	-0.09071	1.6384	0.00362
-1.4716	-0.08881	1.6384	0.00362
-1.4708	-0.09262	1.63824	0.00438
-1.4896	-0.09833	1.71864	0.00248
-1.4708	-0.09262	1.71872	0.0021
-1.45	-0.09643	1.71816	0.00476
-1.4492	-0.10024	1.7584	0.00362
-1.4092	-0.10024	1.798	0.00552
-1.3908	-0.09262	1.87808	0.00514
-1.3908	-0.09262	1.83824	0.00438
-1.3908	-0.09262	1.7584	0.00362
-1.3704	-0.09452	1.8776	0.00743
-1.35	-0.09643	1.87776	0.00667
-1.3892	-0.10024	1.91784	0.00629
-1.3884	-0.10405	1.95792	0.0059
-1.3488	-0.10214	1.87736	0.00857
-1.3688	-0.10214	1.95776	0.00667
-1.4084	-0.10405	1.998	0.00552
-1.4084	-0.10405	1.95736	0.00857
-1.3284	-0.10405	2.03808	0.00514
-1.3692	-0.10024	1.99776	0.00667
-1.3288	-0.10214	2.07776	0.00667
-1.348	-0.10595	2.0376	0.00743
-1.368	-0.10595	2.07752	0.00781
-1.3284	-0.10405	2.07784	0.00629
-1.35	-0.09643	2.15824	0.00438
-1.3084	-0.10405	2.07784	0.00629
-1.328	-0.10595	2.07776	0.00667
-1.348	-0.10595	2.11832	0.004
-1.3276	-0.10786	2.11776	0.00667
-1.3088	-0.10214	2.15784	0.00629
-1.3084	-0.10405	2.19784	0.00629
-1.3076	-0.10786	2.19816	0.00476
-1.268	-0.10595	2.27792	0.0059
-1.3076	-0.10786	2.19808	0.00514
-1.288	-0.10595	2.23776	0.00667
-1.2684	-0.10405	2.31776	0.00667
-1.288	-0.10595	2.23808	0.00514
-1.3076	-0.10786	2.23816	0.00476
-1.2876	-0.10786	2.31776	0.00667
-1.2672	-0.10976	2.31776	0.00667
-1.268	-0.10595	2.35744	0.00819
-1.2676	-0.10786	2.238	0.00552
-1.2484	-0.10405	2.2776	0.00743
-1.248	-0.10595	2.31784	0.00629
-1.2672	-0.10976	2.27776	0.00667
-1.2272	-0.10976	2.35784	0.00629
-1.2472	-0.10976	2.3176	0.00743
-1.2064	-0.11357	2.39744	0.00819
-1.2268	-0.11167	2.39776	0.00667
-1.1676	-0.10786	2.3176	0.00743
-1.1868	-0.11167	2.35752	0.00781
-1.2068	-0.11167	2.3176	0.00743
-1.1876	-0.10786	2.3976	0.00743
-1.1468	-0.11167	2.39752	0.00781
-1.1264	-0.11357	2.39768	0.00705
-1.1272	-0.10976	2.39736	0.00857
-1.0876	-0.10786	2.43744	0.00819
-1.0676	-0.10786	2.35712	0.00971
-1.0476	-0.10786	2.35744	0.00819
-1.0276	-0.10786	2.35752	0.00781
-1.0276	-0.10786	2.43736	0.00857
-1.0076	-0.10786	2.39816	0.00476
-0.9672	-0.10976	2.318	0.00552
-0.9476	-0.10786	2.31784	0.00629
-0.9276	-0.10786	2.35784	0.00629
-0.9276	-0.10786	2.35752	0.00781
-0.888	-0.10595	2.39768	0.00705
-0.8288	-0.10214	2.39752	0.00781
-0.8472	-0.10976	2.3172	0.00933
-0.8072	-0.10976	2.39784	0.00629
-0.7868	-0.11167	2.39768	0.00705
-0.7472	-0.10976	2.39784	0.00629
-0.7276	-0.10786	2.39832	0.004
-0.688	-0.10595	2.478	0.00552
-0.6872	-0.10976	2.39704	0.0101
-0.6284	-0.10405	2.35768	0.00705
-0.5676	-0.10786	2.35784	0.00629
-0.5476	-0.10786	2.3976	0.00743
-0.5276	-0.10786	2.398	0.00552
-0.5072	-0.10976	2.35808	0.00514
-0.4676	-0.10786	2.31768	0.00705
-0.4268	-0.11167	2.35776	0.00667
-0.4076	-0.10786	2.35768	0.00705
-0.3472	-0.10976	2.39784	0.00629
-0.3064	-0.11357	2.3576	0.00743
-0.2472	-0.10976	2.31728	0.00895
-0.2468	-0.11167	2.31744	0.00819
-0.2084	-0.10405	2.31776	0.00667
-0.1872	-0.10976	2.35752	0.00781
-0.1076	-0.10786	2.31728	0.00895
-0.108	-0.10595	2.27792	0.0059
-0.0272	-0.10976	2.278	0.00552
0.0128	-0.10976	2.2376	0.00743
0.0528	-0.10976	2.23752	0.00781
0.0924	-0.10786	2.23736	0.00857
0.1532	-0.11167	2.27752	0.00781
0.1728	-0.10976	2.27752	0.00781
0.2532	-0.11167	2.19736	0.00857
0.2724	-0.10786	2.23744	0.00819
0.314	-0.11548	2.23736	0.00857
0.4132	-0.11167	2.1972	0.00933
0.3928	-0.10976	2.1972	0.00933
0.4736	-0.11357	2.19768	0.00705
0.5132	-0.11167	2.19752	0.00781
0.5928	-0.10976	2.11696	0.01048
0.6524	-0.10786	2.15704	0.0101
0.6924	-0.10786	2.07704	0.0101
0.5328	-0.10976	2.03736	0.00857
0.534	-0.11548	1.99768	0.00705
0.5728	-0.10976	1.95776	0.00667
0.5876	-0.085	1.99744	0.00819
0.6312	-0.10214	1.95752	0.00781
0.6316	-0.10405	1.91768	0.00705
0.6692	-0.09262	1.91712	0.00971
0.7096	-0.09452	1.87712	0.00971
0.7112	-0.10214	1.878	0.00552
0.77	-0.09643	1.87704	0.0101
0.7492	-0.09262	1.83728	0.00895
0.7492	-0.09262	1.83752	0.00781
0.7296	-0.09452	1.75768	0.00705
0.7888	-0.09071	1.75752	0.00781
0.7896	-0.09452	1.75768	0.00705
0.7692	-0.09262	1.71808	0.00514
0.808	-0.0869	1.75784	0.00629
0.8296	-0.09452	1.6776	0.00743
0.8484	-0.08881	1.6376	0.00743
0.8884	-0.08881	1.67816	0.00476
0.908	-0.0869	1.638	0.00552
0.888	-0.0869	1.558	0.00552
0.9676	-0.085	1.63768	0.00705
0.9276	-0.085	1.55744	0.00819
0.9472	-0.0831	1.5176	0.00743
0.9868	-0.08119	1.51808	0.00514
1.0464	-0.07929	1.518	0.00552
1.0256	-0.07548	1.47744	0.00819
1.0056	-0.07548	1.39736	0.00857
1.0268	-0.08119	1.31712	0.00971
1.0448	-0.07167	1.3576	0.00743
1.0452	-0.07357	1.31744	0.00819
1.0656	-0.07548	1.31736	0.00857
1.0444	-0.06976	1.23768	0.00705
1.0644	-0.06976	1.27776	0.00667
1.0848	-0.07167	1.23784	0.00629
1.1236	-0.06595	1.19712	0.00971
1.1032	-0.06405	1.1572	0.00933
1.0836	-0.06595	1.11736	0.00857
1.1032	-0.06405	1.11728	0.00895
1.084	-0.06786	1.07776	0.00667
1.1224	-0.06024	1.0376	0.00743
1.1032	-0.06405	1.03744	0.00819
1.1024	-0.06024	1.03712	0.00971
1.1016	-0.05643	0.95744	0.00819
1.102	-0.05833	0.918	0.00552
1.1012	-0.05452	0.83816	0.00476
1.1216	-0.05643	0.8384	0.00362
1.1408	-0.05262	0.79832	0.004
1.1612	-0.05452	0.75832	0.004
1.1612	-0.05452	0.75832	0.004
1.1812	-0.05452	0.71776	0.00667
1.1796	-0.0469	0.75784	0.00629
1.1592	-0.045	0.71784	0.00629
1.1796	-0.0469	0.63792	0.0059
1.1984	-0.04119	0.59768	0.00705
1.1984	-0.04119	0.59776	0.00667
1.1988	-0.0431	0.51776	0.00667
1.218	-0.03929	0.51776	0.00667
1.238	-0.03929	0.51728	0.00895
1.2168	-0.03357	0.47776	0.00667
1.1372	-0.03548	0.4376	0.00743
1.1956	-0.02786	0.39768	0.00705
1.2376	-0.03738	0.35784	0.00629
1.2364	-0.03167	0.398	0.00552
1.2352	-0.02595	0.31832	0.004
1.2152	-0.02595	0.278	0.00552
1.2152	-0.02595	0.19808	0.00514
1.2752	-0.02595	0.19776	0.00667
1.234	-0.02024	0.15792	0.0059
1.2748	-0.02405	0.19768	0.00705
1.2736	-0.01833	0.038	0.00552
1.2936	-0.01833	0.03792	0.0059
1.254	-0.02024	0.038	0.00552
1.252	-0.01071	-0.00176	0.00438
1.2724	-0.01262	-0.04152	0.00324
1.2724	-0.01262	-0.08216	0.00629
1.3116	-0.00881	-0.12224	0.00667
1.292	-0.01071	-0.20232	0.00705
1.3316	-0.00881	-0.20192	0.00514
1.292	-0.01071	-0.24192	0.00514
1.3312	-0.0069	-0.24216	0.00629
1.3308	-0.005	-0.28168	0.004
1.3096	0.000714286	-0.282	0.00552
1.3096	0.000714286	-0.362	0.00552
1.3092	0.00262	-0.36216	0.00629
1.3092	0.00262	-0.40192	0.00514
1.3292	0.00262	-0.442	0.00552
1.3076	0.01024	-0.48192	0.00514
1.3076	0.01024	-0.48192	0.00514
1.328	0.00833	-0.602	0.00552
1.3072	0.01214	-0.5616	0.00362
1.326	0.01786	-0.52176	0.00438
1.286	0.01786	-0.5204	-0.0021
1.3056	0.01976	-0.5616	0.00362
1.3056	0.01976	-0.60176	0.00438
1.306	0.01786	-0.60104	0.000952381
1.3656	0.01976	-0.60152	0.00324
1.2856	0.01976	-0.6016	0.00362
1.3448	0.02357	-0.64088	0.000190476
1.3048	0.02357	-0.68112	0.00133
1.3036	0.02929	-0.80112	0.00133
1.2844	0.02548	-0.7608	-0.000190476
1.3044	0.02548	-0.84128	0.0021
1.2832	0.03119	-0.76136	0.00248
1.2844	0.02548	-0.84144	0.00286
1.2628	0.0331	-0.8412	0.00171
1.2824	0.035	-0.9612	0.00171
1.3028	0.0331	-1.00136	0.00248
1.2424	0.035	-1.0408	-0.000190476
1.2228	0.0331	-1.00112	0.00133
1.2024	0.035	-1.08072	-0.000571429
1.2224	0.035	-1.1212	0.00171
1.242	0.0369	-1.16104	0.000952381
1.2416	0.03881	-1.20056	-0.00133
1.2208	0.04262	-1.2412	0.00171
1.2208	0.04262	-1.20088	0.000190476
1.2204	0.04452	-1.2812	0.00171
1.2596	0.04833	-1.24072	-0.000571429
1.22	0.04643	-1.3212	0.00171
1.2	0.04643	-1.32064	-0.000952381
1.22	0.04643	-1.32064	-0.000952381
1.1996	0.04833	-1.44128	0.0021
1.1992	0.05024	-1.44104	0.000952381
1.2388	0.05214	-1.48048	-0.00171
1.2192	0.05024	-1.48096	0.000571429
1.1988	0.05214	-1.52112	0.00133
1.1972	0.05976	-1.60072	-0.000571429
1.1976	0.05786	-1.56096	0.000571429
1.258	0.05595	-1.6408	-0.000190476
1.1976	0.05786	-1.60072	-0.000571429
1.218	0.05595	-1.6404	-0.0021
1.1972	0.05976	-1.72088	0.000190476
1.2172	0.05976	-1.6808	-0.000190476
1.1776	0.05786	-1.68104	0.000952381
1.2372	0.05976	-1.76104	0.000952381
1.1964	0.06357	-1.76072	-0.000571429
1.176	0.06548	-1.80064	-0.000952381
1.1764	0.06357	-1.80152	0.00324
1.1968	0.06167	-1.84088	0.000190476
1.196	0.06548	-1.84048	-0.00171
1.1756	0.06738	-1.92096	0.000571429
1.1764	0.06357	-1.83992	-0.00438
1.1564	0.06357	-1.84104	0.000952381
1.116	0.06548	-1.84096	0.000571429
1.1356	0.06738	-1.83912	-0.00819
1.156	0.06548	-1.84008	-0.00362
1.136	0.06548	-1.84064	-0.000952381
1.1352	0.06929	-1.95952	-0.00629
1.0948	0.07119	-1.96024	-0.00286
1.1152	0.06929	-1.92032	-0.00248
1.1348	0.07119	-1.96016	-0.00324
1.1152	0.06929	-1.8404	-0.0021
1.134	0.075	-1.9604	-0.0021
1.1144	0.0731	-1.91968	-0.00552
1.1136	0.0769	-1.92	-0.004
1.1144	0.0731	-1.99984	-0.00476
1.094	0.075	-1.99944	-0.00667
1.0944	0.0731	-1.96008	-0.00362
1.0736	0.0769	-1.99976	-0.00514
0.994	0.075	-2.00024	-0.00286
1.0336	0.0769	-2.03992	-0.00438
1.0732	0.07881	-2.03968	-0.00552
1.0532	0.07881	-2.04008	-0.00362
1.054	0.075	-2.0796	-0.0059
0.9928	0.08071	-2.03936	-0.00705
0.9936	0.0769	-2.08008	-0.00362
0.9932	0.07881	-2.11968	-0.00552
0.9744	0.0731	-2.0792	-0.00781
0.9936	0.0769	-2.1196	-0.0059
1.0128	0.08071	-2.11952	-0.00629
0.9924	0.08262	-2.15944	-0.00667
0.9324	0.08262	-2.23952	-0.00629
0.9532	0.07881	-2.15904	-0.00857
0.912	0.08452	-2.19912	-0.00819
0.9332	0.07881	-2.19872	-0.0101
0.9328	0.08071	-2.19912	-0.00819
0.9324	0.08262	-2.15976	-0.00514
0.8932	0.07881	-2.19968	-0.00552
0.8924	0.08262	-2.23952	-0.00629
0.8724	0.08262	-2.27952	-0.00629
0.8728	0.08071	-2.27928	-0.00743
0.872	0.08452	-2.2388	-0.00971
0.892	0.08452	-2.2392	-0.00781
0.852	0.08452	-2.2392	-0.00781
0.852	0.08452	-2.2392	-0.00781
0.8924	0.08262	-2.23944	-0.00667
0.8124	0.08262	-2.19936	-0.00705
0.8124	0.08262	-2.19896	-0.00895
0.8128	0.08071	-2.23888	-0.00933
0.8128	0.08071	-2.27888	-0.00933
0.7928	0.08071	-2.2388	-0.00971
0.7528	0.08071	-2.27872	-0.0101
0.7128	0.08071	-2.23896	-0.00895
0.6924	0.08262	-2.27912	-0.00819
0.732	0.08452	-2.19904	-0.00857
0.7136	0.0769	-2.27912	-0.00819
0.6524	0.08262	-2.23904	-0.00857
0.6724	0.08262	-2.23888	-0.00933
0.612	0.08452	-2.27856	-0.01086
0.5924	0.08262	-2.2784	-0.01162
0.5928	0.08071	-2.31864	-0.01048
0.5324	0.08262	-2.27896	-0.00895
0.5324	0.08262	-2.2392	-0.00781
0.5328	0.08071	-2.27896	-0.00895
0.5124	0.08262	-2.27912	-0.00819
0.4724	0.08262	-2.3192	-0.00781
0.4724	0.08262	-2.27952	-0.00629
0.4328	0.08071	-2.3192	-0.00781
0.3728	0.08071	-2.27912	-0.00819
0.3528	0.08071	-2.3584	-0.01162
0.352	0.08452	-2.31888	-0.00933
0.3124	0.08262	-2.27904	-0.00857
0.2728	0.08071	-2.31952	-0.00629
0.2116	0.08643	-2.27896	-0.00895
0.2124	0.08262	-2.2792	-0.00781
0.1932	0.07881	-2.3592	-0.00781
0.2124	0.08262	-2.27896	-0.00895
0.1124	0.08262	-2.27888	-0.00933
0.0928	0.08071	-2.31888	-0.00933
0.0928	0.08071	-2.2788	-0.00971
0.0128	0.08071	-2.27848	-0.01124
-0.0068	0.07881	-2.2792	-0.00781
-0.0272	0.08071	-2.31888	-0.00933
-0.0476	0.08262	-2.23864	-0.01048
-0.0876	0.08262	-2.1988	-0.00971
-0.1684	0.08643	-2.19888	-0.00933
-0.1876	0.08262	-2.23896	-0.00895
-0.2084	0.08643	-2.19824	-0.01238
-0.2872	0.08071	-2.1584	-0.01162
-0.3076	0.08262	-2.11856	-0.01086
-0.3676	0.08262	-2.19848	-0.01124
-0.4076	0.08262	-2.11896	-0.00895
-0.4272	0.08071	-2.15888	-0.00933
-0.4684	0.08643	-2.15912	-0.00819
-0.508	0.08452	-2.11832	-0.012
-0.548	0.08452	-2.11904	-0.00857
-0.648	0.08452	-2.07896	-0.00895
-0.4104	0.09595	-2.03944	-0.00667
-0.426	0.075	-2.07928	-0.00743
-0.4868	0.07881	-1.95912	-0.00819
-0.506	0.075	-1.99952	-0.00629
-0.5648	0.06929	-1.95952	-0.00629
-0.5852	0.07119	-1.95936	-0.00705
-0.604	0.06548	-1.95944	-0.00667
-0.6052	0.07119	-1.87936	-0.00705
-0.6052	0.07119	-1.8796	-0.0059
-0.6248	0.06929	-1.91968	-0.00552
-0.644	0.06548	-1.83952	-0.00629
-0.6844	0.06738	-1.91952	-0.00629
-0.684	0.06548	-1.83928	-0.00743
-0.7044	0.06738	-1.79896	-0.00895
-0.7248	0.06929	-1.79904	-0.00857
-0.7844	0.06738	-1.75936	-0.00705
-0.7452	0.07119	-1.79952	-0.00629
-0.7648	0.06929	-1.75952	-0.00629
-0.8036	0.06357	-1.67888	-0.00933
-0.7828	0.05976	-1.71864	-0.01048
-0.8232	0.06167	-1.71872	-0.0101
-0.8624	0.05786	-1.67872	-0.0101
-0.8632	0.06167	-1.6792	-0.00781
-0.8832	0.06167	-1.63872	-0.0101
-0.8824	0.05786	-1.51896	-0.00895
-0.9016	0.05405	-1.59904	-0.00857
-0.9024	0.05786	-1.59912	-0.00819
-0.942	0.05595	-1.55952	-0.00629
-0.9612	0.05214	-1.4792	-0.00781
-0.9808	0.05024	-1.47912	-0.00819
-0.9604	0.04833	-1.43952	-0.00629
-0.9804	0.04833	-1.43944	-0.00667
-1.0204	0.04833	-1.39936	-0.00705
-1.0008	0.05024	-1.3992	-0.00781
-1.0404	0.04833	-1.35944	-0.00667
-1.0408	0.05024	-1.35944	-0.00667
-1	0.04643	-1.31872	-0.0101
-1.0592	0.04262	-1.27888	-0.00933
-1.0592	0.04262	-1.2792	-0.00781
-1.0992	0.04262	-1.27888	-0.00933
-1.0988	0.04071	-1.19896	-0.00895
-1.0992	0.04262	-1.19928	-0.00743
-1.0988	0.04071	-1.11904	-0.00857
-1.0988	0.04071	-1.11888	-0.00933
-1.1576	0.035	-1.15944	-0.00667
-1.1184	0.03881	-1.11896	-0.00895
-1.1376	0.035	-1.03896	-0.00895
-1.1368	0.03119	-1.03896	-0.00895
-1.1372	0.0331	-0.95928	-0.00743
-1.1972	0.0331	-0.99936	-0.00705
-1.1564	0.02929	-0.9592	-0.00781
-1.1556	0.02548	-0.8392	-0.00781
-1.196	0.02738	-0.8392	-0.00781
-1.1556	0.02548	-0.83904	-0.00857
-1.1352	0.02357	-0.79904	-0.00857
-1.1748	0.02167	-0.7592	-0.00781
-1.1544	0.01976	-0.75912	-0.00819
-1.1948	0.02167	-0.71968	-0.00552
-1.1736	0.01595	-0.63968	-0.00552
-1.154	0.01786	-0.67936	-0.00705
-1.1724	0.01024	-0.55992	-0.00438
-1.2124	0.01024	-0.6396	-0.0059
-1.1932	0.01405	-0.55936	-0.00705
-1.1916	0.00643	-0.55944	-0.00667
-1.2128	0.01214	-0.43928	-0.00743
-1.2124	0.01024	-0.43936	-0.00705
-1.2316	0.00643	-0.47896	-0.00895
-1.2312	0.00452	-0.39936	-0.00705
-1.2508	0.00262	-0.39928	-0.00743
-1.2912	0.00452	-0.3596	-0.0059
-1.23	-0.00119	-0.31936	-0.00705
-1.25	-0.00119	-0.2792	-0.00781
-1.23	-0.00119	-0.19928	-0.00743
-1.2692	-0.005	-0.15944	-0.00667
-1.2684	-0.00881	-0.19936	-0.00705
-1.2892	-0.005	-0.11984	-0.00476
-1.3288	-0.0069	-0.11976	-0.00514
-1.308	-0.01071	-0.07976	-0.00514
-1.288	-0.01071	-0.07936	-0.00705
-1.3072	-0.01452	0.04032	-0.00552
-1.2868	-0.01643	0.04008	-0.00438
-1.2868	-0.01643	0.08016	-0.00476
-1.2468	-0.01643	0.04032	-0.00552
-1.246	-0.02024	0.12048	-0.00629
-1.2456	-0.02214	0.12016	-0.00476
-1.2656	-0.02214	0.24056	-0.00667
-1.2852	-0.02405	0.20032	-0.00552
-1.2856	-0.02214	0.28016	-0.00476
-1.2844	-0.02786	0.32	-0.004
-1.264	-0.02976	0.32	-0.004
-1.3036	-0.03167	0.32048	-0.00629
-1.3028	-0.03548	0.36032	-0.00552
-1.3224	-0.03738	0.40008	-0.00438
-1.3028	-0.03548	0.44032	-0.00552
-1.3228	-0.03548	0.52024	-0.00514
-1.3024	-0.03738	0.52008	-0.00438
-1.3428	-0.03548	0.5996	-0.0021
-1.3424	-0.03738	0.59976	-0.00286
-1.3424	-0.03738	0.55984	-0.00324
-1.342	-0.03929	0.60032	-0.00552
-1.382	-0.03929	0.72016	-0.00476
-1.38	-0.04881	0.64056	-0.00667
-1.4	-0.04881	0.72	-0.004
-1.3804	-0.0469	0.63968	-0.00248
-1.4404	-0.0469	0.7196	-0.0021
-1.42	-0.04881	0.7608	-0.00781
-1.4404	-0.0469	0.79936	-0.000952381
-1.4196	-0.05071	0.75936	-0.000952381
-1.4392	-0.05262	0.80024	-0.00514
-1.4988	-0.05452	0.87968	-0.00248
-1.4776	-0.06024	0.87952	-0.00171
-1.458	-0.05833	0.87992	-0.00362
-1.478	-0.05833	0.99936	-0.000952381
-1.4584	-0.05643	0.99928	-0.000571429
-1.498	-0.05833	0.87888	0.00133
-1.478	-0.05833	0.88008	-0.00438
-1.4572	-0.06214	0.91888	0.00133
-1.4772	-0.06214	0.99904	0.000571429
-1.4768	-0.06405	0.95976	-0.00286
-1.5164	-0.06595	1.03928	-0.000571429
-1.536	-0.06786	0.9988	0.00171
-1.5172	-0.06214	0.99928	-0.000571429
-1.5156	-0.06976	1.03912	0.000190476
-1.496	-0.06786	1.07824	0.00438
-1.5752	-0.07167	1.1196	-0.0021
-1.516	-0.06786	1.07864	0.00248
-1.554	-0.07738	1.15888	0.00133
-1.5744	-0.07548	1.19912	0.000190476
-1.5948	-0.07357	1.23912	0.000190476
-1.5544	-0.07548	1.15896	0.000952381
-1.5944	-0.07548	1.19896	0.000952381
-1.5544	-0.07548	1.23904	0.000571429
-1.5732	-0.08119	1.27824	0.00438
-1.5528	-0.0831	1.23824	0.00438
-1.5328	-0.0831	1.35856	0.00286
-1.4924	-0.085	1.35864	0.00248
-1.4528	-0.0831	1.3992	-0.000190476
-1.4124	-0.085	1.35888	0.00133
-1.3924	-0.085	1.4388	0.00171
-1.3728	-0.0831	1.47848	0.00324
-1.3316	-0.08881	1.47832	0.004
-1.3108	-0.09262	1.51864	0.00248
-1.3112	-0.09071	1.51864	0.00248
-1.2908	-0.09262	1.5584	0.00362
-1.2296	-0.09833	1.5584	0.00362
-1.2692	-0.10024	1.59912	0.000190476
-1.2296	-0.09833	1.6384	0.00362
-1.2096	-0.09833	1.6384	0.00362
-1.21	-0.09643	1.51872	0.0021
-1.21	-0.09643	1.63824	0.00438
-1.1688	-0.10214	1.67856	0.00286
-1.23	-0.09643	1.67848	0.00324
-1.1712	-0.09071	1.75864	0.00248
-1.1696	-0.09833	1.75872	0.0021
-1.2088	-0.10214	1.7584	0.00362
-1.2088	-0.10214	1.79816	0.00476
-1.208	-0.10595	1.79832	0.004
-1.1892	-0.10024	1.79824	0.00438
-1.21	-0.09643	1.83832	0.004
-1.2284	-0.10405	1.918	0.00552
-1.2288	-0.10214	1.87816	0.00476
-1.2088	-0.10214	1.87808	0.00514
-1.2292	-0.10024	1.87784	0.00629
-1.2284	-0.10405	1.91816	0.00476
-1.2476	-0.10786	1.91808	0.00514
-1.2276	-0.10786	1.91848	0.00324
-1.228	-0.10595	1.9984	0.00362
-1.2488	-0.10214	1.9984	0.00362
-1.248	-0.10595	1.9984	0.00362
-1.2492	-0.10024	2.07792	0.0059
-1.268	-0.10595	2.03792	0.0059
-1.2484	-0.10405	2.118	0.00552
-1.2876	-0.10786	2.07832	0.004
-1.2876	-0.10786	2.078	0.00552
-1.2684	-0.10405	2.15808	0.00514
-1.3072	-0.10976	2.07816	0.00476
-1.3076	-0.10786	2.07784	0.00629
-1.288	-0.10595	2.15808	0.00514
-1.308	-0.10595	2.19768	0.00705
-1.3084	-0.10405	2.19728	0.00895
-1.2888	-0.10214	2.07744	0.00819
-1.3076	-0.10786	2.11752	0.00781
-1.3072	-0.10976	2.1576	0.00743
-1.3076	-0.10786	2.15776	0.00667
-1.308	-0.10595	2.23784	0.00629
-1.3072	-0.10976	2.15792	0.0059
-1.3268	-0.11167	2.19776	0.00667
-1.3468	-0.11167	2.2376	0.00743
-1.2872	-0.10976	2.19696	0.01048
-1.328	-0.10595	2.19752	0.00781
-1.2876	-0.10786	2.23752	0.00781
-1.3068	-0.11167	2.23712	0.00971
-1.268	-0.10595	2.27744	0.00819
-1.2672	-0.10976	2.23768	0.00705
-1.2676	-0.10786	2.27728	0.00895
-1.248	-0.10595	2.35688	0.01086
-1.2476	-0.10786	2.2372	0.00933
-1.2084	-0.10405	2.27744	0.00819
-1.1884	-0.10405	2.19816	0.00476
-1.188	-0.10595	2.27752	0.00781
-1.1684	-0.10405	2.2776	0.00743
-1.1476	-0.10786	2.23776	0.00667
-1.148	-0.10595	2.238	0.00552
-1.1476	-0.10786	2.27776	0.00667
-1.1076	-0.10786	2.31744	0.00819
-1.0876	-0.10786	2.27744	0.00819
-1.0676	-0.10786	2.35744	0.00819
-1.0276	-0.10786	2.23752	0.00781
-1.0276	-0.10786	2.3176	0.00743
-1.0276	-0.10786	2.27768	0.00705
-0.9676	-0.10786	2.3176	0.00743
-0.9668	-0.11167	2.3172	0.00933
-0.9476	-0.10786	2.35728	0.00895
-0.9268	-0.11167	2.2776	0.00743
-0.8688	-0.10214	2.27824	0.00438
-0.8272	-0.10976	2.31776	0.00667
-0.8076	-0.10786	2.35736	0.00857
-0.7672	-0.10976	2.278	0.00552
-0.7672	-0.10976	2.35768	0.00705
-0.748	-0.10595	2.3172	0.00933
-0.6884	-0.10405	2.31744	0.00819
-0.6876	-0.10786	2.35792	0.0059
-0.6288	-0.10214	2.31736	0.00857
-0.6276	-0.10786	2.31776	0.00667
-0.548	-0.10595	2.27712	0.00971
-0.5272	-0.10976	2.31776	0.00667
-0.5084	-0.10405	2.27792	0.0059
-0.468	-0.10595	2.35736	0.00857
-0.3884	-0.10405	2.27688	0.01086
-0.4072	-0.10976	2.27744	0.00819
-0.388	-0.10595	2.23768	0.00705
-0.3268	-0.11167	2.23792	0.0059
-0.2872	-0.10976	2.2372	0.00933
-0.2276	-0.10786	2.23736	0.00857
-0.1872	-0.10976	2.31832	0.004
-0.188	-0.10595	2.27768	0.00705
-0.1288	-0.10214	2.19768	0.00705
-0.068	-0.10595	2.23696	0.01048
-0.0088	-0.10214	2.23712	0.00971
0.0528	-0.10976	2.23736	0.00857
0.0336	-0.11357	2.19752	0.00781
0.0724	-0.10786	2.23776	0.00667
0.1324	-0.10786	2.15752	0.00781
0.194	-0.11548	2.19752	0.00781
0.2528	-0.10976	2.19752	0.00781
0.2524	-0.10786	2.19728	0.00895
0.3316	-0.10405	2.15776	0.00667
0.352	-0.10595	2.03752	0.00781
0.4124	-0.10786	2.07704	0.0101
0.472	-0.10595	2.15776	0.00667
0.5124	-0.10786	2.07768	0.00705
0.552	-0.10595	2.15744	0.00819
0.25	-0.09643	2.03712	0.00971
0.3076	-0.085	2.03712	0.00971
0.3492	-0.09262	2.0372	0.00933
0.3728	-0.10976	1.99728	0.00895
0.4092	-0.09262	1.91728	0.00895
0.4492	-0.09262	1.99688	0.01086
0.4504	-0.09833	1.87728	0.00895
0.4688	-0.09071	1.9172	0.00933
0.4492	-0.09262	1.83752	0.00781
0.5088	-0.09071	1.87776	0.00667
0.5088	-0.09071	1.87712	0.00971
0.4888	-0.09071	1.7972	0.00933
0.528	-0.0869	1.87752	0.00781
0.5688	-0.09071	1.8372	0.00933
0.5888	-0.09071	1.75744	0.00819
0.5884	-0.08881	1.79728	0.00895
0.608	-0.0869	1.83744	0.00819
0.628	-0.0869	1.678	0.00552
0.688	-0.0869	1.83736	0.00857
0.6476	-0.085	1.67808	0.00514
0.7072	-0.0831	1.7176	0.00743
0.7076	-0.085	1.63776	0.00667
0.7872	-0.0831	1.6772	0.00933
0.766	-0.07738	1.67744	0.00819
0.7468	-0.08119	1.5572	0.00933
0.766	-0.07738	1.5576	0.00743
0.806	-0.07738	1.55776	0.00667
0.8064	-0.07929	1.51744	0.00819
0.866	-0.07738	1.598	0.00552
0.8464	-0.07929	1.39784	0.00629
0.8648	-0.07167	1.47768	0.00705
0.9064	-0.07929	1.43728	0.00895
0.9264	-0.07929	1.35752	0.00781
0.9048	-0.07167	1.35768	0.00705
0.9044	-0.06976	1.31792	0.0059
0.9644	-0.06976	1.27736	0.00857
0.9644	-0.06976	1.27728	0.00895
0.9836	-0.06595	1.278	0.00552
0.9636	-0.06595	1.2376	0.00743
0.9836	-0.06595	1.19744	0.00819
1.0024	-0.06024	1.1576	0.00743
0.9828	-0.06214	1.07768	0.00705
1.0228	-0.06214	1.07808	0.00514
1.0028	-0.06214	1.07776	0.00667
1.0824	-0.06024	1.03832	0.004
1.062	-0.05833	0.95808	0.00514
1.0616	-0.05643	0.998	0.00552
1.062	-0.05833	0.95784	0.00629
1.0612	-0.05452	0.95752	0.00781
1.0608	-0.05262	0.91752	0.00781
1.0804	-0.05071	0.87768	0.00705
1.1004	-0.05071	0.79784	0.00629
1.1012	-0.05452	0.87752	0.00781
1.1396	-0.0469	0.79744	0.00819
1.1396	-0.0469	0.79752	0.00781
1.1404	-0.05071	0.75744	0.00819
1.1384	-0.04119	0.71784	0.00629
1.0796	-0.0469	0.67784	0.00629
1.0976	-0.03738	0.63792	0.0059
1.1376	-0.03738	0.63792	0.0059
1.1576	-0.03738	0.59808	0.00514
1.1564	-0.03167	0.59808	0.00514
1.1568	-0.03357	0.51784	0.00629
1.1556	-0.02786	0.47808	0.00514
1.156	-0.02976	0.43776	0.00667
1.1764	-0.03167	0.438	0.00552
1.1764	-0.03167	0.438	0.00552
1.2352	-0.02595	0.35808	0.00514
1.2348	-0.02405	0.31792	0.0059
1.2152	-0.02595	0.31808	0.00514
1.2148	-0.02405	0.31848	0.00324
1.1952	-0.02595	0.23776	0.00667
1.2144	-0.02214	0.1576	0.00743
1.214	-0.02024	0.11832	0.004
1.2336	-0.01833	0.07824	0.00438
1.2536	-0.01833	0.11752	0.00781
1.2128	-0.01452	0.03752	0.00781
1.2732	-0.01643	-0.04208	0.0059
1.2524	-0.01262	-0.00216	0.00629
1.2512	-0.0069	0.038	0.00552
1.292	-0.01071	-0.12184	0.00476
1.3312	-0.0069	-0.122	0.00552
1.2912	-0.0069	-0.16184	0.00476
1.3308	-0.005	-0.16192	0.00514
1.2904	-0.0031	-0.12184	0.00476
1.31	-0.00119	-0.24152	0.00324
1.3104	-0.0031	-0.282	0.00552
1.3288	0.00452	-0.36168	0.004
1.3076	0.01024	-0.28192	0.00514
1.2884	0.00643	-0.322	0.00552
1.2676	0.01024	-0.40216	0.00629
1.288	0.00833	-0.482	0.00552
1.3072	0.01214	-0.40216	0.00629
1.328	0.00833	-0.482	0.00552
1.3072	0.01214	-0.48168	0.004
1.3472	0.01214	-0.56208	0.0059
1.3268	0.01405	-0.5624	0.00743
1.3264	0.01595	-0.52048	-0.00171
1.306	0.01786	-0.52192	0.00514
1.326	0.01786	-0.52224	0.00667
1.306	0.01786	-0.48112	0.00133
1.2848	0.02357	-0.56144	0.00286
1.2844	0.02548	-0.60168	0.004
1.3048	0.02357	-0.68064	-0.000952381
1.3028	0.0331	-0.64192	0.00514
1.2828	0.0331	-0.76136	0.00248
1.284	0.02738	-0.72112	0.00133
1.2636	0.02929	-0.76104	0.000952381
1.2832	0.03119	-0.84192	0.00514
1.2628	0.0331	-0.84112	0.00133
1.2636	0.02929	-0.88104	0.000952381
1.2816	0.03881	-0.88112	0.00133
1.3016	0.03881	-0.88128	0.0021
1.2616	0.03881	-1.0008	-0.000190476
1.3008	0.04262	-0.9612	0.00171
1.2808	0.04262	-1.04128	0.0021
1.2808	0.04262	-1.08136	0.00248
1.2812	0.04071	-1.0416	0.00362
1.2808	0.04262	-1.12072	-0.000571429
1.26	0.04643	-1.12128	0.0021
1.2996	0.04833	-1.24072	-0.000571429
1.2796	0.04833	-1.16072	-0.000571429
1.2596	0.04833	-1.20088	0.000190476
1.2396	0.04833	-1.28112	0.00133
1.2192	0.05024	-1.28096	0.000571429
1.2584	0.05405	-1.36064	-0.000952381
1.2592	0.05024	-1.32136	0.00248
1.2584	0.05405	-1.32112	0.00133
1.2588	0.05214	-1.40056	-0.00133
1.2388	0.05214	-1.4408	-0.000190476
1.258	0.05595	-1.40096	0.000571429
1.3168	0.06167	-1.48144	0.00286
1.2576	0.05786	-1.5208	-0.000190476
1.2576	0.05786	-1.56112	0.00133
1.2172	0.05976	-1.56112	0.00133
1.2576	0.05786	-1.6012	0.00171
1.2564	0.06357	-1.60064	-0.000952381
1.236	0.06548	-1.64128	0.0021
1.2168	0.06167	-1.64104	0.000952381
1.196	0.06548	-1.64128	0.0021
1.2156	0.06738	-1.72144	0.00286
1.1764	0.06357	-1.76096	0.000571429
1.1544	0.0731	-1.72072	-0.000571429
1.2564	0.06357	-1.80032	-0.00248
1.1952	0.06929	-1.84048	-0.00171
1.1552	0.06929	-1.8004	-0.0021
1.1952	0.06929	-1.84064	-0.000952381
1.196	0.06548	-1.88072	-0.000571429
1.1756	0.06738	-1.80104	0.000952381
1.1948	0.07119	-1.88032	-0.00248
1.1948	0.07119	-1.88088	0.000190476
1.174	0.075	-1.88056	-0.00133
1.1744	0.0731	-1.92048	-0.00171
1.154	0.075	-1.92048	-0.00171
1.1524	0.08262	-1.92072	-0.000571429
1.1728	0.08071	-1.9204	-0.0021
1.0948	0.07119	-1.96088	0.000190476
1.1524	0.08262	-1.96024	-0.00286
1.1324	0.08262	-2.04024	-0.00286
1.114	0.075	-2.00032	-0.00248
1.1344	0.0731	-2.04048	-0.00171
1.0924	0.08262	-2.04064	-0.000952381
1.0936	0.0769	-1.99944	-0.00667
1.0928	0.08071	-1.87976	-0.00514
1.0724	0.08262	-1.87984	-0.00476
1.0736	0.0769	-1.87952	-0.00629
1.0928	0.08071	-1.91912	-0.00819
1.092	0.08452	-1.91968	-0.00552
1.0728	0.08071	-1.95944	-0.00667
1.0532	0.07881	-1.87936	-0.00705
1.0528	0.08071	-1.9188	-0.00971
1.0724	0.08262	-1.95936	-0.00705
1.0524	0.08262	-1.9592	-0.00781
1.0524	0.08262	-1.95936	-0.00705
1.0328	0.08071	-1.99952	-0.00629
1.0124	0.08262	-1.99944	-0.00667
1.052	0.08452	-1.99944	-0.00667
1.0332	0.07881	-1.99944	-0.00667
0.9708	0.09024	-1.99936	-0.00705
1.032	0.08452	-2.03976	-0.00514
0.972	0.08452	-2.07912	-0.00819
1.0116	0.08643	-2.0792	-0.00781
1.0116	0.08643	-2.1196	-0.0059
0.9512	0.08833	-2.03936	-0.00705
0.9516	0.08643	-2.03976	-0.00514
0.9324	0.08262	-2.1592	-0.00781
0.9316	0.08643	-2.15928	-0.00743
0.9116	0.08643	-2.07928	-0.00743
0.892	0.08452	-2.15928	-0.00743
0.8716	0.08643	-2.11944	-0.00667
0.852	0.08452	-2.11896	-0.00895
0.8712	0.08833	-2.1196	-0.0059
0.892	0.08452	-2.11928	-0.00743
0.8512	0.08833	-2.11944	-0.00667
0.8516	0.08643	-2.15896	-0.00895
0.8316	0.08643	-2.15904	-0.00857
0.8116	0.08643	-2.15896	-0.00895
0.7708	0.09024	-2.15928	-0.00743
0.7312	0.08833	-2.15928	-0.00743
0.7516	0.08643	-2.15912	-0.00819
0.7316	0.08643	-2.23928	-0.00743
0.7112	0.08833	-2.19952	-0.00629
0.7112	0.08833	-2.27952	-0.00629
0.7112	0.08833	-2.19936	-0.00705
0.6512	0.08833	-2.2792	-0.00781
0.6112	0.08833	-2.19904	-0.00857
0.572	0.08452	-2.23904	-0.00857
0.5916	0.08643	-2.23848	-0.01124
0.5716	0.08643	-2.31904	-0.00857
0.512	0.08452	-2.31848	-0.01124
0.492	0.08452	-2.23896	-0.00895
0.4924	0.08262	-2.23904	-0.00857
0.4516	0.08643	-2.27888	-0.00933
0.4508	0.09024	-2.19888	-0.00933
0.4312	0.08833	-2.23888	-0.00933
0.3508	0.09024	-2.27904	-0.00857
0.3704	0.09214	-2.23952	-0.00629
0.3108	0.09024	-2.2792	-0.00781
0.2912	0.08833	-2.27928	-0.00743
0.2712	0.08833	-2.31904	-0.00857
0.2516	0.08643	-2.2388	-0.00971
0.2108	0.09024	-2.23952	-0.00629
0.1712	0.08833	-2.15928	-0.00743
0.1316	0.08643	-2.23912	-0.00819
0.1308	0.09024	-2.23904	-0.00857
0.0708	0.09024	-2.19864	-0.01048
0.0504	0.09214	-2.15904	-0.00857
-0.0088	0.08833	-2.23912	-0.00819
-0.0496	0.09214	-2.19912	-0.00819
-0.0892	0.09024	-2.11904	-0.00857
-0.1084	0.08643	-2.15936	-0.00705
-0.1488	0.08833	-2.15928	-0.00743
-0.2084	0.08643	-2.15944	-0.00667
-0.2484	0.08643	-2.15936	-0.00705
-0.2684	0.08643	-2.19888	-0.00933
-0.3092	0.09024	-2.15928	-0.00743
-0.3684	0.08643	-2.15928	-0.00743
-0.4088	0.08833	-2.1196	-0.0059
-0.4492	0.09024	-2.07928	-0.00743
-0.4684	0.08643	-2.1196	-0.0059
-0.5484	0.08643	-2.1188	-0.00971
-0.5884	0.08643	-2.03888	-0.00933
-0.6292	0.09024	-2.0788	-0.00971
-0.6484	0.08643	-2.0392	-0.00781
-0.3852	0.07119	-1.9592	-0.00781
-0.45	0.09405	-2.03904	-0.00857
-0.4872	0.08071	-1.95912	-0.00819
-0.508	0.08452	-1.99944	-0.00667
-0.5468	0.07881	-1.91872	-0.0101
-0.5448	0.06929	-1.95896	-0.00895
-0.6068	0.07881	-1.91952	-0.00629
-0.586	0.075	-1.95888	-0.00933
-0.5652	0.07119	-1.87864	-0.01048
-0.586	0.075	-1.87912	-0.00819
-0.6264	0.0769	-1.83904	-0.00857
-0.6656	0.0731	-1.79888	-0.00933
-0.6852	0.07119	-1.83904	-0.00857
-0.6852	0.07119	-1.83888	-0.00933
-0.7044	0.06738	-1.79888	-0.00933
-0.7052	0.07119	-1.75936	-0.00705
-0.7248	0.06929	-1.75864	-0.01048
-0.7452	0.07119	-1.75928	-0.00743
-0.804	0.06548	-1.75928	-0.00743
-0.8044	0.06738	-1.71872	-0.0101
-0.8444	0.06738	-1.67912	-0.00819
-0.8028	0.05976	-1.67936	-0.00705
-0.8436	0.06357	-1.63904	-0.00857
-0.8636	0.06357	-1.59888	-0.00933
-0.9028	0.05976	-1.59896	-0.00895
-0.9032	0.06167	-1.5592	-0.00781
-0.9024	0.05786	-1.5188	-0.00971
-0.9024	0.05786	-1.5188	-0.00971
-0.9424	0.05786	-1.47856	-0.01086
-0.9424	0.05786	-1.47968	-0.00552
-0.962	0.05595	-1.47968	-0.00552
-1.002	0.05595	-1.43928	-0.00743
-0.962	0.05595	-1.39912	-0.00819
-1.0212	0.05214	-1.39896	-0.00895
-1.0412	0.05214	-1.35896	-0.00895
-1.0212	0.05214	-1.3992	-0.00781
-1.0208	0.05024	-1.35904	-0.00857
-1.0204	0.04833	-1.27936	-0.00705
-1.0208	0.05024	-1.19976	-0.00514
-1.0804	0.04833	-1.19952	-0.00629
-1.0608	0.05024	-1.27936	-0.00705
-1.0596	0.04452	-1.15976	-0.00514
-1.0392	0.04262	-1.1596	-0.0059
-1.0984	0.03881	-1.07872	-0.0101
-1.0988	0.04071	-1.0796	-0.0059
-1.0788	0.04071	-1.0392	-0.00781
-1.1376	0.035	-1.03896	-0.00895
-1.1584	0.03881	-0.99944	-0.00667
-1.1376	0.035	-0.95936	-0.00705
-1.1384	0.03881	-0.91928	-0.00743
-1.1372	0.0331	-0.91936	-0.00705
-1.136	0.02738	-0.87944	-0.00667
-1.0956	0.02548	-0.9192	-0.00781
-1.1176	0.035	-0.87952	-0.00629
-1.1356	0.02548	-0.8396	-0.0059
-1.1756	0.02548	-0.7196	-0.0059
-1.1748	0.02167	-0.7596	-0.0059
-1.1348	0.02167	-0.76008	-0.00362
-1.1744	0.01976	-0.71968	-0.00552
-1.1936	0.01595	-0.67912	-0.00819
-1.2148	0.02167	-0.63936	-0.00705
-1.1936	0.01595	-0.55952	-0.00629
-1.254	0.01786	-0.59944	-0.00667
-1.2336	0.01595	-0.5196	-0.0059
-1.2524	0.01024	-0.47912	-0.00819
-1.2728	0.01214	-0.47928	-0.00743
-1.2124	0.01024	-0.35944	-0.00667
-1.272	0.00833	-0.43952	-0.00629
-1.2524	0.01024	-0.35904	-0.00857
-1.2316	0.00643	-0.3592	-0.00781
-1.2508	0.00262	-0.2396	-0.0059
-1.2116	0.00643	-0.27952	-0.00629
-1.2096	-0.0031	-0.27968	-0.00552
-1.1896	-0.0031	-0.19936	-0.00705
-1.21	-0.00119	-0.19928	-0.00743
-1.2096	-0.0031	-0.1592	-0.00781
-1.2084	-0.00881	-0.07936	-0.00705
-1.2296	-0.0031	-0.1196	-0.0059
-1.2484	-0.00881	0.00024	-0.00514
-1.268	-0.01071	0.0408	-0.00781
-1.2684	-0.00881	-0.04	-0.004
-1.3072	-0.01452	0.00016	-0.00476
-1.2872	-0.01452	0.07992	-0.00362
-1.3068	-0.01643	0.07984	-0.00324
-1.3068	-0.01643	0.11984	-0.00324
-1.3268	-0.01643	0.1604	-0.0059
-1.3452	-0.02405	0.20024	-0.00514
-1.3256	-0.02214	0.28016	-0.00476
-1.326	-0.02024	0.28016	-0.00476
-1.3056	-0.02214	0.28032	-0.00552
-1.3056	-0.02214	0.32056	-0.00667
-1.3448	-0.02595	0.36016	-0.00476
-1.3252	-0.02405	0.36	-0.004
-1.3232	-0.03357	0.40064	-0.00705
-1.344	-0.02976	0.44072	-0.00743
-1.3632	-0.03357	0.44024	-0.00514
-1.3632	-0.03357	0.48024	-0.00514
-1.3632	-0.03357	0.56024	-0.00514
-1.3424	-0.03738	0.56016	-0.00476
-1.3816	-0.04119	0.60048	-0.00629
-1.3812	-0.0431	0.68064	-0.00705
-1.38	-0.04881	0.64048	-0.00629
-1.3412	-0.0431	0.76024	-0.00514
-1.34	-0.04881	0.7604	-0.0059
-1.3212	-0.0431	0.7992	-0.000190476
-1.3404	-0.0469	0.75944	-0.00133
-1.3208	-0.045	0.72088	-0.00819
-1.32	-0.04881	0.75936	-0.000952381
-1.3192	-0.05262	0.87992	-0.00362
-1.3192	-0.05262	0.88064	-0.00705
-1.3192	-0.05262	0.87992	-0.00362
-1.3392	-0.05262	0.8796	-0.0021
-1.3188	-0.05452	0.92048	-0.00629
-1.3588	-0.05452	0.96032	-0.00552
-1.3372	-0.06214	0.99952	-0.00171
-1.3376	-0.06024	0.99968	-0.00248
-1.3168	-0.06405	0.99984	-0.00324
-1.3568	-0.06405	1.03872	0.0021
-1.3372	-0.06214	0.99992	-0.00362
-1.3368	-0.06405	0.99984	-0.00324
-1.296	-0.06786	1.03856	0.00286
-1.3364	-0.06595	0.99936	-0.000952381
-1.356	-0.06786	1.04032	-0.00552
-1.376	-0.06786	1.0388	0.00171
-1.3556	-0.06976	1.03888	0.00133
-1.3548	-0.07357	1.07896	0.000952381
-1.3544	-0.07548	1.15896	0.000952381
-1.3948	-0.07357	1.15888	0.00133
-1.354	-0.07738	1.11888	0.00133
-1.3748	-0.07357	1.1984	0.00362
-1.4144	-0.07548	1.15872	0.0021
-1.3736	-0.07929	1.23888	0.00133
-1.4136	-0.07929	1.2788	0.00171
-1.414	-0.07738	1.31888	0.00133
-1.4328	-0.0831	1.27864	0.00248
-1.4336	-0.07929	1.35856	0.00286
-1.4124	-0.085	1.3584	0.00362
-1.4132	-0.08119	1.39824	0.00438
-1.4332	-0.08119	1.3988	0.00171
-1.452	-0.0869	1.31872	0.0021
-1.4528	-0.0831	1.43864	0.00248
-1.4316	-0.08881	1.47888	0.00133
-1.452	-0.0869	1.47848	0.00324
-1.4332	-0.08119	1.55848	0.00324
-1.452	-0.0869	1.5188	0.00171
-1.492	-0.0869	1.51848	0.00324
-1.4912	-0.09071	1.5984	0.00362
-1.5112	-0.09071	1.59824	0.00438
-1.4716	-0.08881	1.63824	0.00438
-1.472	-0.0869	1.63808	0.00514
-1.4908	-0.09262	1.6784	0.00362
-1.5116	-0.08881	1.6384	0.00362
-1.4916	-0.08881	1.67832	0.004
-1.5116	-0.08881	1.71824	0.00438
-1.5116	-0.08881	1.71792	0.0059
-1.5104	-0.09452	1.71808	0.00514
-1.4912	-0.09071	1.7984	0.00362
-1.5304	-0.09452	1.75824	0.00438
-1.5308	-0.09262	1.79792	0.0059
-1.5116	-0.08881	1.83848	0.00324
-1.5108	-0.09262	1.91792	0.0059
-1.53	-0.09643	1.79816	0.00476
-1.5104	-0.09452	1.958	0.00552
-1.5708	-0.09262	1.95832	0.004
-1.53	-0.09643	1.87832	0.004
-1.51	-0.09643	1.99776	0.00667
-1.55	-0.09643	1.95832	0.004
-1.5488	-0.10214	1.99808	0.00514
-1.5696	-0.09833	1.998	0.00552
-1.5692	-0.10024	2.03832	0.004
-1.55	-0.09643	2.03808	0.00514
-1.5688	-0.10214	1.95832	0.004
-1.5704	-0.09452	2.03792	0.0059
-1.5296	-0.09833	2.038	0.00552
-1.5496	-0.09833	2.07776	0.00667
-1.5488	-0.10214	2.11824	0.00438
-1.5692	-0.10024	2.03824	0.00438
-1.5488	-0.10214	2.078	0.00552
-1.5492	-0.10024	2.11792	0.0059
-1.51	-0.09643	2.07784	0.00629
-1.5292	-0.10024	2.11768	0.00705
-1.5484	-0.10405	2.1184	0.00362
-1.5696	-0.09833	2.11776	0.00667
-1.5288	-0.10214	2.15784	0.00629
-1.5292	-0.10024	2.158	0.00552
-1.5092	-0.10024	2.19792	0.0059
-1.5096	-0.09833	2.19776	0.00667
-1.4888	-0.10214	2.19768	0.00705
-1.4896	-0.09833	2.19784	0.00629
-1.4484	-0.10405	2.15816	0.00476
-1.49	-0.09643	2.27824	0.00438
-1.4896	-0.09833	2.1984	0.00362
-1.4292	-0.10024	2.19784	0.00629
-1.4492	-0.10024	2.19832	0.004
-1.4492	-0.10024	2.23816	0.00476
-1.4488	-0.10214	2.23784	0.00629
-1.4088	-0.10214	2.31768	0.00705
-1.3892	-0.10024	2.27784	0.00629
-1.3696	-0.09833	2.23768	0.00705
-1.3688	-0.10214	2.27792	0.0059
-1.3684	-0.10405	2.27808	0.00514
-1.3088	-0.10214	2.23752	0.00781
-1.3092	-0.10024	2.31752	0.00781
-1.2688	-0.10214	2.358	0.00552
-1.2688	-0.10214	2.31736	0.00857
-1.2304	-0.09452	2.2776	0.00743
-1.2088	-0.10214	2.31792	0.0059
-1.19	-0.09643	2.35792	0.0059
-1.1292	-0.10024	2.23848	0.00324
-1.15	-0.09643	2.31808	0.00514
-1.1292	-0.10024	2.35776	0.00667
-1.0696	-0.09833	2.31768	0.00705
-1.0504	-0.09452	2.31792	0.0059
-1.0096	-0.09833	2.35752	0.00781
-0.9892	-0.10024	2.31776	0.00667
-0.9892	-0.10024	2.27768	0.00705
-0.9488	-0.10214	2.27768	0.00705
-0.93	-0.09643	2.3576	0.00743
-0.9092	-0.10024	2.39808	0.00514
-0.8092	-0.10024	2.3176	0.00743
-0.8096	-0.09833	2.27768	0.00705
-0.7896	-0.09833	2.23792	0.0059
-0.7496	-0.09833	2.27728	0.00895
-0.7292	-0.10024	2.2376	0.00743
-0.6888	-0.10214	2.27736	0.00857
-0.6288	-0.10214	2.31768	0.00705
-0.6096	-0.09833	2.278	0.00552
-0.55	-0.09643	2.23784	0.00629
-0.5288	-0.10214	2.27776	0.00667
-0.49	-0.09643	2.27776	0.00667
-0.4488	-0.10214	2.23728	0.00895
-0.4084	-0.10405	2.27712	0.00971
-0.3688	-0.10214	2.31736	0.00857
-0.3088	-0.10214	2.23768	0.00705
-0.2484	-0.10405	2.23768	0.00705
-0.2296	-0.09833	2.27792	0.0059
-0.1888	-0.10214	2.2776	0.00743
-0.11	-0.09643	2.19784	0.00629
-0.1104	-0.09452	2.15768	0.00705
-0.0092	-0.10024	2.19704	0.0101
0.0304	-0.09833	2.19792	0.0059
0.0308	-0.10024	2.19752	0.00781
0.1096	-0.09452	2.19736	0.00857
0.1508	-0.10024	2.1176	0.00743
0.1904	-0.09833	2.07752	0.00781
0.2508	-0.10024	2.15792	0.0059
0.2908	-0.10024	2.15744	0.00819
0.3308	-0.10024	2.11752	0.00781
0.4104	-0.09833	2.11792	0.0059
0.4708	-0.10024	2.11728	0.00895
0.5108	-0.10024	2.07792	0.0059
0.5508	-0.10024	2.11768	0.00705
0.6108	-0.10024	2.03768	0.00705
0.6508	-0.10024	2.03752	0.00781
0.6692	-0.09262	2.03736	0.00857
0.3872	-0.0831	1.95736	0.00857
0.4476	-0.085	1.91744	0.00819
0.4908	-0.10024	1.87824	0.00438
0.5272	-0.0831	1.95816	0.00476
0.5676	-0.085	1.91768	0.00705
0.5476	-0.085	1.95784	0.00629
0.6276	-0.085	1.9972	0.00933
0.6272	-0.0831	1.87784	0.00629
0.628	-0.0869	1.8376	0.00743
0.648	-0.0869	1.83824	0.00438
0.6668	-0.08119	1.83768	0.00705
0.6664	-0.07929	1.87744	0.00819
0.6864	-0.07929	1.71776	0.00667
0.7056	-0.07548	1.67776	0.00667
0.7464	-0.07929	1.71816	0.00476
0.7464	-0.07929	1.678	0.00552
0.786	-0.07738	1.718	0.00552
0.8064	-0.07929	1.63808	0.00514
0.8256	-0.07548	1.638	0.00552
0.8456	-0.07548	1.55816	0.00476
0.8856	-0.07548	1.638	0.00552
0.8848	-0.07167	1.55752	0.00781
0.8844	-0.06976	1.51744	0.00819
0.9052	-0.07357	1.51824	0.00438
0.9256	-0.07548	1.47776	0.00667
0.9848	-0.07167	1.43792	0.0059
0.9248	-0.07167	1.43816	0.00476
0.9836	-0.06595	1.478	0.00552
0.9236	-0.06595	1.3576	0.00743
0.9636	-0.06595	1.31792	0.0059
0.9828	-0.06214	1.27832	0.004
1.0028	-0.06214	1.35816	0.00476
1.0436	-0.06595	1.27832	0.004
1.042	-0.05833	1.23872	0.0021
1.042	-0.05833	1.19848	0.00324
1.0616	-0.05643	1.15808	0.00514
1.0616	-0.05643	1.15776	0.00667
1.0608	-0.05262	1.158	0.00552
1.1016	-0.05643	1.15776	0.00667
1.1004	-0.05071	1.07816	0.00476
1.0808	-0.05262	1.07784	0.00629
1.1008	-0.05262	0.99776	0.00667
1.1208	-0.05262	1.03808	0.00514
1.1608	-0.05262	1.0384	0.00362
1.1196	-0.0469	0.998	0.00552
1.0792	-0.045	0.91768	0.00705
1.138	-0.03929	0.87816	0.00476
1.158	-0.03929	0.87792	0.0059
1.1588	-0.0431	0.91832	0.004
1.1384	-0.04119	0.83808	0.00514
1.1364	-0.03167	0.83816	0.00476
1.1768	-0.03357	0.71808	0.00514
1.1968	-0.03357	0.71808	0.00514
1.1768	-0.03357	0.67832	0.004
1.1968	-0.03357	0.71816	0.00476
1.196	-0.02976	0.63816	0.00476
1.216	-0.02976	0.59768	0.00705
1.1756	-0.02786	0.59888	0.00133
1.2148	-0.02405	0.558	0.00552
1.2152	-0.02595	0.55816	0.00476
1.2352	-0.02595	0.51808	0.00514
1.2144	-0.02214	0.43832	0.004
1.2336	-0.01833	0.4384	0.00362
1.234	-0.02024	0.35808	0.00514
1.2544	-0.02214	0.35792	0.0059
1.2536	-0.01833	0.318	0.00552
1.2324	-0.01262	0.31776	0.00667
1.2528	-0.01452	0.31856	0.00286
1.292	-0.01071	0.19784	0.00629
1.312	-0.01071	0.15816	0.00476
1.2916	-0.00881	0.15768	0.00705
1.2908	-0.005	0.11832	0.004
1.2908	-0.005	0.07792	0.0059
1.29	-0.00119	0.07848	0.00324
1.3104	-0.0031	-0.00216	0.00629
1.33	-0.00119	-0.00184	0.00476
1.3292	0.00262	-0.00176	0.00438
1.3088	0.00452	-0.04184	0.00476
1.3284	0.00643	-0.04184	0.00476
1.3288	0.00452	-0.20168	0.004
1.3276	0.01024	-0.12184	0.00476
1.3684	0.00643	-0.12176	0.00438
1.3072	0.01214	-0.24184	0.00476
1.3272	0.01214	-0.28192	0.00514
1.3268	0.01405	-0.2416	0.00362
1.3068	0.01405	-0.36192	0.00514
1.326	0.01786	-0.362	0.00552
1.3252	0.02167	-0.36232	0.00705
1.3264	0.01595	-0.40208	0.0059
1.3056	0.01976	-0.44224	0.00667
1.3252	0.02167	-0.48192	0.00514
1.3452	0.02167	-0.56208	0.0059
1.384	0.02738	-0.56224	0.00667
1.324	0.02738	-0.60176	0.00438
1.3236	0.02929	-0.60176	0.00438
1.3036	0.02929	-0.72184	0.00476
1.3428	0.0331	-0.64336	--
1.3228	0.0331	-0.6408	-0.000190476
1.3228	0.0331	-0.64152	0.00324
1.3228	0.0331	-0.64208	0.0059
1.3016	0.03881	-0.64112	0.00133
1.2812	0.04071	-0.76096	0.000571429
1.3012	0.04071	-0.68144	0.00286
1.3412	0.04071	-0.72104	0.000952381
1.3208	0.04262	-0.84096	0.000571429
1.3212	0.04071	-0.80128	0.0021
1.3	0.04643	-0.88104	0.000952381
1.32	0.04643	-0.88184	0.00476
1.3204	0.04452	-0.96144	0.00286
1.3192	0.05024	-0.9208	-0.000190476
1.2796	0.04833	-1.00104	0.000952381
1.2584	0.05405	-1.0008	-0.000190476
1.2992	0.05024	-1.0408	-0.000190476
1.3188	0.05214	-1.08112	0.00133
1.2988	0.05214	-1.08096	0.000571429
1.298	0.05595	-1.08096	0.000571429
1.2784	0.05405	-1.24072	-0.000571429
1.278	0.05595	-1.12136	0.00248
1.2776	0.05786	-1.24088	0.000190476
1.2972	0.05976	-1.32096	0.000571429
1.2776	0.05786	-1.28072	-0.000571429
1.2968	0.06167	-1.36064	-0.000952381
1.278	0.05595	-1.32096	0.000571429
1.296	0.06548	-1.36096	0.000571429
1.2564	0.06357	-1.40048	-0.00171
1.2552	0.06929	-1.44048	-0.00171
1.2556	0.06738	-1.40064	-0.000952381
1.2356	0.06738	-1.44104	0.000952381
1.216	0.06548	-1.52088	0.000190476
1.2352	0.06929	-1.56072	-0.000571429
1.2152	0.06929	-1.52064	-0.000952381
1.2552	0.06929	-1.60088	0.000190476
1.2144	0.0731	-1.6404	-0.0021
1.2148	0.07119	-1.68032	-0.00248
1.2332	0.07881	-1.64104	0.000952381
1.234	0.075	-1.6808	-0.000190476
1.2532	0.07881	-1.68096	0.000571429
1.2336	0.0769	-1.76096	0.000571429
1.2344	0.0731	-1.76096	0.000571429
1.214	0.075	-1.76064	-0.000952381
1.2336	0.0769	-1.80096	0.000571429
1.2336	0.0769	-1.80096	0.000571429
1.2328	0.08071	-1.84048	-0.00171
1.2132	0.07881	-1.84104	0.000952381
1.1328	0.08071	-1.88104	0.000952381
1.1912	0.08833	-1.9208	-0.000190476
1.1916	0.08643	-1.9604	-0.0021
1.1728	0.08071	-1.92048	-0.00171
1.152	0.08452	-2.00064	-0.000952381
1.1512	0.08833	-2.00072	-0.000571429
1.132	0.08452	-2.00072	-0.000571429
1.1308	0.09024	-2.04072	-0.000571429
1.1312	0.08833	-2.03896	-0.00895
1.132	0.08452	-1.87992	-0.00438
1.1504	0.09214	-1.92	-0.004
1.1504	0.09214	-1.91944	-0.00667
1.0912	0.08833	-1.91976	-0.00514
1.0912	0.08833	-1.88008	-0.00362
1.112	0.08452	-1.91952	-0.00629
1.0716	0.08643	-1.99984	-0.00476
1.0512	0.08833	-1.95968	-0.00552
1.0712	0.08833	-1.95976	-0.00514
1.0908	0.09024	-1.95896	-0.00895
1.07	0.09405	-1.96008	-0.00362
1.0708	0.09024	-1.91952	-0.00629
1.0904	0.09214	-1.91936	-0.00705
1.03	0.09405	-1.9192	-0.00781
1.0512	0.08833	-1.95928	-0.00743
1.0312	0.08833	-1.9992	-0.00781
0.9912	0.08833	-2.03936	-0.00705
1.0504	0.09214	-1.99968	-0.00552
0.9908	0.09024	-1.99936	-0.00705
0.99	0.09405	-2.03896	-0.00895
0.99	0.09405	-2.03912	-0.00819
0.9896	0.09595	-2.07904	-0.00857
0.9892	0.09786	-2.0788	-0.00971
0.9496	0.09595	-2.07952	-0.00629
0.93	0.09405	-2.07896	-0.00895
0.9488	0.09976	-2.11936	-0.00705
0.93	0.09405	-2.07952	-0.00629
0.9692	0.09786	-2.07936	-0.00705
0.9096	0.09595	-2.1192	-0.00781
0.9092	0.09786	-2.1192	-0.00781
0.8892	0.09786	-2.11888	-0.00933
0.8496	0.09595	-2.15928	-0.00743
0.8696	0.09595	-2.15832	-0.012
0.8296	0.09595	-2.1588	-0.00971
0.8492	0.09786	-2.07904	-0.00857
0.8292	0.09786	-2.19896	-0.00895
0.8292	0.09786	-2.15904	-0.00857
0.8296	0.09595	-2.19912	-0.00819
0.8084	0.10167	-2.19968	-0.00552
0.7696	0.09595	-2.27952	-0.00629
0.7292	0.09786	-2.19928	-0.00743
0.7092	0.09786	-2.23952	-0.00629
0.7092	0.09786	-2.23912	-0.00819
0.6692	0.09786	-2.19936	-0.00705
0.6496	0.09595	-2.27928	-0.00743
0.6692	0.09786	-2.31944	-0.00667
0.6296	0.09595	-2.23904	-0.00857
0.61	0.09405	-2.27872	-0.0101
0.61	0.09405	-2.23944	-0.00667
0.5496	0.09595	-2.23888	-0.00933
0.5488	0.09976	-2.27936	-0.00705
0.53	0.09405	-2.2392	-0.00781
0.5088	0.09976	-2.27888	-0.00933
0.4892	0.09786	-2.27976	-0.00514
0.4884	0.10167	-2.27912	-0.00819
0.4684	0.10167	-2.23928	-0.00743
0.3896	0.09595	-2.23936	-0.00705
0.3696	0.09595	-2.19888	-0.00933
0.3288	0.09976	-2.31968	-0.00552
0.3484	0.10167	-2.23936	-0.00705
0.2888	0.09976	-2.2388	-0.00971
0.2684	0.10167	-2.19888	-0.00933
0.2288	0.09976	-2.2388	-0.00971
0.2092	0.09786	-2.19952	-0.00629
0.168	0.10357	-2.19864	-0.01048
0.1692	0.09786	-2.19888	-0.00933
0.1088	0.09976	-2.23888	-0.00933
0.0492	0.09786	-2.27944	-0.00667
0.0288	0.09976	-2.1996	-0.0059
0.0088	0.09976	-2.19928	-0.00743
-0.0316	0.10167	-2.19896	-0.00895
-0.1116	0.10167	-2.19944	-0.00667
-0.1308	0.09786	-2.19952	-0.00629
-0.17	0.09405	-2.19928	-0.00743
-0.2104	0.09595	-2.2392	-0.00781
-0.23	0.09405	-2.19912	-0.00819
-0.2704	0.09595	-2.11912	-0.00819
-0.29	0.09405	-2.11912	-0.00819
-0.3304	0.09595	-2.11904	-0.00857
-0.4108	0.09786	-2.11944	-0.00667
-0.4496	0.09214	-2.07968	-0.00552
-0.49	0.09405	-2.11976	-0.00514
-0.55	0.09405	-2.1196	-0.0059
-0.5688	0.08833	-2.11968	-0.00552
-0.3316	0.00643	-2.03928	-0.00743
-0.328	0.08452	-2.07928	-0.00743
-0.3456	0.0731	-1.99904	-0.00857
-0.4068	0.07881	-1.99928	-0.00743
-0.4284	0.08643	-1.99928	-0.00743
-0.4468	0.07881	-1.99928	-0.00743
-0.4904	0.09595	-1.91896	-0.00895
-0.5084	0.08643	-1.95904	-0.00857
-0.5272	0.08071	-1.91888	-0.00933
-0.5488	0.08833	-1.9984	-0.01162
-0.5488	0.08833	-1.91944	-0.00667
-0.5684	0.08643	-1.95928	-0.00743
-0.528	0.08452	-1.9196	-0.0059
-0.6088	0.08833	-1.95944	-0.00667
-0.6276	0.08262	-1.87936	-0.00705
-0.6672	0.08071	-1.83888	-0.00933
-0.6476	0.08262	-1.79896	-0.00895
-0.7264	0.0769	-1.79896	-0.00895
-0.7064	0.0769	-1.79936	-0.00705
-0.7264	0.0769	-1.7988	-0.00971
-0.7672	0.08071	-1.79904	-0.00857
-0.7664	0.0769	-1.71968	-0.00552
-0.8056	0.0731	-1.71952	-0.00629
-0.8256	0.0731	-1.7196	-0.0059
-0.806	0.075	-1.67928	-0.00743
-0.8256	0.0731	-1.6392	-0.00781
-0.826	0.075	-1.67896	-0.00895
-0.8864	0.0769	-1.63912	-0.00819
-0.8648	0.06929	-1.63912	-0.00819
-0.8644	0.06738	-1.59952	-0.00629
-0.9252	0.07119	-1.59968	-0.00552
-0.9456	0.0731	-1.51896	-0.00895
-0.944	0.06548	-1.55888	-0.00933
-0.9036	0.06357	-1.51888	-0.00933
-0.9248	0.06929	-1.43856	-0.01086
-0.9432	0.06167	-1.43912	-0.00819
-1.004	0.06548	-1.3992	-0.00781
-0.984	0.06548	-1.3996	-0.0059
-1.0024	0.05786	-1.3596	-0.0059
-1.0028	0.05976	-1.27936	-0.00705
-1.0424	0.05786	-1.23984	-0.00476
-1.002	0.05595	-1.23904	-0.00857
-1.0216	0.05405	-1.27928	-0.00743
-1.042	0.05595	-1.1992	-0.00781
-1.0824	0.05786	-1.2	-0.004
-1.0416	0.05405	-1.1996	-0.0059
-1.0408	0.05024	-1.07936	-0.00705
-1.0416	0.05405	-1.11896	-0.00895
-1.0808	0.05024	-1.1196	-0.0059
-1.0604	0.04833	-1.11928	-0.00743
-1.0804	0.04833	-1.07912	-0.00819
-1.1204	0.04833	-1.0392	-0.00781
-1.1192	0.04262	-0.91872	-0.0101
-1.1196	0.04452	-0.91896	-0.00895
-1.0592	0.04262	-0.9192	-0.00781
-1.0984	0.03881	-0.91888	-0.00933
-1.0784	0.03881	-0.9192	-0.00781
-1.1384	0.03881	-0.87928	-0.00743
-1.1176	0.035	-0.79904	-0.00857
-1.1368	0.03119	-0.79904	-0.00857
-1.1368	0.03119	-0.71944	-0.00667
-1.1568	0.03119	-0.67984	-0.00476
-1.1772	0.0331	-0.71968	-0.00552
-1.1368	0.03119	-0.59952	-0.00629
-1.1952	0.02357	-0.63912	-0.00819
-1.2356	0.02548	-0.63944	-0.00667
-1.196	0.02738	-0.55928	-0.00743
-1.2152	0.02357	-0.51952	-0.00629
-1.2548	0.02167	-0.43928	-0.00743
-1.2548	0.02167	-0.47912	-0.00819
-1.2552	0.02357	-0.47928	-0.00743
-1.2544	0.01976	-0.43952	-0.00629
-1.2544	0.01976	-0.35888	-0.00933
-1.2736	0.01595	-0.31976	-0.00514
-1.2728	0.01214	-0.3192	-0.00781
-1.2736	0.01595	-0.23944	-0.00667
-1.2924	0.01024	-0.23936	-0.00705
-1.2732	0.01405	-0.23952	-0.00629
-1.2924	0.01024	-0.19928	-0.00743
-1.2716	0.00643	-0.1596	-0.0059
-1.2712	0.00452	-0.0796	-0.0059
-1.2704	0.000714286	-0.07952	-0.00629
-1.2704	0.000714286	-0.07928	-0.00743
-1.2704	0.000714286	-0.03976	-0.00514
-1.3108	0.00262	0.04008	-0.00438
-1.29	-0.00119	0.08048	-0.00629
-1.3092	-0.005	0.04048	-0.00629
-1.3092	-0.005	0.08048	-0.00629
-1.3292	-0.005	0.2008	-0.00781
-1.3088	-0.0069	0.16056	-0.00667
-1.308	-0.01071	0.1608	-0.00781
-1.3076	-0.01262	0.20024	-0.00514
-1.3476	-0.01262	0.28056	-0.00667
-1.3472	-0.01452	0.28	-0.004
-1.3272	-0.01452	0.40048	-0.00629
-1.3072	-0.01452	0.3204	-0.0059
-1.3268	-0.01643	0.3604	-0.0059
-1.346	-0.02024	0.44008	-0.00438
-1.3256	-0.02214	0.39984	-0.00324
-1.3256	-0.02214	0.48008	-0.00438
-1.3452	-0.02405	0.5604	-0.0059
-1.3644	-0.02786	0.6004	-0.0059
-1.3848	-0.02595	0.56048	-0.00629
-1.3248	-0.02595	0.60024	-0.00514
-1.3644	-0.02786	0.64032	-0.00552
-1.3636	-0.03167	0.6804	-0.0059
-1.3628	-0.03548	0.67984	-0.00324
-1.3636	-0.03167	0.76024	-0.00514
-1.3636	-0.03167	0.80032	-0.00552
-1.3836	-0.03167	0.83968	-0.00248
-1.3828	-0.03548	0.84016	-0.00476
-1.3224	-0.03738	0.87984	-0.00324
-1.3612	-0.0431	0.8392	-0.000190476
-1.3208	-0.045	0.88056	-0.00667
-1.3204	-0.0469	0.88056	-0.00667
-1.3416	-0.04119	0.95912	0.000190476
-1.34	-0.04881	0.96032	-0.00552
-1.28	-0.04881	1	-0.004
-1.3404	-0.0469	0.99968	-0.00248
-1.3192	-0.05262	1.00024	-0.00514
-1.3392	-0.05262	0.95936	-0.000952381
-1.3596	-0.05071	0.95872	0.0021
-1.3584	-0.05643	0.9604	-0.0059
-1.318	-0.05833	0.99936	-0.000952381
-1.3588	-0.05452	0.9992	-0.000190476
-1.3196	-0.05071	0.9992	-0.000190476
-1.2976	-0.06024	1.03896	0.000952381
-1.3376	-0.06024	0.99864	0.00248
-1.3176	-0.06024	1.0392	-0.000190476
-1.3364	-0.06595	1.11928	-0.000571429
-1.3376	-0.06024	1.15888	0.00133
-1.3572	-0.06214	1.11872	0.0021
-1.3364	-0.06595	1.19896	0.000952381
-1.3368	-0.06405	1.19832	0.004
-1.3564	-0.06595	1.23912	0.000190476
-1.3768	-0.06405	1.2384	0.00362
-1.3568	-0.06405	1.19848	0.00324
-1.3756	-0.06976	1.27816	0.00476
-1.3556	-0.06976	1.31824	0.00438
-1.376	-0.06786	1.31864	0.00248
-1.3548	-0.07357	1.31848	0.00324
-1.316	-0.06786	1.31856	0.00286
-1.3764	-0.06595	1.39848	0.00324
-1.3744	-0.07548	1.3984	0.00362
-1.3948	-0.07357	1.35832	0.004
-1.3752	-0.07167	1.398	0.00552
-1.3944	-0.07548	1.43808	0.00514
-1.3928	-0.0831	1.55872	0.0021
-1.3928	-0.0831	1.47824	0.00438
-1.3936	-0.07929	1.51808	0.00514
-1.394	-0.07738	1.55816	0.00476
-1.414	-0.07738	1.55824	0.00438
-1.3728	-0.0831	1.5984	0.00362
-1.3732	-0.08119	1.59856	0.00286
-1.4128	-0.0831	1.6384	0.00362
-1.3932	-0.08119	1.6388	0.00171
-1.3732	-0.08119	1.67824	0.00438
-1.3924	-0.085	1.6784	0.00362
-1.3924	-0.085	1.71848	0.00324
-1.3524	-0.085	1.75816	0.00476
-1.4136	-0.07929	1.75816	0.00476
-1.3924	-0.085	1.7184	0.00362
-1.3728	-0.0831	1.83776	0.00667
-1.412	-0.0869	1.79728	0.00895
-1.392	-0.0869	1.83744	0.00819
-1.392	-0.0869	1.87832	0.004
-1.3916	-0.08881	1.878	0.00552
-1.4124	-0.085	1.878	0.00552
-1.392	-0.0869	1.87808	0.00514
-1.3932	-0.08119	1.87792	0.0059
-1.392	-0.0869	1.87808	0.00514
-1.4316	-0.08881	1.91808	0.00514
-1.4312	-0.09071	1.99784	0.00629
-1.4712	-0.09071	1.95776	0.00667
-1.4316	-0.08881	1.99768	0.00705
-1.4316	-0.08881	1.99816	0.00476
-1.4116	-0.08881	1.99824	0.00438
-1.4512	-0.09071	1.9984	0.00362
-1.4508	-0.09262	1.9984	0.00362
-1.4712	-0.09071	1.99816	0.00476
-1.4512	-0.09071	2.03808	0.00514
-1.4308	-0.09262	2.07856	0.00286
-1.4308	-0.09262	2.07792	0.0059
-1.4308	-0.09262	2.11784	0.00629
-1.4316	-0.08881	2.07792	0.0059
-1.4508	-0.09262	2.11808	0.00514
-1.4116	-0.08881	2.07808	0.00514
-1.4508	-0.09262	2.11792	0.0059
-1.4508	-0.09262	2.11816	0.00476
-1.4116	-0.08881	2.07808	0.00514
-1.4104	-0.09452	2.07816	0.00476
-1.4312	-0.09071	2.15808	0.00514
-1.4512	-0.09071	2.11752	0.00781
-1.4104	-0.09452	2.15808	0.00514
-1.3912	-0.09071	2.19776	0.00667
-1.3708	-0.09262	2.15784	0.00629
-1.3712	-0.09071	2.19784	0.00629
-1.3504	-0.09452	2.23752	0.00781
-1.3312	-0.09071	2.23744	0.00819
-1.3312	-0.09071	2.27784	0.00629
-1.312	-0.0869	2.35784	0.00629
-1.3316	-0.08881	2.23736	0.00857
-1.2724	-0.085	2.23736	0.00857
-1.272	-0.0869	2.27792	0.0059
-1.2312	-0.09071	2.31816	0.00476
-1.2108	-0.09262	2.27792	0.0059
-1.2116	-0.08881	2.31776	0.00667
-1.2112	-0.09071	2.278	0.00552
-1.1708	-0.09262	2.23776	0.00667
-1.1912	-0.09071	2.27784	0.00629
-1.132	-0.0869	2.31752	0.00781
-1.1312	-0.09071	2.27744	0.00819
-1.0716	-0.08881	2.27704	0.0101
-1.0704	-0.09452	2.31808	0.00514
-1.0708	-0.09262	2.3176	0.00743
-1.05	-0.09643	2.358	0.00552
-0.9904	-0.09452	2.31776	0.00667
-0.9704	-0.09452	2.27768	0.00705
-0.9504	-0.09452	2.27744	0.00819
-0.9308	-0.09262	2.31728	0.00895
-0.8908	-0.09262	2.3172	0.00933
-0.8704	-0.09452	2.27776	0.00667
-0.8304	-0.09452	2.35752	0.00781
-0.7904	-0.09452	2.358	0.00552
-0.7312	-0.09071	2.27752	0.00781
-0.7312	-0.09071	2.31752	0.00781
-0.7108	-0.09262	2.31752	0.00781
-0.6508	-0.09262	2.27736	0.00857
-0.652	-0.0869	2.27776	0.00667
-0.6108	-0.09262	2.35712	0.00971
-0.5716	-0.08881	2.27752	0.00781
-0.51	-0.09643	2.27768	0.00705
-0.4504	-0.09452	2.31736	0.00857
-0.4716	-0.08881	2.31728	0.00895
-0.4112	-0.09071	2.1972	0.00933
-0.39	-0.09643	2.15768	0.00705
-0.33	-0.09643	2.27728	0.00895
-0.2512	-0.09071	2.2776	0.00743
-0.2516	-0.08881	2.27768	0.00705
-0.1708	-0.09262	2.27744	0.00819
-0.172	-0.0869	2.23736	0.00857
-0.1504	-0.09452	2.23736	0.00857
-0.0708	-0.09262	2.19704	0.0101
-0.0312	-0.09071	2.19704	0.0101
-0.0104	-0.09452	2.2372	0.00933
0.0484	-0.08881	2.19736	0.00857
0.0892	-0.09262	2.2368	0.01124
0.1492	-0.09262	2.11696	0.01048
0.21	-0.09643	2.15744	0.00819
0.2288	-0.09071	2.15728	0.00895
0.2692	-0.09262	2.11736	0.00857
0.3088	-0.09071	2.07736	0.00857
0.3888	-0.09071	2.07784	0.00629
0.4292	-0.09262	2.11768	0.00705
0.4884	-0.08881	2.11792	0.0059
0.528	-0.0869	2.07712	0.00971
0.5692	-0.09262	2.07712	0.00971
0.6288	-0.09071	2.0376	0.00743
0.6896	-0.09452	2.07696	0.01048
0.7284	-0.08881	2.07768	0.00705
0.5912	-0.10214	2.03736	0.00857
0.5856	-0.07548	1.99752	0.00781
0.6676	-0.085	1.83776	0.00667
0.6864	-0.07929	1.87744	0.00819
0.6856	-0.07548	1.8376	0.00743
0.7264	-0.07929	1.83784	0.00629
0.706	-0.07738	1.79776	0.00667
0.7048	-0.07167	1.83744	0.00819
0.7264	-0.07929	1.75776	0.00667
0.7856	-0.07548	1.71784	0.00629
0.7856	-0.07548	1.75744	0.00819
0.8048	-0.07167	1.71792	0.0059
0.826	-0.07738	1.67744	0.00819
0.844	-0.06786	1.71776	0.00667
0.8652	-0.07357	1.67816	0.00476
0.8644	-0.06976	1.59752	0.00781
0.8636	-0.06595	1.63744	0.00819
0.8632	-0.06405	1.59792	0.0059
0.9036	-0.06595	1.55728	0.00895
0.904	-0.06786	1.51776	0.00667
0.9232	-0.06405	1.5176	0.00743
0.9636	-0.06595	1.43776	0.00667
0.9632	-0.06405	1.43784	0.00629
0.9624	-0.06024	1.39776	0.00667
0.9628	-0.06214	1.43776	0.00667
0.9616	-0.05643	1.39808	0.00514
0.9824	-0.06024	1.398	0.00552
1.0016	-0.05643	1.31776	0.00667
1.0212	-0.05452	1.31784	0.00629
1.0216	-0.05643	1.31792	0.0059
1.022	-0.05833	1.19776	0.00667
1.0408	-0.05262	1.23784	0.00629
1.1008	-0.05262	1.19784	0.00629
1.0396	-0.0469	1.198	0.00552
0.9992	-0.045	1.1176	0.00743
1.0588	-0.0431	1.1176	0.00743
1.0992	-0.045	1.07784	0.00629
1.1192	-0.045	1.078	0.00552
1.0992	-0.045	1.03776	0.00667
1.0984	-0.04119	1.03784	0.00629
1.1176	-0.03738	0.958	0.00552
1.1376	-0.03738	0.95776	0.00667
1.118	-0.03929	0.9176	0.00743
1.1576	-0.03738	0.9176	0.00743
1.1568	-0.03357	0.87776	0.00667
1.1576	-0.03738	0.83792	0.0059
1.1364	-0.03167	0.83768	0.00705
1.1768	-0.03357	0.75824	0.00438
1.1768	-0.03357	0.83832	0.004
1.196	-0.02976	0.71816	0.00476
1.1956	-0.02786	0.67792	0.0059
1.1752	-0.02595	0.59776	0.00667
1.2156	-0.02786	0.59784	0.00629
1.2148	-0.02405	0.59784	0.00629
1.2548	-0.02405	0.51744	0.00819
1.2348	-0.02405	0.59808	0.00514
1.194	-0.02024	0.47824	0.00438
1.2536	-0.01833	0.47784	0.00629
1.294	-0.02024	0.43776	0.00667
1.2732	-0.01643	0.398	0.00552
1.2728	-0.01452	0.3172	0.00933
1.2728	-0.01452	0.35744	0.00819
1.2524	-0.01262	0.31776	0.00667
1.2716	-0.00881	0.27752	0.00781
1.312	-0.01071	0.27768	0.00705
1.2712	-0.0069	0.27792	0.0059
1.2904	-0.0031	0.198	0.00552
1.2896	0.000714286	0.11768	0.00705
1.3104	-0.0031	0.03712	0.00971
1.3104	-0.0031	0.11696	0.01048
1.33	-0.00119	0.07712	0.00971
1.3088	0.00452	0.07776	0.00667
1.3488	0.00452	-0.04168	0.004
1.3076	0.01024	-0.0416	0.00362
1.3288	0.00452	-0.12168	0.004
1.3276	0.01024	-0.08224	0.00667
1.3272	0.01214	-0.16208	0.0059
1.3068	0.01405	-0.162	0.00552
1.3264	0.01595	-0.24208	0.0059
1.3276	0.01024	-0.242	0.00552
1.326	0.01786	-0.32168	0.004
1.3656	0.01976	-0.2824	0.00743
1.3056	0.01976	-0.40168	0.004
1.3056	0.01976	-0.40184	0.00476
1.2856	0.01976	-0.44192	0.00514
1.304	0.02738	-0.48208	0.0059
1.3048	0.02357	-0.48192	0.00514
1.3044	0.02548	-0.52144	0.00286
1.3028	0.0331	-0.56184	0.00476
1.3236	0.02929	-0.56176	0.00438
1.3428	0.0331	-0.6016	0.00362
1.3228	0.0331	-0.60072	-0.000571429
1.3224	0.035	-0.52152	0.00324
1.322	0.0369	-0.60152	0.00324
1.3216	0.03881	-0.5208	-0.000190476
1.3024	0.035	-0.60096	0.000571429
1.302	0.0369	-0.64144	0.00286
1.3204	0.04452	-0.6808	-0.000190476
1.3408	0.04262	-0.68104	0.000952381
1.2808	0.04262	-0.72128	0.0021
1.2596	0.04833	-0.80112	0.00133
1.2988	0.05214	-0.84096	0.000571429
1.3188	0.05214	-0.8812	0.00171
1.3184	0.05405	-0.8408	-0.000190476
1.3384	0.05405	-0.8404	-0.0021
1.2788	0.05214	-0.92096	0.000571429
1.2784	0.05405	-0.92104	0.000952381
1.2784	0.05405	-0.96064	-0.000952381
1.318	0.05595	-1.00128	0.0021
1.298	0.05595	-1.0808	-0.000190476
1.2576	0.05786	-1.0804	-0.0021
1.278	0.05595	-1.12144	0.00286
1.278	0.05595	-1.08104	0.000952381
1.2964	0.06357	-1.16056	-0.00133
1.2572	0.05976	-1.20104	0.000952381
1.2568	0.06167	-1.2008	-0.000190476
1.2364	0.06357	-1.28088	0.000190476
1.2356	0.06738	-1.28104	0.000952381
1.236	0.06548	-1.32096	0.000571429
1.1972	0.05976	-1.28104	0.000952381
1.256	0.06548	-1.36072	-0.000571429
1.2356	0.06738	-1.44048	-0.00171
1.2356	0.06738	-1.40048	-0.00171
1.2348	0.07119	-1.40104	0.000952381
1.2552	0.06929	-1.44032	-0.00248
1.2348	0.07119	-1.44104	0.000952381
1.2548	0.07119	-1.48104	0.000952381
1.234	0.075	-1.56144	0.00286
1.234	0.075	-1.56096	0.000571429
1.214	0.075	-1.64096	0.000571429
1.234	0.075	-1.64064	-0.000952381
1.254	0.075	-1.60072	-0.000571429
1.1936	0.0769	-1.64024	-0.00286
1.1336	0.0769	-1.68072	-0.000571429
1.2128	0.08071	-1.6812	0.00171
1.2128	0.08071	-1.72072	-0.000571429
1.1924	0.08262	-1.76056	-0.00133
1.1932	0.07881	-1.8004	-0.0021
1.172	0.08452	-1.80088	0.000190476
1.1724	0.08262	-1.88032	-0.00248
1.1724	0.08262	-1.88072	-0.000571429
1.152	0.08452	-1.92136	0.00248
1.152	0.08452	-1.84064	-0.000952381
1.152	0.08452	-1.84	-0.004
1.192	0.08452	-1.84072	-0.000571429
1.1312	0.08833	-1.83928	-0.00743
1.1508	0.09024	-1.83976	-0.00514
1.1516	0.08643	-1.84016	-0.00324
1.1112	0.08833	-1.88024	-0.00286
1.1112	0.08833	-1.87976	-0.00514
1.1112	0.08833	-1.88	-0.004
1.1304	0.09214	-1.88	-0.004
1.0916	0.08643	-1.95984	-0.00476
1.0716	0.08643	-2.00008	-0.00362
1.0912	0.08833	-1.92024	-0.00286
1.0504	0.09214	-1.96	-0.004
1.11	0.09405	-2.00048	-0.00171
1.0896	0.09595	-2.00008	-0.00362
1.0512	0.08833	-1.96	-0.004
1.0704	0.09214	-1.91936	-0.00705
1.03	0.09405	-1.87968	-0.00552
1.0112	0.08833	-1.87984	-0.00476
1.0304	0.09214	-1.9188	-0.00971
1.03	0.09405	-1.9192	-0.00781
1.0104	0.09214	-1.87968	-0.00552
0.9704	0.09214	-1.9188	-0.00971
0.9704	0.09214	-1.91904	-0.00857
0.9492	0.09786	-1.9996	-0.0059
0.9696	0.09595	-1.95928	-0.00743
0.9704	0.09214	-1.9588	-0.00971
0.93	0.09405	-1.95952	-0.00629
0.9492	0.09786	-1.95904	-0.00857
0.9092	0.09786	-1.95888	-0.00933
0.8896	0.09595	-1.99912	-0.00819
0.8896	0.09595	-1.99944	-0.00667
0.8696	0.09595	-1.99936	-0.00705
0.8692	0.09786	-1.9596	-0.0059
0.8696	0.09595	-2.03936	-0.00705
0.8692	0.09786	-2.07944	-0.00667
0.8484	0.10167	-2.0796	-0.0059
[truncated: 465 more rows]

## Sheet: Fig 3a
Time	Time	Applied voltage	Applied voltage
μs	μs	kV	kV
alumina	PZT	alumina	PZT
0	0	0.042	0.03438
0.2	0.2	0.09	0.10313
0.4	0.4	0.234	0.06875
0.6	0.6	0.234	0.06875
0.8	0.8	0.138	0.06875
1	1	0.234	0.03438
1.2	1.2	0.138	0.10313
1.4	1.4	0.186	0.1375
1.6	1.6	-0.006	0.10313
1.8	1.8	0.282	0.10313
2	2	0.186	0.17188
2.2	2.2	0.282	0.20625
2.4	2.4	0.234	0.17188
2.6	2.6	0.234	0.20625
2.8	2.8	0.186	0.20625
3	3	0.138	0.20625
3.2	3.2	0.186	0.275
3.4	3.4	0.33	0.24063
3.6	3.6	0.282	0.24063
3.8	3.8	0.33	0.24063
4	4	0.33	0.275
4.2	4.2	0.426	0.30938
4.4	4.4	0.33	0.275
4.6	4.6	0.378	0.275
4.8	4.8	0.33	0.275
5	5	0.378	0.30938
5.2	5.2	0.474	0.30938
5.4	5.4	0.378	0.34375
5.6	5.6	0.33	0.34375
5.8	5.8	0.33	0.37813
6	6	0.426	0.4125
6.2	6.2	0.426	0.37813
6.4	6.4	0.474	0.4125
6.6	6.6	0.474	0.48125
6.8	6.8	0.426	0.44688
7	7	0.474	0.48125
7.2	7.2	0.378	0.48125
7.4	7.4	0.474	0.48125
7.6	7.6	0.522	0.48125
7.8	7.8	0.426	0.48125
8	8	0.618	0.55
8.2	8.2	0.426	0.55
8.4	8.4	0.618	0.51563
8.6	8.6	0.666	0.55
8.8	8.8	0.618	0.55
9	9	0.57	0.58438
9.2	9.2	0.474	0.61875
9.4	9.4	0.666	0.61875
9.6	9.6	0.57	0.61875
9.8	9.8	0.57	0.61875
10	10	0.618	0.65313
10.2	10.2	0.618	0.6875
10.4	10.4	0.618	0.6875
10.6	10.6	0.618	0.72188
10.8	10.8	0.666	0.6875
11	11	0.618	0.6875
11.2	11.2	0.762	0.65313
11.4	11.4	0.714	0.65313
11.6	11.6	0.666	0.72188
11.8	11.8	0.714	0.75625
12	12	0.666	0.75625
12.2	12.2	0.714	0.75625
12.4	12.4	0.762	0.75625
12.6	12.6	0.81	0.79063
12.8	12.8	0.762	0.75625
13	13	0.714	0.825
13.2	13.2	0.714	0.79063
13.4	13.4	0.714	0.825
13.6	13.6	0.714	0.825
13.8	13.8	0.762	0.79063
14	14	0.762	0.825
14.2	14.2	0.714	0.89375
14.4	14.4	0.762	0.825
14.6	14.6	0.81	0.85938
14.8	14.8	0.714	0.825
15	15	0.81	0.825
15.2	15.2	0.81	0.89375
15.4	15.4	0.762	0.825
15.6	15.6	0.762	0.89375
15.8	15.8	0.81	0.825
16	16	0.858	0.89375
16.2	16.2	0.858	0.89375
16.4	16.4	0.81	0.89375
16.6	16.6	0.81	0.89375
16.8	16.8	0.618	0.92813
17	17	0.762	0.89375
17.2	17.2	0.714	0.92813
17.4	17.4	0.666	0.9625
17.6	17.6	0.714	0.89375
17.8	17.8	0.762	0.89375
18	18	0.762	0.89375
18.2	18.2	0.762	0.92813
18.4	18.4	0.81	0.92813
18.6	18.6	0.714	0.89375
18.8	18.8	0.666	0.92813
19	19	0.714	0.85938
19.2	19.2	0.858	0.9625
19.4	19.4	0.858	0.79063
19.6	19.6	0.762	0.92813
19.8	19.8	0.762	0.92813
20	20	0.714	0.92813
20.2	20.2	0.81	0.92813
20.4	20.4	0.714	0.92813
20.6	20.6	0.714	0.85938
20.8	20.8	0.81	0.89375
21	21	0.714	0.89375
21.2	21.2	0.81	0.89375
21.4	21.4	0.618	0.89375
21.6	21.6	0.81	0.89375
21.8	21.8	0.81	0.85938
22	22	0.81	0.89375
22.2	22.2	0.714	0.89375
22.4	22.4	0.714	0.85938
22.6	22.6	0.714	0.79063
22.8	22.8	0.618	0.79063
23	23	0.714	0.92813
23.2	23.2	0.714	0.825
23.4	23.4	0.714	0.79063
23.6	23.6	0.714	0.79063
23.8	23.8	0.762	0.825
24	24	0.81	0.79063
24.2	24.2	0.666	0.72188
24.4	24.4	0.714	0.72188
24.6	24.6	0.618	0.75625
24.8	24.8	0.618	0.72188
25	25	0.714	0.72188
25.2	25.2	0.714	0.72188
25.4	25.4	0.618	0.6875
25.6	25.6	0.57	0.6875
25.8	25.8	0.666	0.72188
26	26	0.666	0.6875
26.2	26.2	0.474	0.65313
26.4	26.4	0.57	0.6875
26.6	26.6	0.522	0.6875
26.8	26.8	0.57	0.65313
27	27	0.522	0.61875
27.2	27.2	0.474	0.61875
27.4	27.4	0.474	0.55
27.6	27.6	0.426	0.51563
27.8	27.8	0.426	0.55
28	28	0.378	0.51563
28.2	28.2	0.33	0.51563
28.4	28.4	0.522	0.44688
28.6	28.6	0.33	0.48125
28.8	28.8	0.378	0.4125
29	29	0.33	0.48125
29.2	29.2	0.33	0.4125
29.4	29.4	0.234	0.37813
29.6	29.6	0.234	0.37813
29.8	29.8	0.282	0.30938
30	30	0.234	0.30938
30.2	30.2	0.138	0.30938
30.4	30.4	0.138	0.275
30.6	30.6	0.138	0.20625
30.8	30.8	0.09	0.17188
31	31	0.042	0.1375
31.2	31.2	0.09	0.10313
31.4	31.4	0.042	0.10313
31.6	31.6	0.042	0.1375
31.8	31.8	-0.102	0.03438
32	32	0.042	-0.03438
32.2	32.2	0.042	-0.03438
32.4	32.4	-0.006	0
32.6	32.6	-0.198	-0.10313
32.8	32.8	-0.15	-0.10313
33	33	-0.198	-0.1375
33.2	33.2	-0.294	-0.1375
33.4	33.4	-0.342	-0.17188
33.6	33.6	-0.246	-0.20625
33.8	33.8	-0.39	-0.275
34	34	-0.342	-0.24063
34.2	34.2	-0.39	-0.34375
34.4	34.4	-0.39	-0.30938
34.6	34.6	-0.486	-0.37813
34.8	34.8	-0.39	-0.4125
35	35	-0.582	-0.4125
35.2	35.2	-0.438	-0.51563
35.4	35.4	-0.63	-0.48125
35.6	35.6	-0.582	-0.55
35.8	35.8	-0.534	-0.55
36	36	-0.582	-0.61875
36.2	36.2	-0.726	-0.65313
36.4	36.4	-0.726	-0.65313
36.6	36.6	-0.918	-0.72188
36.8	36.8	-0.822	-0.72188
37	37	-0.726	-0.75625
37.2	37.2	-0.966	-0.72188
37.4	37.4	-0.87	-0.85938
37.6	37.6	-0.966	-0.825
37.8	37.8	-0.918	-0.89375
38	38	-0.966	-0.89375
38.2	38.2	-1.014	-0.92813
38.4	38.4	-1.014	-0.9625
38.6	38.6	-1.062	-0.9625
38.8	38.8	-1.11	-1.03125
39	39	-1.062	-0.99687
39.2	39.2	-1.014	-1.1
39.4	39.4	-1.254	-0.99687
39.6	39.6	-1.302	-1.1
39.8	39.8	-1.35	-1.06563
40	40	-1.158	-1.13438
40.2	40.2	-1.254	-1.13438
40.4	40.4	-1.302	-1.20313
40.6	40.6	-1.206	-1.2375
40.8	40.8	-1.302	-1.2375
41	41	-1.302	-1.20313
41.2	41.2	-1.35	-1.30625
41.4	41.4	-1.35	-1.30625
41.6	41.6	-1.398	-1.30625
41.8	41.8	-1.302	-1.30625
42	42	-1.398	-1.375
42.2	42.2	-1.35	-1.375
42.4	42.4	-1.494	-1.40938
42.6	42.6	-1.494	-1.375
42.8	42.8	-1.494	-1.34063
43	43	-1.494	-1.375
43.2	43.2	-1.59	-1.44375
43.4	43.4	-1.494	-1.47813
43.6	43.6	-1.542	-1.40938
43.8	43.8	-1.494	-1.44375
44	44	-1.494	-1.47813
44.2	44.2	-1.686	-1.47813
44.4	44.4	-1.542	-1.47813
44.6	44.6	-1.59	-1.44375
44.8	44.8	-1.542	-1.5125
45	45	-1.542	-1.5125
45.2	45.2	-1.59	-1.47813
45.4	45.4	-1.686	-1.54688
45.6	45.6	-1.542	-1.5125
45.8	45.8	-1.686	-1.58125
46	46	-1.59	-1.54688
46.2	46.2	-1.638	-1.5125
46.4	46.4	-1.59	-1.5125
46.6	46.6	-1.638	-1.54688
46.8	46.8	-1.686	-1.54688
47	47	-1.59	-1.58125
47.2	47.2	-1.638	-1.54688
47.4	47.4	-1.59	-1.54688
47.6	47.6	-1.446	-1.47813
47.8	47.8	-1.638	-1.5125
48	48	-1.59	-1.47813
48.2	48.2	-1.446	-1.5125
48.4	48.4	-1.494	-1.5125
48.6	48.6	-1.542	-1.5125
48.8	48.8	-1.542	-1.40938
49	49	-1.446	-1.40938
49.2	49.2	-1.542	-1.44375
49.4	49.4	-1.59	-1.44375
49.6	49.6	-1.494	-1.44375
49.8	49.8	-1.398	-1.375
50	50	-1.59	-1.30625
50.2	50.2	-1.542	-1.34063
50.4	50.4	-1.35	-1.375
50.6	50.6	-1.494	-1.34063
50.8	50.8	-1.302	-1.34063
51	51	-1.35	-1.375
51.2	51.2	-1.35	-1.30625
51.4	51.4	-1.302	-1.27188
51.6	51.6	-1.254	-1.27188
51.8	51.8	-1.254	-1.2375
52	52	-1.062	-1.20313
52.2	52.2	-1.206	-1.13438
52.4	52.4	-1.158	-1.16875
52.6	52.6	-1.158	-1.13438
52.8	52.8	-1.206	-1.1
53	53	-1.254	-1.06563
53.2	53.2	-1.014	-1.03125
53.4	53.4	-1.014	-0.99687
53.6	53.6	-1.014	-0.9625
53.8	53.8	-1.158	-0.89375
54	54	-1.11	-0.89375
54.2	54.2	-0.87	-0.825
54.4	54.4	-0.822	-0.85938
54.6	54.6	-0.822	-0.79063
54.8	54.8	-0.774	-0.72188
55	55	-0.678	-0.72188
55.2	55.2	-0.774	-0.6875
55.4	55.4	-0.774	-0.65313
55.6	55.6	-0.63	-0.58438
55.8	55.8	-0.486	-0.55
56	56	-0.582	-0.48125
56.2	56.2	-0.486	-0.48125
56.4	56.4	-0.534	-0.44688
56.6	56.6	-0.438	-0.4125
56.8	56.8	-0.342	-0.30938
57	57	-0.438	-0.24063
57.2	57.2	-0.342	-0.24063
57.4	57.4	-0.15	-0.17188
57.6	57.6	-0.198	-0.17188
57.8	57.8	-0.102	-0.06875
58	58	-0.006	-0.10313
58.2	58.2	0.042	0
58.4	58.4	0.042	0.06875
58.6	58.6	0.09	0.1375
58.8	58.8	0.186	0.17188
59	59	0.33	0.10313
59.2	59.2	0.186	0.30938
59.4	59.4	0.33	0.34375
59.6	59.6	0.282	0.37813
59.8	59.8	0.426	0.37813
60	60	0.474	0.44688
60.2	60.2	0.474	0.48125
60.4	60.4	0.522	0.48125
60.6	60.6	0.618	0.55
60.8	60.8	0.714	0.61875
61	61	0.618	0.6875
61.2	61.2	0.858	0.6875
61.4	61.4	0.858	0.79063
61.6	61.6	0.954	0.92813
61.8	61.8	0.906	0.89375
62	62	0.906	0.92813
62.2	62.2	1.002	0.9625
62.4	62.4	1.05	0.99687
62.6	62.6	1.05	1.06563
62.8	62.8	1.146	1.1
63	63	1.05	1.13438
63.2	63.2	1.194	1.16875
63.4	63.4	1.29	1.27188
63.6	63.6	1.53	1.27188
63.8	63.8	1.386	1.27188
64	64	1.386	1.34063
64.2	64.2	1.482	1.34063
64.4	64.4	1.386	1.40938
64.6	64.6	1.674	1.44375
64.8	64.8	1.626	1.47813
65	65	1.626	1.54688
65.2	65.2	1.53	1.5125
65.4	65.4	1.674	1.65
65.6	65.6	1.722	1.61563
65.8	65.8	1.818	1.68438
66	66	1.722	1.7875
66.2	66.2	1.722	1.75313
66.4	66.4	1.866	1.82188
66.6	66.6	1.866	1.82188
66.8	66.8	1.818	1.85625
67	67	1.914	1.85625
67.2	67.2	1.914	1.85625
67.4	67.4	2.01	1.925
67.6	67.6	1.914	1.95937
67.8	67.8	1.962	1.925
68	68	2.058	1.99375
68.2	68.2	2.106	1.99375
68.4	68.4	2.106	2.02813
68.6	68.6	2.058	2.0625
68.8	68.8	2.202	2.09688
69	69	2.154	2.0625
69.2	69.2	2.106	2.0625
69.4	69.4	2.202	2.09688
69.6	69.6	2.202	2.09688
69.8	69.8	2.058	2.16563
70	70	2.106	2.13125
70.2	70.2	2.25	2.09688
70.4	70.4	2.202	2.16563
70.6	70.6	2.154	2.13125
70.8	70.8	2.202	2.13125
71	71	2.202	2.16563
71.2	71.2	2.202	2.2
71.4	71.4	2.202	2.13125
71.6	71.6	2.202	2.13125
71.8	71.8	2.202	2.13125
72	72	2.298	2.09688
72.2	72.2	2.202	2.09688
72.4	72.4	2.25	2.13125
72.6	72.6	2.106	2.09688
72.8	72.8	2.01	2.13125
73	73	2.202	2.0625
73.2	73.2	2.25	2.13125
73.4	73.4	2.058	2.09688
73.6	73.6	2.058	2.09688
73.8	73.8	2.01	2.02813
74	74	2.154	1.99375
74.2	74.2	2.058	1.95937
74.4	74.4	2.058	1.95937
74.6	74.6	1.962	1.925
74.8	74.8	2.058	1.89063
75	75	1.962	1.95937
75.2	75.2	1.914	1.925
75.4	75.4	1.914	1.89063
75.6	75.6	1.962	1.89063
75.8	75.8	1.722	1.85625
76	76	1.818	1.7875
76.2	76.2	1.722	1.7875
76.4	76.4	1.674	1.7875
76.6	76.6	1.77	1.71875
76.8	76.8	1.626	1.75313
77	77	1.53	1.65
77.2	77.2	1.578	1.58125
77.4	77.4	1.482	1.54688
77.6	77.6	1.53	1.54688
77.8	77.8	1.482	1.54688
78	78	1.434	1.40938
78.2	78.2	1.338	1.47813
78.4	78.4	1.29	1.375
78.6	78.6	1.338	1.375
78.8	78.8	1.386	1.20313
79	79	1.146	1.27188
79.2	79.2	1.098	1.2375
79.4	79.4	1.05	1.20313
79.6	79.6	1.002	1.13438
79.8	79.8	0.954	1.06563
80	80	0.906	0.99687
80.2	80.2	0.858	0.92813
80.4	80.4	0.762	0.85938
80.6	80.6	0.81	0.825
80.8	80.8	0.57	0.79063
81	81	0.666	0.72188
81.2	81.2	0.57	0.65313
81.4	81.4	0.522	0.6875
81.6	81.6	0.33	0.55
81.8	81.8	0.33	0.48125
82	82	0.234	0.44688
82.2	82.2	0.186	0.34375
82.4	82.4	0.138	0.34375
82.6	82.6	0.042	0.275
82.8	82.8	-0.006	0.1375
83	83	-0.102	0.10313
83.2	83.2	-0.15	0.03438
83.4	83.4	-0.102	-0.06875
83.6	83.6	-0.246	-0.1375
83.8	83.8	-0.342	-0.17188
84	84	-0.39	-0.20625
84.2	84.2	-0.534	-0.275
84.4	84.4	-0.342	-0.34375
84.6	84.6	-0.534	-0.44688
84.8	84.8	-0.726	-0.48125
85	85	-0.822	-0.51563
85.2	85.2	-0.774	-0.58438
85.4	85.4	-0.87	-0.6875
85.6	85.6	-0.87	-0.75625
85.8	85.8	-1.014	-0.75625
86	86	-1.11	-0.825
86.2	86.2	-1.11	-0.89375
86.4	86.4	-1.206	-0.99687
86.6	86.6	-1.35	-1.06563
86.8	86.8	-1.302	-1.13438
87	87	-1.494	-1.16875
87.2	87.2	-1.446	-1.20313
87.4	87.4	-1.542	-1.27188
87.6	87.6	-1.638	-1.40938
87.8	87.8	-1.59	-1.44375
88	88	-1.734	-1.44375
88.2	88.2	-1.782	-1.54688
88.4	88.4	-1.83	-1.54688
88.6	88.6	-1.734	-1.61563
88.8	88.8	-2.022	-1.68438
89	89	-2.07	-1.68438
89.2	89.2	-1.974	-1.75313
89.4	89.4	-2.022	-1.7875
89.6	89.6	-2.214	-1.82188
89.8	89.8	-2.166	-1.925
90	90	-2.214	-1.99375
90.2	90.2	-2.358	-1.99375
90.4	90.4	-2.31	-2.09688
90.6	90.6	-2.31	-2.16563
90.8	90.8	-2.406	-2.16563
91	91	-2.31	-2.2
91.2	91.2	-2.454	-2.26875
91.4	91.4	-2.502	-2.30313
91.6	91.6	-2.55	-2.37188
91.8	91.8	-2.358	-2.3375
92	92	-2.166	-2.40625
92.2	92.2	-2.118	-2.40625
92.4	92.4	-2.262	-2.40625
92.6	92.6	-2.406	-2.40625
92.8	92.8	-2.262	-2.54375
93	93	-2.262	-2.57813
93.2	93.2	-2.406	-0.89375
93.4	93.4	-2.406	-0.89375
93.6	93.6	-2.454	-0.99687
93.8	93.8	-2.358	-1.06563
94	94	-2.502	-1.13438
94.2	94.2	-2.406	-1.1
94.4	94.4	-2.502	-1.06563
94.6	94.6	-2.454	-1.1
94.8	94.8	-2.55	-1.1
95	95	-2.502	-1.1
95.2	95.2	-2.454	-1.16875
95.4	95.4	-2.502	-1.2375
95.6	95.6	-2.55	-1.27188
95.8	95.8	-2.502	-1.27188
96	96	-2.598	-1.27188
96.2	96.2	-2.55	-1.27188
96.4	96.4	-2.454	-1.27188
96.6	96.6	-2.55	-1.27188
96.8	96.8	-2.598	-1.34063
97	97	-2.55	-1.34063
97.2	97.2	-2.646	-1.34063
97.4	97.4	-2.55	-1.375
97.6	97.6	-2.55	-1.375
97.8	97.8	-2.646	-1.40938
98	98	-2.646	-1.44375
98.2	98.2	-2.598	-1.40938
98.4	98.4	-2.55	-1.44375
98.6	98.6	-2.502	-1.5125
98.8	98.8	-2.502	-1.44375
99	99	-2.502	-1.44375
99.2	99.2	-2.55	-1.40938
99.4	99.4	-2.358	-1.47813
99.6	99.6	-2.454	-1.5125
99.8	99.8	-2.406	-1.5125
100	100	-2.358	-1.54688
100.2	100.2	-2.358	-1.54688
100.4	100.4	-2.262	-1.54688
100.6	100.6	-2.406	-1.58125
100.8	100.8	-2.166	-1.5125
101	101	-2.07	-1.54688
101.2	101.2	-2.118	-1.47813
101.4	101.4	-2.166	-1.54688
101.6	101.6	-2.07	-1.5125
101.8	101.8	-2.214	-1.47813
102	102	-2.118	-1.5125
102.2	102.2	-2.07	-1.44375
102.4	102.4	-2.022	-1.47813
102.6	102.6	-1.878	-1.47813
102.8	102.8	-1.878	-1.47813
103	103	-1.782	-1.44375
103.2	103.2	-1.686	-1.44375
103.4	103.4	-1.734	-1.40938
103.6	103.6	-1.686	-1.44375
103.8	103.8	-1.59	-1.375
104	104	-1.59	-1.34063
104.2	104.2	-1.35	-1.375
104.4	104.4	-1.398	-1.34063
104.6	104.6	-1.494	-1.27188
104.8	104.8	-1.398	-1.27188
105	105	-1.206	-1.2375
105.2	105.2	-1.254	-1.2375
105.4	105.4	-1.158	-1.16875
105.6	105.6	-1.11	-1.13438
105.8	105.8	-1.062	-1.1
106	106	-0.966	-1.06563
106.2	106.2	-0.966	-1.06563
106.4	106.4	-0.918	-0.99687
106.6	106.6	-0.822	-0.99687
106.8	106.8	-0.822	-0.92813
107	107	-0.534	-0.89375
107.2	107.2	-0.582	-0.89375
107.4	107.4	-0.486	-0.85938
107.6	107.6	-0.438	-0.825
107.8	107.8	-0.246	-0.75625
108	108	-0.246	-0.72188
108.2	108.2	-0.246	-0.61875
108.4	108.4	-0.054	-0.58438
108.6	108.6	-0.102	-0.55
108.8	108.8	-0.006	-0.51563
109	109	0.09	-0.48125
109.2	109.2	0.138	-0.44688
109.4	109.4	0.138	-0.34375
109.6	109.6	0.138	-0.30938
109.8	109.8	0.234	-0.30938
110	110	0.282	-0.20625
110.2	110.2	0.426	-0.24063
110.4	110.4	0.33	-0.20625
110.6	110.6	0.474	-0.06875
110.8	110.8	0.666	-0.03438
111	111	0.57	0
111.2	111.2	0.666	0.03438
111.4	111.4	0.81	0.06875
111.6	111.6	0.762	0.17188
111.8	111.8	0.858	0.20625
112	112	0.954	0.275
112.2	112.2	0.954	0.275
112.4	112.4	0.906	0.37813
112.6	112.6	1.098	0.37813
112.8	112.8	1.242	0.4125
113	113	1.146	0.51563
113.2	113.2	1.29	0.58438
113.4	113.4	1.386	0.55
113.6	113.6	1.482	0.61875
113.8	113.8	1.338	0.65313
114	114	1.482	0.72188
114.2	114.2	1.53	0.79063
114.4	114.4	1.626	0.58438
114.6	114.6	1.674	0.58438
114.8	114.8	1.674	0.58438
115	115	1.722	0.61875
115.2	115.2	1.914	0.65313
115.4	115.4	1.77	0.6875
115.6	115.6	1.914	0.6875
115.8	115.8	1.818	0.6875
116	116	1.962	0.75625
116.2	116.2	2.01	0.79063
116.4	116.4	2.01	0.85938
116.6	116.6	2.154	0.825
116.8	116.8	2.202	0.825
117	117	2.25	0.85938
117.2	117.2	2.154	0.92813
117.4	117.4	2.298	0.92813
117.6	117.6	2.298	0.99687
117.8	117.8	2.298	1.03125
118	118	2.346	1.03125
118.2	118.2	2.442	1.06563
118.4	118.4	2.394	0.99687
118.6	118.6	2.346	1.13438
118.8	118.8	2.442	1.13438
119	119	2.442	1.16875
119.2	119.2	2.49	1.20313
119.4	119.4	2.538	1.16875
119.6	119.6	2.442	1.16875
119.8	119.8	2.586	1.20313
120	120	2.538	1.2375
120.2	120.2	2.682	1.30625
120.4	120.4	2.394	1.30625
120.6	120.6	2.682	1.27188
120.8	120.8	2.682	1.34063
121	121	2.73	1.375
121.2	121.2	2.634	1.30625
121.4	121.4	2.778	1.34063
121.6	121.6	2.586	1.34063
121.8	121.8	2.634	1.30625
122	122	2.682	1.40938
122.2	122.2	2.682	1.375
122.4	122.4	2.682	1.34063
122.6	122.6	2.778	1.34063
122.8	122.8	2.682	1.40938
123	123	2.874	1.375
123.2	123.2	2.778	1.34063
123.4	123.4	2.778	1.34063
123.6	123.6	2.682	1.30625
123.8	123.8	2.634	1.375
124	124	2.73	1.34063
124.2	124.2	2.73	1.30625
124.4	124.4	2.634	1.34063
124.6	124.6	2.634	1.30625
124.8	124.8	2.73	1.375
125	125	2.682	1.34063
125.2	125.2	2.538	1.34063
125.4	125.4	2.394	1.375
125.6	125.6	2.538	1.375
125.8	125.8	2.49	1.375
126	126	2.49	1.30625
126.2	126.2	2.394	1.375
126.4	126.4	2.442	1.27188
126.6	126.6	2.298	1.27188
126.8	126.8	2.442	1.34063
127	127	2.298	1.30625
127.2	127.2	2.298	1.30625
127.4	127.4	2.298	1.27188
127.6	127.6	2.346	1.27188
127.8	127.8	2.202	1.2375
128	128	2.106	1.2375
128.2	128.2	2.106	1.2375
128.4	128.4	2.058	1.2375
128.6	128.6	1.914	1.20313
128.8	128.8	1.914	1.16875
129	129	1.914	1.20313
129.2	129.2	1.818	1.16875
129.4	129.4	1.722	1.20313
129.6	129.6	1.674	1.13438
129.8	129.8	1.674	1.13438
130	130	1.674	1.1
130.2	130.2	1.578	1.03125
130.4	130.4	1.578	1.03125
130.6	130.6	1.434	1.06563
130.8	130.8	1.29	0.99687
131	131	1.242	0.99687
131.2	131.2	1.29	0.99687
131.4	131.4	1.098	0.99687
131.6	131.6	1.002	0.92813
131.8	131.8	0.954	0.92813
132	132	0.858	0.89375
132.2	132.2	0.81	0.92813
132.4	132.4	0.714	0.85938
132.6	132.6	0.666	0.85938
132.8	132.8	0.57	0.825
133	133	0.426	0.89375
133.2	133.2	0.378	0.75625
133.4	133.4	0.33	0.79063
133.6	133.6	0.186	0.6875
133.8	133.8	0.186	0.72188
134	134	-0.006	0.6875
134.2	134.2	0.09	0.61875
134.4	134.4	-0.102	0.61875
134.6	134.6	-0.198	0.58438
134.8	134.8	-0.246	0.55
135	135	-0.294	0.51563
135.2	135.2	-0.486	0.48125
135.4	135.4	-0.342	0.44688
135.6	135.6	-0.486	0.4125
135.8	135.8	-0.534	0.37813
136	136	-0.582	0.37813
136.2	136.2	-0.726	0.34375
136.4	136.4	-0.774	0.30938
136.6	136.6	-0.87	0.17188
136.8	136.8	-0.822	0.17188
137	137	-0.918	0.17188
137.2	137.2	-1.062	0.1375
137.4	137.4	-1.11	0.06875
137.6	137.6	-1.254	0.06875
137.8	137.8	-1.398	0.03438
138	138	-1.206	0
138.2	138.2	-1.302	-0.1375
138.4	138.4	-1.446	-0.06875
138.6	138.6	-1.638	-0.1375
138.8	138.8	-1.686	-0.1375
139	139	-1.638	-0.20625
139.2	139.2	-1.782	-0.275
139.4	139.4	-1.782	-0.34375
139.6	139.6	-1.782	-0.4125
139.8	139.8	-1.974	-0.37813
140	140	-2.022	-0.44688
140.2	140.2	-2.022	-0.48125
140.4	140.4	-1.926	-0.51563
140.6	140.6	-2.022	-0.55
140.8	140.8	-2.022	-0.55
141	141	-2.118	-0.65313
141.2	141.2	-2.118	-0.6875
141.4	141.4	-2.31	-0.6875
141.6	141.6	-2.406	-0.75625
141.8	141.8	-2.454	-0.51563
142	142	-2.454	-0.51563
142.2	142.2	-2.454	-0.61875
142.4	142.4	-2.646	-0.61875
142.6	142.6	-2.454	-0.65313
142.8	142.8	-2.55	-0.72188
143	143	-2.646	-0.75625
143.2	143.2	-2.694	-0.85938
143.4	143.4	-2.646	-0.825
143.6	143.6	-2.742	-0.85938
143.8	143.8	-2.598	-0.92813
144	144	-2.742	-0.9625
144.2	144.2	-2.934	-0.9625
144.4	144.4	-2.934	-1.06563
144.6	144.6	-2.838	-1.06563
144.8	144.8	-2.934	-1.1
145	145	-2.934	-1.13438
145.2	145.2	-2.982	-1.16875
145.4	145.4	-3.078	-1.16875
145.6	145.6	-3.078	-1.16875
145.8	145.8	-3.078	-1.2375
146	146	-3.126	-1.20313
146.2	146.2	-3.174	-1.20313
146.4	146.4	-3.174	-1.16875
146.6	146.6	-3.078	-1.13438
146.8	146.8	-3.27	-1.1
147	147	-3.318	-1.13438
147.2	147.2	-3.174	-1.16875
147.4	147.4	-3.078	-1.13438
147.6	147.6	-3.078	-1.16875
147.8	147.8	-3.222	-1.13438
148	148	-3.318	-1.16875
148.2	148.2	-3.27	-1.16875
148.4	148.4	-3.222	-1.16875
148.6	148.6	-3.126	-1.2375
148.8	148.8	-3.27	-1.20313
149	149	-3.27	-1.16875
149.2	149.2	-3.174	-1.27188
149.4	149.4	-3.174	-1.30625
149.6	149.6	-3.222	-1.2375
149.8	149.8	-3.174	-1.34063
150	150	-3.078	-1.375
150.2	150.2	-3.126	-1.34063
150.4	150.4	-3.078	-1.30625
150.6	150.6	-3.078	-1.375
150.8	150.8	-3.03	-1.40938
151	151	-2.886	-1.40938
151.2	151.2	-2.934	-1.40938
151.4	151.4	-3.078	-1.44375
151.6	151.6	-2.934	-1.375
151.8	151.8	-3.078	-1.40938
152	152	-2.934	-1.375
152.2	152.2	-2.886	-1.375
152.4	152.4	-2.838	-1.40938
152.6	152.6	-2.934	-1.375
152.8	152.8	-2.79	-1.375
153	153	-2.79	-1.44375
153.2	153.2	-2.598	-1.375
153.4	153.4	-2.598	-1.44375
153.6	153.6	-2.55	-1.40938
153.8	153.8	-2.55	-1.40938
154	154	-2.358	-1.44375
154.2	154.2	-2.502	-1.44375
154.4	154.4	-2.262	-1.40938
154.6	154.6	-2.31	-1.40938
154.8	154.8	-2.214	-1.375
155	155	-2.262	-1.375
155.2	155.2	-2.07	-1.375
155.4	155.4	-2.022	-1.40938
155.6	155.6	-1.926	-1.34063
155.8	155.8	-1.83	-1.375
156	156	-1.878	-1.30625
156.2	156.2	-1.686	-1.30625
156.4	156.4	-1.638	-1.27188
156.6	156.6	-1.59	-1.27188
156.8	156.8	-1.542	-1.2375
157	157	-1.446	-1.2375
157.2	157.2	-1.35	-1.2375
157.4	157.4	-1.206	-1.16875
157.6	157.6	-1.206	-1.20313
157.8	157.8	-1.062	-1.1
158	158	-0.918	-1.16875
158.2	158.2	-0.918	-1.03125
158.4	158.4	-0.726	-0.99687
158.6	158.6	-0.774	-0.9625
158.8	158.8	-0.582	-0.9625
159	159	-0.63	-0.9625
159.2	159.2	-0.582	-0.92813
159.4	159.4	-0.342	-0.92813
159.6	159.6	-0.294	-0.825
159.8	159.8	-0.054	-0.825
160	160	-0.15	-0.825
160.2	160.2	0.09	-0.72188
160.4	160.4	0.234	-0.6875
160.6	160.6	0.282	-0.61875
160.8	160.8	0.282	-0.61875
161	161	0.378	-0.55
161.2	161.2	0.33	-0.58438
161.4	161.4	0.33	-0.55
161.6	161.6	0.33	-0.4125
161.8	161.8	0.474	-0.4125
162	162	0.618	-0.4125
162.2	162.2	0.666	-0.34375
162.4	162.4	0.81	-0.20625
162.6	162.6	0.954	-0.20625
162.8	162.8	0.954	-0.20625
163	163	0.954	-0.20625
163.2	163.2	1.098	-0.10313
163.4	163.4	1.098	-0.10313
163.6	163.6	1.242	-0.03438
163.8	163.8	1.29	0.03438
164	164	1.242	0.10313
164.2	164.2	1.242	0.10313
164.4	164.4	1.578	0.17188
164.6	164.6	1.53	0.17188
164.8	164.8	1.53	0.275
165	165	1.578	0.37813
165.2	165.2	1.578	0.4125
165.4	165.4	1.722	0.4125
165.6	165.6	1.818	0.44688
165.8	165.8	1.818	0.51563
166	166	1.866	0.55
166.2	166.2	1.962	0.58438
166.4	166.4	2.154	0.65313
166.6	166.6	2.058	0.6875
166.8	166.8	2.202	0.72188
167	167	2.25	0.75625
167.2	167.2	2.442	0.825
167.4	167.4	2.442	0.65313
167.6	167.6	2.394	0.6875
167.8	167.8	2.49	0.72188
168	168	2.586	0.75625
168.2	168.2	2.538	0.79063
168.4	168.4	2.73	0.79063
168.6	168.6	2.73	0.85938
168.8	168.8	2.778	0.89375
169	169	2.73	0.89375
169.2	169.2	2.922	0.89375
169.4	169.4	2.97	0.9625
169.6	169.6	2.97	0.9625
169.8	169.8	3.018	0.99687
170	170	2.97	1.03125
170.2	170.2	3.066	1.06563
170.4	170.4	3.018	1.1
170.6	170.6	3.066	1.1
170.8	170.8	3.21	1.13438
171	171	3.306	1.16875
171.2	171.2	3.21	1.13438
171.4	171.4	3.162	1.2375
171.6	171.6	3.21	1.20313
171.8	171.8	3.21	1.27188
172	172	3.306	1.2375
172.2	172.2	3.306	1.27188
172.4	172.4	3.258	1.30625
172.6	172.6	3.258	1.375
172.8	172.8	3.354	1.27188
173	173	3.45	1.30625
173.2	173.2	3.258	1.34063
173.4	173.4	3.306	1.34063
173.6	173.6	3.306	1.375
173.8	173.8	3.354	1.375
174	174	3.306	1.40938
174.2	174.2	3.258	1.40938
174.4	174.4	3.45	1.40938
174.6	174.6	3.45	1.40938
174.8	174.8	3.162	1.40938
175	175	3.354	1.44375
175.2	175.2	3.162	1.40938
175.4	175.4	3.258	1.40938
175.6	175.6	3.258	1.44375
175.8	175.8	3.066	1.47813
176	176	3.162	1.40938
176.2	176.2	3.162	1.375
176.4	176.4	3.162	1.375
176.6	176.6	3.114	1.44375
176.8	176.8	3.066	1.44375
177	177	3.018	1.40938
177.2	177.2	3.018	1.44375
177.4	177.4	3.018	1.40938
177.6	177.6	3.018	1.44375
177.8	177.8	2.97	1.30625
178	178	2.826	1.40938
178.2	178.2	2.778	1.34063
178.4	178.4	2.634	1.375
178.6	178.6	2.826	1.375
178.8	178.8	2.73	1.34063
179	179	2.586	1.27188
179.2	179.2	2.682	1.27188
179.4	179.4	2.49	1.27188
179.6	179.6	2.49	1.27188
179.8	179.8	2.154	1.30625
180	180	2.298	1.2375
180.2	180.2	2.25	1.27188
180.4	180.4	2.202	1.27188
180.6	180.6	2.01	1.20313
180.8	180.8	2.01	1.20313
181	181	1.818	1.20313
181.2	181.2	1.77	1.13438
181.4	181.4	1.77	1.2375
181.6	181.6	1.626	1.13438
181.8	181.8	1.626	1.1
182	182	1.482	1.1
182.2	182.2	1.434	1.1
182.4	182.4	1.578	1.03125
182.6	182.6	1.194	0.99687
182.8	182.8	1.098	0.9625
183	183	1.05	0.9625
183.2	183.2	0.954	0.92813
183.4	183.4	0.954	0.92813
183.6	183.6	0.858	0.89375
183.8	183.8	0.666	0.85938
184	184	0.522	0.79063
184.2	184.2	0.666	0.825
184.4	184.4	0.378	0.75625
184.6	184.6	0.186	0.6875
184.8	184.8	0.09	0.75625
185	185	0.09	0.6875
185.2	185.2	0.042	0.65313
185.4	185.4	-0.006	0.55
185.6	185.6	-0.054	0.55
185.8	185.8	-0.198	0.51563
186	186	-0.39	0.44688
186.2	186.2	-0.294	0.44688
186.4	186.4	-0.486	0.4125
186.6	186.6	-0.63	0.34375
186.8	186.8	-0.678	0.275
187	187	-0.63	0.275
187.2	187.2	-0.678	0.20625
187.4	187.4	-0.822	0.17188
187.6	187.6	-0.774	0.1375
187.8	187.8	-0.918	0.10313
188	188	-1.062	0.03438
188.2	188.2	-1.11	0
188.4	188.4	-1.302	0
188.6	188.6	-1.302	-0.03438
188.8	188.8	-1.446	-0.10313
189	189	-1.446	-0.17188
189.2	189.2	-1.686	-0.20625
189.4	189.4	-1.638	-0.34375
189.6	189.6	-1.83	-0.34375
189.8	189.8	-1.926	-0.37813
190	190	-1.83	-0.37813
190.2	190.2	-1.878	-0.51563
190.4	190.4	-1.926	-0.4125
190.6	190.6	-1.974	-0.34375
190.8	190.8	-2.214	-0.34375
191	191	-2.31	-0.44688
191.2	191.2	-2.262	-0.48125
191.4	191.4	-2.358	-0.55
191.6	191.6	-2.454	-0.55
191.8	191.8	-2.31	-0.65313
192	192	-2.502	-0.61875
192.2	192.2	-2.646	-0.72188
192.4	192.4	-2.598	-0.72188
192.6	192.6	-2.79	-0.825
192.8	192.8	-2.79	-0.79063
193	193	-2.838	-0.89375
193.2	193.2	-2.79	-0.9625
193.4	193.4	-2.934	-0.92813
193.6	193.6	-2.886	-1.03125
193.8	193.8	-3.078	-0.99687
194	194	-3.078	-1.03125
194.2	194.2	-3.126	-1.06563
194.4	194.4	-3.126	-1.06563
194.6	194.6	-3.222	-1.03125
194.8	194.8	-3.126	-1.06563
195	195	-3.222	-1.03125
195.2	195.2	-3.222	-1.06563
195.4	195.4	-3.174	-1.06563
195.6	195.6	-3.414	-1.06563
195.8	195.8	-3.414	-1.06563
196	196	-3.414	-1.06563
196.2	196.2	-3.462	-1.1
196.4	196.4	-3.51	-1.1
196.6	196.6	-3.462	-1.13438
196.8	196.8	-3.654	-1.20313
197	197	-3.606	-1.20313
197.2	197.2	-3.702	-1.2375
197.4	197.4	-3.702	-1.20313
197.6	197.6	-3.654	-1.2375
197.8	197.8	-3.654	-1.20313
198	198	-3.702	-1.13438
198.2	198.2	-3.702	-1.16875
198.4	198.4	-3.654	-1.20313
198.6	198.6	-3.798	-1.2375
198.8	198.8	-3.75	-1.27188
199	199	-3.654	-1.27188
199.2	199.2	-3.75	-1.30625
199.4	199.4	-3.702	-1.30625
199.6	199.6	-3.75	-1.375
199.8	199.8	-3.606	-1.34063
200	200	-3.606	-1.40938
200.2	200.2	-3.702	-1.40938
200.4	200.4	-3.702	-1.44375
200.6	200.6	-3.702	-1.47813
200.8	200.8	-3.798	-1.5125
201	201	-3.702	-1.54688
201.2	201.2	-3.702	-1.47813
201.4	201.4	-3.606	-1.47813
201.6	201.6	-3.606	-1.40938
201.8	201.8	-3.558	-1.40938
202	202	-3.462	-1.30625
202.2	202.2	-3.414	-1.30625
202.4	202.4	-3.558	-1.27188
202.6	202.6	-3.51	-1.27188
202.8	202.8	-3.318	-1.30625
203	203	-3.414	-1.2375
203.2	203.2	-3.27	-1.27188
203.4	203.4	-3.174	-1.30625
203.6	203.6	-3.27	-1.27188
203.8	203.8	-3.222	-1.30625
204	204	-2.982	-1.2375
204.2	204.2	-3.126	-1.34063
204.4	204.4	-3.03	-1.34063
204.6	204.6	-2.982	-1.34063
204.8	204.8	-2.838	-1.30625
205	205	-2.694	-1.27188
205.2	205.2	-2.694	-1.34063
205.4	205.4	-2.646	-1.30625
205.6	205.6	-2.55	-1.34063
205.8	205.8	-2.502	-1.30625
206	206	-2.502	-1.2375
206.2	206.2	-2.406	-1.27188
206.4	206.4	-2.31	-1.27188
206.6	206.6	-2.166	-1.27188
206.8	206.8	-2.022	-1.2375
207	207	-1.926	-1.27188
207.2	207.2	-2.022	-1.20313
207.4	207.4	-1.83	-1.16875
207.6	207.6	-1.734	-1.16875
207.8	207.8	-1.686	-1.13438
208	208	-1.542	-1.20313
208.2	208.2	-1.398	-1.06563
208.4	208.4	-1.398	-1.06563
208.6	208.6	-1.254	-1.1
208.8	208.8	-1.11	-1.06563
209	209	-1.062	-0.99687
209.2	209.2	-0.918	-1.03125
209.4	209.4	-0.87	-1.03125
209.6	209.6	-0.822	-0.9625
209.8	209.8	-0.63	-0.89375
210	210	-0.534	-0.89375
210.2	210.2	-0.534	-0.89375
210.4	210.4	-0.294	-0.85938
210.6	210.6	-0.246	-0.79063
210.8	210.8	-0.246	-0.825
211	211	-0.054	-0.72188
211.2	211.2	-0.102	-0.72188
211.4	211.4	0.042	-0.65313
211.6	211.6	0.186	-0.65313
211.8	211.8	0.282	-0.58438
212	212	0.378	-0.55
212.2	212.2	0.378	-0.48125
212.4	212.4	0.474	-0.55
212.6	212.6	0.474	-0.44688
212.8	212.8	0.57	-0.48125
213	213	0.762	-0.34375
213.2	213.2	0.666	-0.30938
213.4	213.4	0.906	-0.34375
213.6	213.6	0.906	-0.24063
213.8	213.8	0.954	-0.24063
214	214	1.146	-0.1375
214.2	214.2	1.29	-0.10313
214.4	214.4	1.194	-0.06875
214.6	214.6	1.386	-0.06875
214.8	214.8	1.338	0
215	215	1.53	0.03438
215.2	215.2	1.674	0.10313
215.4	215.4	1.626	0.17188
215.6	215.6	1.722	0.17188
215.8	215.8	1.77	0.20625
216	216	1.866	0.24063
216.2	216.2	1.866	0.34375
216.4	216.4	2.058	0.37813
216.6	216.6	2.01	0.4125
216.8	216.8	2.154	0.48125
217	217	2.298	0.44688
217.2	217.2	2.346	0.55
217.4	217.4	2.442	0.48125
217.6	217.6	2.442	0.65313
217.8	217.8	2.442	0.61875
218	218	2.442	0.51563
218.2	218.2	2.634	0.48125
218.4	218.4	2.682	0.58438
218.6	218.6	2.682	0.55
218.8	218.8	2.874	0.61875
219	219	2.874	0.61875
219.2	219.2	3.066	0.65313
219.4	219.4	2.778	0.72188
219.6	219.6	3.066	0.72188
219.8	219.8	3.018	0.75625
220	220	3.258	0.89375
220.2	220.2	3.066	0.825
220.4	220.4	3.258	0.85938
220.6	220.6	3.258	0.89375
220.8	220.8	3.162	0.89375
221	221	3.306	0.9625
221.2	221.2	3.306	0.9625
221.4	221.4	3.354	0.92813
221.6	221.6	3.45	0.9625
221.8	221.8	3.546	1.06563
222	222	3.69	1.06563
222.2	222.2	3.546	1.03125
222.4	222.4	3.546	1.06563
222.6	222.6	3.402	1.1
222.8	222.8	3.45	1.1
223	223	3.642	1.13438
223.2	223.2	3.642	1.13438
223.4	223.4	3.594	1.16875
223.6	223.6	3.546	1.20313
223.8	223.8	3.738	1.2375
224	224	3.738	1.20313
224.2	224.2	3.69	1.20313
224.4	224.4	3.594	1.2375
224.6	224.6	3.69	1.27188
224.8	224.8	3.642	1.27188
225	225	3.642	1.20313
225.2	225.2	3.69	1.2375
225.4	225.4	3.738	1.2375
225.6	225.6	3.69	1.2375
225.8	225.8	3.834	1.27188
226	226	3.69	1.2375
226.2	226.2	3.642	1.20313
226.4	226.4	3.69	1.2375
226.6	226.6	3.69	1.27188
226.8	226.8	3.642	1.2375
227	227	3.642	1.27188
227.2	227.2	3.642	1.27188
227.4	227.4	3.594	1.2375
227.6	227.6	3.45	1.2375
227.8	227.8	3.45	1.2375
228	228	3.402	1.27188
228.2	228.2	3.354	1.2375
228.4	228.4	3.21	1.2375
228.6	228.6	3.402	1.20313
228.8	228.8	3.258	1.2375
229	229	3.258	1.16875
229.2	229.2	3.21	1.16875
229.4	229.4	3.066	1.16875
229.6	229.6	2.97	1.20313
229.8	229.8	2.97	1.16875
230	230	2.922	1.13438
230.2	230.2	2.826	1.16875
230.4	230.4	2.826	1.16875
230.6	230.6	2.73	1.13438
230.8	230.8	2.634	1.1
231	231	2.538	1.06563
231.2	231.2	2.346	1.13438
231.4	231.4	2.442	1.1
231.6	231.6	2.442	1.1
231.8	231.8	2.154	1.06563
232	232	2.154	1.1
232.2	232.2	2.01	1.03125
232.4	232.4	2.106	1.03125
232.6	232.6	1.818	0.99687
232.8	232.8	1.818	0.99687
233	233	1.578	0.99687
233.2	233.2	1.53	0.9625
233.4	233.4	1.53	0.92813
233.6	233.6	1.386	0.92813
233.8	233.8	1.242	0.92813
234	234	1.194	0.85938
234.2	234.2	0.954	0.85938
234.4	234.4	0.906	0.825
234.6	234.6	0.858	0.825
234.8	234.8	0.714	0.79063
235	235	0.714	0.72188
235.2	235.2	0.618	0.75625
235.4	235.4	0.522	0.72188
235.6	235.6	0.474	0.65313
235.8	235.8	0.33	0.61875
236	236	0.33	0.61875
236.2	236.2	0.138	0.58438
236.4	236.4	0.042	0.55
236.6	236.6	-0.15	0.55
236.8	236.8	-0.246	0.48125
237	237	-0.246	0.48125
237.2	237.2	-0.246	0.34375
237.4	237.4	-0.438	0.4125
237.6	237.6	-0.486	0.34375
237.8	237.8	-0.63	0.30938
238	238	-0.63	0.24063
238.2	238.2	-0.774	0.24063
238.4	238.4	-0.87	0.17188
238.6	238.6	-1.014	0.1375
238.8	238.8	-1.062	0.06875
239	239	-1.014	0.06875
239.2	239.2	-1.302	0.03438
239.4	239.4	-1.158	0
239.6	239.6	-1.206	-0.06875
239.8	239.8	-1.398	-0.03438
240	240	-1.542	-0.1375
240.2	240.2	-1.686	-0.17188
240.4	240.4	-1.686	-0.20625
240.6	240.6	-1.83	-0.24063
240.8	240.8	-1.878	-0.24063
241	241	-1.926	-0.30938
241.2	241.2	-2.07	-0.37813
241.4	241.4	-2.166	-0.44688
241.6	241.6	-2.214	-0.4125
241.8	241.8	-2.262	-0.51563
242	242	-2.31	-0.58438
242.2	242.2	-2.454	-0.61875
242.4	242.4	-2.454	-0.44688
242.6	242.6	-2.502	-0.44688
242.8	242.8	-2.358	-0.51563
243	243	-2.598	-0.58438
243.2	243.2	-2.79	-0.58438
243.4	243.4	-2.838	-0.65313
243.6	243.6	-2.838	-0.6875
243.8	243.8	-3.03	-0.75625
244	244	-3.126	-0.79063
244.2	244.2	-3.078	-0.79063
244.4	244.4	-3.03	-0.79063
244.6	244.6	-3.126	-0.85938
244.8	244.8	-3.126	-0.92813
245	245	-3.222	-0.9625
245.2	245.2	-3.222	-0.9625
245.4	245.4	-3.366	-0.99687
245.6	245.6	-3.414	-0.99687
245.8	245.8	-3.606	-1.06563
246	246	-3.702	-1.1
246.2	246.2	-3.702	-1.1
246.4	246.4	-3.654	-1.1
246.6	246.6	-3.606	-1.13438
246.8	246.8	-3.75	-1.13438
247	247	-3.702	-1.1
247.2	247.2	-3.75	-1.1
247.4	247.4	-3.846	-1.13438
247.6	247.6	-3.702	-1.16875
247.8	247.8	-3.846	-1.1
248	248	-3.894	-1.06563
248.2	248.2	-3.894	-1.13438
248.4	248.4	-3.894	-1.16875
248.6	248.6	-4.086	-1.13438
248.8	248.8	-3.846	-1.13438
249	249	-3.798	-1.16875
249.2	249.2	-3.894	-1.1
249.4	249.4	-3.894	-1.1
249.6	249.6	-3.942	-1.16875
249.8	249.8	-3.894	-1.13438
250	250	-3.894	-1.16875
250.2	250.2	-3.894	-1.16875
250.4	250.4	-4.038	-1.20313
250.6	250.6	-3.942	-1.16875
250.8	250.8	-4.086	-1.27188
251	251	-4.086	-1.20313
251.2	251.2	-3.942	-1.27188
251.4	251.4	-3.942	-1.30625
251.6	251.6	-3.942	-1.30625
251.8	251.8	-3.894	-1.30625
252	252	-4.038	-1.40938
252.2	252.2	-3.942	-1.34063
252.4	252.4	-3.894	-1.40938
252.6	252.6	-3.798	-1.40938
252.8	252.8	-3.942	-1.34063
253	253	-3.798	-1.44375
253.2	253.2	-3.798	-1.47813
253.4	253.4	-3.702	-1.47813
253.6	253.6	-3.654	-1.44375
253.8	253.8	-3.606	-1.44375
254	254	-3.606	-1.5125
254.2	254.2	-3.51	-1.5125
254.4	254.4	-3.51	-1.5125
254.6	254.6	-3.414	-1.5125
254.8	254.8	-3.318	-1.54688
255	255	-3.366	-1.5125
255.2	255.2	-3.366	-1.47813
255.4	255.4	-3.126	-1.47813
255.6	255.6	-3.222	-1.5125
255.8	255.8	-3.126	-1.44375
256	256	-2.982	-1.44375
256.2	256.2	-2.934	-1.47813
256.4	256.4	-2.934	-1.44375
256.6	256.6	-2.838	-1.44375
256.8	256.8	-2.742	-1.40938
257	257	-2.502	-1.44375
257.2	257.2	-2.55	-1.34063
257.4	257.4	-2.406	-1.27188
257.6	257.6	-2.406	-1.30625
257.8	257.8	-2.214	-1.30625
258	258	-2.166	-1.30625
258.2	258.2	-2.07	-1.27188
258.4	258.4	-1.974	-1.27188
258.6	258.6	-1.926	-1.27188
258.8	258.8	-1.782	-1.27188
259	259	-1.878	-1.2375
259.2	259.2	-1.494	-1.16875
259.4	259.4	-1.398	-1.13438
259.6	259.6	-1.302	-1.1
259.8	259.8	-1.35	-1.06563
260	260	-1.254	-1.03125
260.2	260.2	-1.254	-1.03125
260.4	260.4	-1.062	-1.03125
260.6	260.6	-0.87	-0.89375

## Sheet: Fig 3b
main figure					Top zoom in					Bottom zoom in
Time	Current	Time	Current		Time	current	Time	current		Time	Current	Time	Current
μs	A	μs	A		μs	A	μs	A		μs	A	μs	A
alumina	alumina	PZT	PZT		Al2O3	Al2O3	pzt	pzt		alumina	alumina	PZT	PZT
0.1	0.0024	0.1	0.014		104	0.0006	104	0.0008		93.3	0.0016	93.3	0.00995
0.3	-0.0012	0.3	-0.002		104.04	0.0008	104.1	0.0008		93.301	-0.0016	93.301	0.00995
0.5	0.0036	0.5	-0.002		104.08	0.0008	104.2	0.001		93.302	-0.0032	93.302	0.00995
0.7	0	0.7	0.006		104.12	0.0008	104.3	0.0012		93.303	-0.0032	93.303	0.00995
0.9	-0.0012	0.9	0.006		104.16	0.0008	104.4	0.001		93.304	-0.0032	93.304	0.00995
1.1	-0.0012	1.1	-0.002		104.2	0.0008	104.5	0.0012		93.305	-0.0016	93.305	0.00498
1.3	0.0024	1.3	0.006		104.24	0.0008	104.6	0.0012		93.306	-0.0016	93.306	0.00995
1.5	0	1.5	0.006		104.28	0.001	104.7	0.0016		93.307	-0.0016	93.307	0.00498
1.7	0.0024	1.7	0.006		104.32	0.001	104.8	0.0012		93.308	-0.0016	93.308	0.00995
1.9	0.0012	1.9	0.006		104.36	0.001	104.9	0.0016		93.309	0	93.309	0.00498
2.1	0.0024	2.1	-0.002		104.4	0.001	105	0.0016		93.31	-0.0016	93.31	0.00498
2.3	0	2.3	0.006		104.44	0.001	105.1	0.0016		93.311	-0.0016	93.311	0.00498
2.5	0	2.5	0.006		104.48	0.001	105.2	0.0016		93.312	-0.008	93.312	0
2.7	0	2.7	0.006		104.52	0.001	105.3	0.0022		93.313	-0.0016	93.313	0.00498
2.9	0.0024	2.9	0.006		104.56	0.001	105.4	0.0022		93.314	-0.0032	93.314	0.00995
3.1	0.0012	3.1	0.006		104.6	0.001	105.5	0.0018		93.315	-0.0016	93.315	0.00995
3.3	0.0012	3.3	0.006		104.64	0.001	105.6	0.0018		93.316	-0.0064	93.316	0.00995
3.5	0.0012	3.5	0.006		104.68	0.001	105.7	0.002		93.317	-0.0032	93.317	0.00995
3.7	0.0024	3.7	0.014		104.72	0.001	105.8	0.002		93.318	-0.0032	93.318	0.00498
3.9	0.0036	3.9	0.006		104.76	0.0012	105.9	0.0022		93.319	-0.0048	93.319	0.00498
4.1	0.0048	4.1	-0.002		104.8	0.0012	106	0.0022		93.32	-0.0048	93.32	0.00995
4.3	0	4.3	-0.002		104.84	0.0012	106.1	0.0022		93.321	0	93.321	0.00995
4.5	0.0012	4.5	-0.002		104.88	0.0012	106.2	0.0022		93.322	0	93.322	0.00995
4.7	0	4.7	0.006		104.92	0.0012	106.3	0.0022		93.323	-0.0016	93.323	0.00995
4.9	0	4.9	0.014		104.96	0.0012	106.4	0.0022		93.324	-0.0032	93.324	0.00498
5.1	0.0012	5.1	0.014		105	0.0014	106.5	0.0022		93.325	-0.0016	93.325	0.00995
5.3	-0.0012	5.3	0.014		105.04	0.0012	106.6	0.0022		93.326	-0.0032	93.326	0.00995
5.5	0	5.5	0.014		105.08	0.0014	106.7	0.0024		93.327	-0.0048	93.327	-0.00498
5.7	0.0024	5.7	-0.002		105.12	0.0014	106.8	0.0022		93.328	-0.0048	93.328	-0.00498
5.9	0.0036	5.9	0.014		105.16	0.0014	106.9	0.0024		93.329	-0.0016	93.329	0
6.1	0.0036	6.1	0.014		105.2	0.0014	107	0.0026		93.33	0	93.33	0
6.3	0.0024	6.3	0.006		105.24	0.0014	107.1	0.0026		93.331	0.0032	93.331	0.00498
6.5	0.0024	6.5	0.014		105.28	0.0016	107.2	0.0026		93.332	0	93.332	0.00498
6.7	0	6.7	-0.002		105.32	0.0016	107.3	0.0026		93.333	0	93.333	0.00498
6.9	0.0012	6.9	-0.002		105.36	0.0016	107.4	0.0026		93.334	-0.0032	93.334	0.00995
7.1	0	7.1	-0.002		105.4	0.0016	107.5	0.0026		93.335	-0.0048	93.335	0.00498
7.3	0	7.3	0.014		105.44	0.0016	107.6	0.0028		93.336	-0.0016	93.336	0.00498
7.5	0.0012	7.5	0.006		105.48	0.0016	107.7	0.0026		93.337	-0.0016	93.337	0.00498
7.7	0.0036	7.7	0.006		105.52	0.0016	107.8	0.003		93.338	0	93.338	0
7.9	0.0024	7.9	0.006		105.56	0.0016	107.9	0.0028		93.339	-0.0016	93.339	0.00995
8.1	0.0012	8.1	-0.002		105.6	0.0016	108	0.0028		93.34	-0.0016	93.34	0.00995
8.3	0.0012	8.3	0.006		105.64	0.0016	108.1	0.0032		93.341	0	93.341	0.00995
8.5	0	8.5	0.006		105.68	0.0016	108.2	0.0028		93.342	-0.0016	93.342	0.00498
8.7	0.0024	8.7	0.006		105.72	0.0016	108.3	0.003		93.343	-0.0016	93.343	0.00498
8.9	0.0012	8.9	0.006		105.76	0.0016	108.4	0.0028		93.344	-0.0016	93.344	0.00498
9.1	0	9.1	0.014		105.8	0.0018	108.5	0.0028		93.345	-0.0032	93.345	0
9.3	0.0012	9.3	0.006		105.84	0.0018	108.6	0.003		93.346	-0.0032	93.346	0.00498
9.5	-0.0024	9.5	0.006		105.88	0.0018	108.7	0.0026		93.347	-0.0048	93.347	0.00995
9.7	0	9.7	0.006		105.92	0.0018	108.8	0.003		93.348	0	93.348	0.00995
9.9	0.0012	9.9	0.006		105.96	0.0018	108.9	0.003		93.349	-0.0032	93.349	0.00498
10.1	0.0036	10.1	0.006		106	0.0018	109	0.0032		93.35	-0.0032	93.35	0.00995
10.3	-0.0012	10.3	0.006		106.04	0.0018	109.1	0.0032		93.351	-0.0048	93.351	0.00498
10.5	0.0024	10.5	0.006		106.08	0.0018	109.2	0.0032		93.352	-0.0032	93.352	0.00498
10.7	0.0036	10.7	-0.002		106.12	0.0018	109.3	0.0032		93.353	-0.0048	93.353	0.00995
10.9	0.006	10.9	0.006		106.16	0.002	109.4	0.0034		93.354	-0.0048	93.354	0.00995
11.1	0.0036	11.1	0.006		106.2	0.002	109.5	0.003		93.355	-0.0032	93.355	0.00995
11.3	0.0012	11.3	0.006		106.24	0.002	109.6	0.003		93.356	0	93.356	0.00995
11.5	0	11.5	0.006		106.28	0.002	109.7	0.0032		93.357	0.0016	93.357	0.00995
11.7	0	11.7	-0.002		106.32	0.002	109.8	0.0034		93.358	0	93.358	0.00498
11.9	0	11.9	0.006		106.36	0.002	109.9	0.0034		93.359	0	93.359	0.00498
12.1	0.0036	12.1	-0.002		106.4	0.0022	110	0.0034		93.36	-0.0016	93.36	0.00498
12.3	0.0012	12.3	0.006		106.44	0.002	110.1	0.0034		93.361	-0.0048	93.361	0
12.5	0.0012	12.5	0.006		106.48	0.0022	110.2	0.0034		93.362	-0.0048	93.362	0
12.7	0.0024	12.7	0.006		106.52	0.0022	110.3	0.0036		93.363	-0.0048	93.363	0.00498
12.9	0.0024	12.9	0.006		106.56	0.0022	110.4	0.0038		93.364	-0.0032	93.364	0
13.1	-0.0036	13.1	-0.002		106.6	0.0022	110.5	0.0036		93.365	-0.0016	93.365	0.00995
13.3	0	13.3	0.014		106.64	0.0022	110.6	0.0036		93.366	-0.0032	93.366	0.00995
13.5	0.0036	13.5	-0.002		106.68	0.0022	110.7	0.0034		93.367	0	93.367	0.00498
13.7	0	13.7	0.006		106.72	0.0022	110.8	0.0034		93.368	-0.0032	93.368	0.00995
13.9	0.0012	13.9	-0.002		106.76	0.0022	110.9	0.0036		93.369	-0.0032	93.369	0.00498
14.1	0	14.1	0.014		106.8	0.0022	111	0.0038		93.37	-0.0064	93.37	0.00995
14.3	-0.0012	14.3	0.014		106.84	0.0022	111.1	0.0036		93.371	-0.0032	93.371	0.00995
14.5	0.0024	14.5	0.006		106.88	0.0022	111.2	0.0038		93.372	-0.0016	93.372	0.00995
14.7	0	14.7	-0.002		106.92	0.0022	111.3	0.0038		93.373	-0.0032	93.373	0.00995
14.9	-0.0012	14.9	0.006		106.96	0.0024	111.4	0.0036		93.374	-0.0032	93.374	0.00995
15.1	0.0036	15.1	0.006		107	0.0024	111.5	0.0036		93.375	-0.0064	93.375	0.00995
15.3	0	15.3	-0.01		107.04	0.0024	111.6	0.0038		93.376	-0.0064	93.376	0.00995
15.5	0	15.5	0.014		107.08	0.0024	111.7	0.0036		93.377	-0.0032	93.377	0.01493
15.7	0.006	15.7	-0.002		107.12	0.0024	111.8	0.0038		93.378	-0.0048	93.378	-0.00995
15.9	0.0036	15.9	0.006		107.16	0.0024	111.9	0.0038		93.379	-0.0048	93.379	0.00995
16.1	0.0036	16.1	-0.002		107.2	0.0024	112	0.0038		93.38	-0.0016	93.38	0.00498
16.3	0.0024	16.3	-0.01		107.24	0.0024	112.1	0.004		93.381	0	93.381	0
16.5	0.0024	16.5	0.006		107.28	0.0024	112.2	0.0042		93.382	-0.0016	93.382	0.00498
16.7	0.0024	16.7	-0.002		107.32	0.0024	112.3	0.004		93.383	0	93.383	0.00498
16.9	0.0012	16.9	0.006		107.36	0.0026	112.4	0.004		93.384	0.0016	93.384	0.00498
17.1	0.0024	17.1	0.006		107.4	0.0026	112.5	0.004		93.385	0	93.385	0.00498
17.3	0.0024	17.3	0.006		107.44	0.0026	112.6	0.004		93.386	-0.0016	93.386	0.00498
17.5	0.0024	17.5	0.006		107.48	0.0026	112.7	0.004		93.387	-0.0032	93.387	0.00498
17.7	0.0036	17.7	0.014		107.52	0.0026	112.8	0.0038		93.388	-0.0032	93.388	0.00498
17.9	-0.0012	17.9	0.014		107.56	0.0026	112.9	0.0038		93.389	-0.0016	93.389	0.00498
18.1	0	18.1	0.006		107.6	0.0026	113	0.004		93.39	-0.0064	93.39	0.00498
18.3	0	18.3	0.006		107.64	0.0026	113.1	0.004		93.391	-0.0016	93.391	0.00498
18.5	0.0012	18.5	-0.002		107.68	0.0026	113.2	0.0036		93.392	-0.0032	93.392	0.00995
18.7	0.0012	18.7	0.014		107.72	0.0026	113.3	0.0038		93.393	-0.0048	93.393	0.00995
18.9	0	18.9	0.014		107.76	0.0028	113.4	0.004		93.394	-0.0032	93.394	0.00995
19.1	0.0024	19.1	0.006		107.8	0.0028	113.5	0.004		93.395	-0.0032	93.395	0.00995
19.3	0.0012	19.3	0.006		107.84	0.0028	113.6	0.004		93.396	-0.0016	93.396	0
19.5	0	19.5	-0.002		107.88	0.0028	113.7	0.0042		93.397	-0.0048	93.397	0.00995
19.7	0	19.7	0.006		107.92	0.0028	113.8	0.0058		93.398	-0.0048	93.398	0.00995
19.9	0.0012	19.9	0.014		107.96	0.0028	113.9	0.0056		93.399	-0.0016	93.399	0.00995
20.1	0.0012	20.1	0.006		108	0.0028	114	0.0056		93.4	-0.0016	93.4	0.00498
20.3	0.0024	20.3	-0.002		108.04	0.0028	114.1	0.005		93.401	-0.0016	93.401	0.00498
20.5	0.0036	20.5	0.006		108.08	0.0028	114.2	0.0046		93.402	0.0016	93.402	0.00498
20.7	0.0012	20.7	-0.002		108.12	0.003	114.3	0.0046		93.403	-0.0048	93.403	0.00995
20.9	-0.0012	20.9	-0.002		108.16	0.0028	114.4	0.0048		93.404	-0.0016	93.404	0.00498
21.1	0.0024	21.1	0.006		108.2	0.003	114.5	0.0046		93.405	-0.0032	93.405	0.00995
21.3	-0.0012	21.3	-0.002		108.24	0.003	114.6	0.0044		93.406	0	93.406	0.00498
21.5	0	21.5	-0.002		108.28	0.003	114.7	0.0044		93.407	-0.0032	93.407	0.00995
21.7	0	21.7	0.006		108.32	0.003	114.8	0.0044		93.408	-0.0032	93.408	0.00498
21.9	0.0012	21.9	0.006		108.36	0.003	114.9	0.0066		93.409	-0.0032	93.409	0.00498
22.1	0	22.1	0.006		108.4	0.003	115	0.0064		93.41	-0.0016	93.41	0.00498
22.3	0.0024	22.3	0.014		108.44	0.003	115.1	0.0068		93.411	-0.008	93.411	0.00995
22.5	0.0024	22.5	0.006		108.48	0.003	115.2	0.006		93.412	0.0016	93.412	0.00995
22.7	0	22.7	0.006		108.52	0.003	115.3	0.0056		93.413	0	93.413	0.00498
22.9	0	22.9	-0.002		108.56	0.003	115.4	0.0092		93.414	-0.0032	93.414	0.00995
23.1	0.0024	23.1	-0.002		108.6	0.0032	115.5	0.0092		93.415	-0.0016	93.415	0.01493
23.3	0	23.3	0.006		108.64	0.003	115.6	0.0092		93.416	-0.0016	93.416	0.00498
23.5	0.0012	23.5	-0.002		108.68	0.003	115.7	0.008		93.417	-0.0048	93.417	0.00498
23.7	0.0024	23.7	0.006		108.72	0.0032	115.8	0.0114		93.418	-0.0016	93.418	0.00498
23.9	0.0024	23.9	-0.002		108.76	0.0032	115.9	0.0114		93.419	-0.0048	93.419	0.00995
24.1	0	24.1	0.006		108.8	0.0032	116	0.009		93.42	-0.0016	93.42	0.00498
24.3	0.0036	24.3	0.006		108.84	0.0032	116.1	0.0078		93.421	-0.0032	93.421	0.00498
24.5	-0.0036	24.5	0.006		108.88	0.0032	116.2	0.007		93.422	-0.0048	93.422	0.00995
24.7	0	24.7	-0.002		108.92	0.0032	116.3	0.0084		93.423	-0.0048	93.423	0.00995
24.9	0.0012	24.9	0.006		108.96	0.0032	116.4	0.0078		93.424	-0.0016	93.424	0.00995
25.1	0	25.1	0.014		109	0.0032	116.5	0.0076		93.425	-0.0032	93.425	0.00995
25.3	0	25.3	0.006		109.04	0.0032	116.6	0.0068		93.426	-0.0032	93.426	0
25.5	0	25.5	-0.002		109.08	0.0032	116.7	0.0066		93.427	-0.0048	93.427	-0.00498
25.7	0.0024	25.7	0.006		109.12	0.0034	116.8	0.0066		93.428	-0.0032	93.428	-0.00498
25.9	0.0012	25.9	0.022		109.16	0.0032	116.9	0.006		93.429	-0.0032	93.429	0.00498
26.1	0.0024	26.1	0.022		109.2	0.0032	117	0.006		93.43	-0.0032	93.43	0
26.3	-0.0012	26.3	0.006		109.24	0.0032	117.1	0.0114		93.431	-0.0032	93.431	-0.00498
26.5	0	26.5	0.014		109.28	0.0034	117.2	0.0116		93.432	-0.0032	93.432	0
26.7	0.0012	26.7	-0.002		109.32	0.0034	117.3	0.0116		93.433	-0.0016	93.433	0.00498
26.9	0	26.9	0.006		109.36	0.0034	117.4	0.011		93.434	-0.0032	93.434	0.00498
27.1	0.0012	27.1	0.006		109.4	0.0034	117.5	0.0096		93.435	-0.0032	93.435	0.00498
27.3	0.0012	27.3	-0.002		109.44	0.0034	117.6	0.009		93.436	-0.0032	93.436	0.00498
27.5	0.0012	27.5	-0.002		109.48	0.0034	117.7	0.0086		93.437	-0.0016	93.437	0.00498
27.7	0.0024	27.7	0.006		109.52	0.0034	117.8	0.0082		93.438	-0.0032	93.438	0
27.9	0	27.9	-0.002		109.56	0.0034	117.9	0.0076		93.439	-0.0048	93.439	0.00498
28.1	0	28.1	0.006		109.6	0.0036	118	0.0076		93.44	-0.0032	93.44	0.00498
28.3	-0.0012	28.3	0.014		109.64	0.0036	118.1	0.008		93.441	-0.0016	93.441	0.00498
28.5	0	28.5	0.006		109.68	0.0034	118.2	0.008		93.442	-0.0016	93.442	0.00498
28.7	0.0012	28.7	-0.002		109.72	0.0034	118.3	0.0074		93.443	-0.0048	93.443	0.00995
28.9	0	28.9	0.014		109.76	0.0036	118.4	0.007		93.444	-0.0064	93.444	0.00498
29.1	-0.0024	29.1	-0.002		109.8	0.0034	118.5	0.0072		93.445	-0.0064	93.445	0.00995
29.3	-0.0024	29.3	-0.002		109.84	0.0036	118.6	0.0074		93.446	-0.0032	93.446	0.00995
29.5	0.0012	29.5	-0.002		109.88	0.0036	118.7	0.0074		93.447	-0.0016	93.447	0.00995
29.7	0	29.7	0.006		109.92	0.0036	118.8	0.007		93.448	-0.0016	93.448	0.00995
29.9	0.0012	29.9	-0.002		109.96	0.0036	118.9	0.0072		93.449	-0.0048	93.449	0.00995
30.1	-0.0024	30.1	-0.002		110	0.0036	119	0.0074		93.45	-0.0032	93.45	0.00995
30.3	0	30.3	-0.002		110.04	0.0036	119.1	0.0068		93.451	-0.0032	93.451	0.00498
30.5	0	30.5	-0.01		110.08	0.0036	119.2	0.0074		93.452	0	93.452	0.00995
30.7	0.0036	30.7	0.006		110.12	0.0036	119.3	0.0076		93.453	-0.0016	93.453	0.00995
30.9	0.0012	30.9	-0.002		110.16	0.0036	119.4	0.0076		93.454	-0.0048	93.454	0.00498
31.1	-0.0012	31.1	-0.01		110.2	0.0036	119.5	0.0076		93.455	-0.0032	93.455	0.00498
31.3	0.0024	31.3	0.006		110.24	0.0036	119.6	0.007		93.456	-0.0048	93.456	0
31.5	-0.0012	31.5	0.006		110.28	0.0038	119.7	0.007		93.457	-0.0048	93.457	0.00995
31.7	-0.0012	31.7	0.006		110.32	0.0038	119.8	0.0072		93.458	-0.0016	93.458	0.00995
31.9	0	31.9	0.006		110.36	0.0038	119.9	0.007		93.459	-0.0016	93.459	0.00498
32.1	0	32.1	-0.002		110.4	0.0038	120	0.007		93.46	-0.0032	93.46	0.00498
32.3	0.0012	32.3	-0.002		110.44	0.0038	120.1	0.0072		93.461	-0.0048	93.461	0.00498
32.5	0	32.5	0.006		110.48	0.0038	120.2	0.0072		93.462	-0.0032	93.462	0
32.7	0.0024	32.7	-0.002		110.52	0.0038	120.3	0.0068		93.463	-0.0032	93.463	0.00498
32.9	-0.0036	32.9	0.006		110.56	0.0038	120.4	0.0072		93.464	-0.0048	93.464	0.00995
33.1	0.0012	33.1	0.006		110.6	0.0038	120.5	0.0072		93.465	-0.0048	93.465	0.00498
33.3	-0.0024	33.3	0.006		110.64	0.0038	120.6	0.0068		93.466	-0.0048	93.466	0.00498
33.5	0.0012	33.5	0.006		110.68	0.0038	120.7	0.0074		93.467	-0.0048	93.467	0.00995
33.7	0	33.7	0.006		110.72	0.0038	120.8	0.0074		93.468	-0.0048	93.468	0.00995
33.9	-0.0012	33.9	0.006		110.76	0.0038	120.9	0.0074		93.469	-0.0048	93.469	0.00995
34.1	0	34.1	0.006		110.8	0.0038	121	0.0076		93.47	-0.0064	93.47	0.00498
34.3	-0.0012	34.3	0.006		110.84	0.0038	121.1	0.0072		93.471	-0.0048	93.471	0.00995
34.5	-0.0012	34.5	0.006		110.88	0.004	121.2	0.0074		93.472	-0.0048	93.472	-0.00498
34.7	-0.0012	34.7	0.006		110.92	0.004	121.3	0.0074		93.473	-0.0032	93.473	0.00995
34.9	0.0012	34.9	0.014		110.96	0.004	121.4	0.0074		93.474	-0.0048	93.474	0.00995
35.1	0	35.1	-0.01		111	0.004	121.5	0.0072		93.475	-0.0016	93.475	0
35.3	0	35.3	0.006		111.04	0.004	121.6	0.007		93.476	-0.0016	93.476	0
35.5	0.0036	35.5	-0.002		111.08	0.004	121.7	0.0072		93.477	-0.0016	93.477	-0.01493
35.7	0.0012	35.7	0.006		111.12	0.004	121.8	0.007		93.478	-0.0048	93.478	-0.00995
35.9	0.0012	35.9	0.006		111.16	0.004	121.9	0.0072		93.479	-0.0032	93.479	-0.02489
36.1	0	36.1	-0.002		111.2	0.004	122	0.0066		93.48	-0.0064	93.48	-0.06968
36.3	0.0024	36.3	-0.002		111.24	0.004	122.1	0.007		93.481	-0.008	93.481	-0.12443
36.5	0.0012	36.5	-0.002		111.28	0.004	122.2	0.0074		93.482	-0.0128	93.482	-0.19908
36.7	0	36.7	0.006		111.32	0.004	122.3	0.0078		93.483	-0.0112	93.483	-0.27871
36.9	-0.0024	36.9	-0.002		111.36	0.004	122.4	0.008		93.484	-0.0176	93.484	-0.37328
37.1	0	37.1	0.014		111.4	0.004	122.5	0.0076		93.485	-0.0304	93.485	-0.46286
37.3	0	37.3	0.006		111.44	0.004	122.6	0.0088		93.486	-0.0544	93.486	-0.51761
37.5	0.0024	37.5	0.006		111.48	0.004	122.7	0.0092		93.487	-0.0768	93.487	-0.54249
37.7	-0.0012	37.7	0.014		111.52	0.004	122.8	0.01		93.488	-0.0944	93.488	-0.53254
37.9	0	37.9	0.006		111.56	0.004	122.9	0.0098		93.489	-0.1088	93.489	-0.50766
38.1	-0.0012	38.1	0.014		111.6	0.0042	123	0.0098		93.49	-0.1136	93.49	-0.47779
38.3	-0.0024	38.3	0.014		111.64	0.004	123.1	0.0094		93.491	-0.1136	93.491	-0.47779
38.5	-0.0012	38.5	0.006		111.68	0.0042	123.2	0.0092		93.492	-0.1168	93.492	-0.48775
38.7	-0.0036	38.7	0.006		111.72	0.0042	123.3	0.0088		93.493	-0.12	93.493	-0.51761
38.9	-0.0012	38.9	-0.002		111.76	0.0042	123.4	0.0086		93.494	-0.1264	93.494	-0.53254
39.1	0	39.1	0.006		111.8	0.0042	123.5	0.0082		93.495	-0.1408	93.495	-0.56738
39.3	-0.0012	39.3	-0.002		111.84	0.0042	123.6	0.0078		93.496	-0.152	93.496	-0.60222
39.5	0	39.5	0.014		111.88	0.0042	123.7	0.008		93.497	-0.1584	93.497	-0.66194
39.7	-0.0012	39.7	0.006		111.92	0.0042	123.8	0.0076		93.498	-0.1648	93.498	-0.74655
39.9	-0.0024	39.9	-0.002		111.96	0.0042	123.9	0.0078		93.499	-0.168	93.499	-0.81623
40.1	-0.0012	40.1	-0.002		112	0.0042	124	0.0072		93.5	-0.1728	93.5	-0.866
40.3	-0.0012	40.3	-0.002		112.04	0.0042	124.1	0.0076		93.501	-0.1712	93.501	-0.85605
40.5	-0.0024	40.5	-0.002		112.08	0.0042	124.2	0.0072		93.502	-0.168	93.502	-0.81125
40.7	-0.0012	40.7	0.006		112.12	0.0042	124.3	0.007		93.503	-0.168	93.503	-0.77144
40.9	0.0024	40.9	-0.002		112.16	0.0044	124.4	0.0068		93.504	-0.1648	93.504	-0.72664
41.1	0	41.1	-0.01		112.2	0.0042	124.5	0.0072		93.505	-0.1616	93.505	-0.69678
41.3	-0.0012	41.3	0.006		112.24	0.0044	124.6	0.0074		93.506	-0.16	93.506	-0.68683
41.5	0.0012	41.5	-0.002		112.28	0.0042	124.7	0.007		93.507	-0.1568	93.507	-0.68185
41.7	-0.0012	41.7	0.006		112.32	0.0042	124.8	0.0072		93.508	-0.1568	93.508	-0.66692
41.9	-0.0012	41.9	-0.002		112.36	0.0042	124.9	0.0094		93.509	-0.1504	93.509	-0.64701
42.1	-0.0012	42.1	0.006		112.4	0.0044	125	0.0094		93.51	-0.1488	93.51	-0.64701
42.3	0	42.3	-0.002		112.44	0.0044	125.1	0.0094		93.511	-0.1408	93.511	-0.63706
42.5	0	42.5	0.006		112.48	0.0044	125.2	0.0092		93.512	-0.1312	93.512	-0.64203
42.7	0.0012	42.7	0.006		112.52	0.0044	125.3	0.0092		93.513	-0.1216	93.513	-0.64203
42.9	0	42.9	-0.002		112.56	0.0044	125.4	0.008		93.514	-0.1168	93.514	-0.64701
43.1	0	43.1	-0.002		112.6	0.0044	125.5	0.0076		93.515	-0.1152	93.515	-0.63706
43.3	0.0024	43.3	0.006		112.64	0.0044	125.6	0.0066		93.516	-0.1152	93.516	-0.62213
43.5	0.0024	43.5	0.006		112.68	0.0044	125.7	0.006		93.517	-0.12	93.517	-0.59724
43.7	0.0024	43.7	0.006		112.72	0.0044	125.8	0.006		93.518	-0.12	93.518	-0.57733
43.9	0	43.9	-0.002		112.76	0.0044	125.9	0.0052		93.519	-0.1152	93.519	-0.5624
44.1	-0.0012	44.1	0.006		112.8	0.0044	126	0.0056		93.52	-0.1168	93.52	-0.54747
44.3	0	44.3	0.006		112.84	0.0044	126.1	0.005		93.521	-0.1152	93.521	-0.53254
44.5	0	44.5	0.006		112.88	0.0044	126.2	0.0048		93.522	-0.1088	93.522	-0.51761
44.7	-0.0036	44.7	0.006		112.92	0.0044	126.3	0.0042		93.523	-0.1072	93.523	-0.48277
44.9	0	44.9	0.014		112.96	0.0044	126.4	0.0042		93.524	-0.1072	93.524	-0.45789
45.1	0	45.1	0.006		113	0.0044	126.5	0.0038		93.525	-0.1056	93.525	-0.433
45.3	0.0012	45.3	-0.002		113.04	0.0044	126.6	0.0034		93.526	-0.1024	93.526	-0.41309
45.5	0.0024	45.5	0.006		113.08	0.0044	126.7	0.0034		93.527	-0.1056	93.527	-0.39816
45.7	0.0012	45.7	0.014		113.12	0.0044	126.8	0.0034		93.528	-0.1024	93.528	-0.38821
45.9	-0.0012	45.9	0.022		113.16	0.0044	126.9	0.0034		93.529	-0.1024	93.529	-0.37328
46.1	0.0012	46.1	0.014		113.2	0.0044	127	0.003		93.53	-0.0912	93.53	-0.3683
46.3	0.0012	46.3	0.006		113.24	0.0046	127.1	0.003		93.531	-0.088	93.531	-0.34341
46.5	0	46.5	-0.002		113.28	0.0046	127.2	0.003		93.532	-0.0816	93.532	-0.30857
46.7	0	46.7	0.006		113.32	0.0046	127.3	0.0026		93.533	-0.08	93.533	-0.29364
46.9	0	46.9	-0.002		113.36	0.0046	127.4	0.0024		93.534	-0.0768	93.534	-0.26876
47.1	0	47.1	-0.002		113.4	0.0046	127.5	0.0024		93.535	-0.072	93.535	-0.25383
47.3	0.0012	47.3	0.006		113.44	0.0046	127.6	0.0022		93.536	-0.0656	93.536	-0.24885
47.5	0	47.5	0.006		113.48	0.0046	127.7	0.0024		93.537	-0.0656	93.537	-0.2389
47.7	0	47.7	0.006		113.52	0.0046	127.8	0.002		93.538	-0.0576	93.538	-0.2389
47.9	0	47.9	-0.002		113.56	0.0046	127.9	0.0018		93.539	-0.0576	93.539	-0.24387
48.1	0	48.1	-0.002		113.6	0.0046	128	0.0016		93.54	-0.0512	93.54	-0.2389
48.3	0.0024	48.3	-0.002		113.64	0.0046	128.1	0.0016		93.541	-0.0496	93.541	-0.24387
48.5	0.0024	48.5	0.006		113.68	0.0046	128.2	0.0016		93.542	-0.0496	93.542	-0.24387
48.7	0.0012	48.7	0.006		113.72	0.0046	128.3	0.0014		93.543	-0.0512	93.543	-0.24885
48.9	0.0012	48.9	0.006		113.76	0.0046	128.4	0.0016		93.544	-0.0528	93.544	-0.24885
49.1	0	49.1	0.006		113.8	0.0046	128.5	0.0014		93.545	-0.0544	93.545	-0.2389
49.3	0.0012	49.3	0.014		113.84	0.0046	128.6	0.0014		93.546	-0.056	93.546	-0.22894
49.5	0	49.5	0.014		113.88	0.0046	128.7	0.001		93.547	-0.0624	93.547	-0.22397
49.7	0.0012	49.7	0.014		113.92	0.0046	128.8	0.0006		93.548	-0.0608	93.548	-0.21899
49.9	0.0012	49.9	0.006		113.96	0.0046	128.9	0.0006		93.549	-0.064	93.549	-0.21401
50.1	0.0036	50.1	-0.002		114	0.0046	129	0.0008		93.55	-0.0704	93.55	-0.21401
50.3	0	50.3	-0.01		114.04	0.0046	129.1	0.0004		93.551	-0.0704	93.551	-0.21401
50.5	0.0048	50.5	0.006		114.08	0.0046	129.2	0.0004		93.552	-0.0752	93.552	-0.20406
50.7	0.0012	50.7	-0.002		114.12	0.0046	129.3	0.0004		93.553	-0.0768	93.553	-0.19908
50.9	0.0024	50.9	-0.002		114.16	0.0046	129.4	0.0002		93.554	-0.08	93.554	-0.18913
51.1	0	51.1	0.006		114.2	0.0046	129.5	0.0002		93.555	-0.0784	93.555	-0.18913
51.3	0	51.3	0.006		114.24	0.0046	129.6	0.0004		93.556	-0.0816	93.556	-0.18415
51.5	0.0024	51.5	0.006		114.28	0.0046	129.7	-0.0002		93.557	-0.08	93.557	-0.1742
51.7	0.0024	51.7	0.014		114.32	0.0046	129.8	0.0004		93.558	-0.0784	93.558	-0.17917
51.9	0	51.9	0.006		114.36	0.0046	129.9	0.0002		93.559	-0.0832	93.559	-0.16922
52.1	0.0012	52.1	0.006		114.4	0.0046	130	0.0002		93.56	-0.0784	93.56	-0.16424
52.3	0.0012	52.3	0.006		114.44	0.0046	130.1	-0.0002		93.561	-0.0752	93.561	-0.14931
52.5	0.0036	52.5	0.006		114.48	0.0046	130.2	0		93.562	-0.0736	93.562	-0.13936
52.7	-0.0036	52.7	0.006		114.52	0.0046	130.3	-0.0004		93.563	-0.0704	93.563	-0.13438
52.9	0.0024	52.9	0.014		114.56	0.0046	130.4	-0.0004		93.564	-0.0704	93.564	-0.1294
53.1	0.0012	53.1	0.006		114.6	0.0048	130.5	-0.0004		93.565	-0.064	93.565	-0.13438
53.3	0.0036	53.3	-0.002		114.64	0.0046	130.6	-0.0004		93.566	-0.0624	93.566	-0.12443
53.5	0.0024	53.5	0.006		114.68	0.0046	130.7	-0.0004		93.567	-0.0576	93.567	-0.12443
53.7	0.0012	53.7	0.006		114.72	0.0046	130.8	-0.0008		93.568	-0.0576	93.568	-0.11945
53.9	0.0012	53.9	0.006		114.76	0.0048	130.9	-0.0004		93.569	-0.0544	93.569	-0.11945
54.1	0.0012	54.1	-0.002		114.8	0.0046	131	-0.0006		93.57	-0.0544	93.57	-0.10452
54.3	0.0024	54.3	0.014		114.84	0.0046	131.1	-0.0008		93.571	-0.0496	93.571	-0.09456
54.5	-0.0024	54.5	0.006		114.88	0.0046	131.2	-0.0004		93.572	-0.048	93.572	-0.09456
54.7	0.0024	54.7	0.006		114.92	0.0048	131.3	-0.0004		93.573	-0.0496	93.573	-0.07963
54.9	0.0012	54.9	-0.01		114.96	0.0048	131.4	-0.001		93.574	-0.0496	93.574	-0.06968
55.1	0.0012	55.1	0.006		115	0.0048	131.5	-0.0008		93.575	-0.0512	93.575	-0.0647
55.3	0.0048	55.3	-0.002		115.04	0.0046	131.6	-0.0006		93.576	-0.0512	93.576	-0.07963
55.5	0.0036	55.5	0.014		115.08	0.0048	131.7	-0.001		93.577	-0.0496	93.577	-0.05475
55.7	0.0024	55.7	0.014		115.12	0.0048	131.8	-0.0008		93.578	-0.0512	93.578	-0.04479
55.9	0.0012	55.9	-0.002		115.16	0.0048	131.9	-0.0012		93.579	-0.0496	93.579	-0.04977
56.1	0.0024	56.1	0.006		115.2	0.0048	132	-0.0008		93.58	-0.0512	93.58	-0.04977
56.3	0.0048	56.3	0.006		115.24	0.0048	132.1	-0.001		93.581	-0.0528	93.581	-0.04977
56.5	0.0024	56.5	0.006		115.28	0.005	132.2	-0.001		93.582	-0.0544	93.582	-0.04479
56.7	0.0024	56.7	-0.002		115.32	0.0048	132.3	-0.001		93.583	-0.0544	93.583	-0.03484
56.9	0.0012	56.9	0.006		115.36	0.005	132.4	-0.001		93.584	-0.0544	93.584	-0.03982
57.1	0.0012	57.1	0.014		115.4	0.005	132.5	-0.0008		93.585	-0.0544	93.585	-0.02986
57.3	0.0048	57.3	0.006		115.44	0.005	132.6	-0.0012		93.586	-0.0496	93.586	-0.01991
57.5	0.0012	57.5	0.014		115.48	0.0052	132.7	-0.0012		93.587	-0.0448	93.587	-0.01991
57.7	0.0012	57.7	0.014		115.52	0.0052	132.8	-0.0012		93.588	-0.0464	93.588	-0.01493
57.9	0.0012	57.9	0.014		115.56	0.0054	132.9	-0.0014		93.589	-0.048	93.589	-0.01493
58.1	0.0012	58.1	0.014		115.6	0.0056	133	-0.0014		93.59	-0.0432	93.59	-0.01991
58.3	0.0012	58.3	0.006		115.64	0.0058	133.1	-0.0012		93.591	-0.0416	93.591	-0.01991
58.5	0.0012	58.5	0.006		115.68	0.0058	133.2	-0.0014		93.592	-0.04	93.592	-0.02489
58.7	0	58.7	0.014		115.72	0.0058	133.3	-0.0016		93.593	-0.0384	93.593	-0.01991
58.9	0.0036	58.9	-0.002		115.76	0.0062	133.4	-0.0014		93.594	-0.0352	93.594	-0.02489
59.1	0.0012	59.1	0.006		115.8	0.0068	133.5	-0.0014		93.595	-0.0368	93.595	-0.02489
59.3	0.0036	59.3	0.014		115.84	0.0068	133.6	-0.0012		93.596	-0.0352	93.596	-0.01991
59.5	0.0036	59.5	0.006		115.88	0.0072	133.7	-0.0016		93.597	-0.0336	93.597	-0.01991
59.7	0.0036	59.7	0.006		115.92	0.0072	133.8	-0.0016		93.598	-0.0368	93.598	-0.01493
59.9	0.0036	59.9	0.006		115.96	0.0074	133.9	-0.002		93.599	-0.032	93.599	-0.01493
60.1	0.0048	60.1	0.006		116	0.0074	134	-0.0024		93.6	-0.0336	93.6	-0.01493
60.3	0.0024	60.3	0.006		116.04	0.0074	134.1	-0.0028		93.601	-0.0368	93.601	-0.00995
60.5	0.0048	60.5	0.006		116.08	0.0076	134.2	-0.003		93.602	-0.0368	93.602	-0.00995
60.7	0.0036	60.7	0.014		116.12	0.0074	134.3	-0.003		93.603	-0.0384	93.603	-0.01991
60.9	0.0036	60.9	-0.002		116.16	0.0078	134.4	-0.0028		93.604	-0.04	93.604	-0.02489
61.1	0.0036	61.1	0.006		116.2	0.0078	134.5	-0.0028		93.605	-0.0432	93.605	-0.02489
61.3	0.0012	61.3	0.006		116.24	0.008	134.6	-0.003		93.606	-0.04	93.606	-0.02489
61.5	0.0024	61.5	0.006		116.28	0.008	134.7	-0.0032		93.607	-0.0416	93.607	-0.02489
61.7	0.0036	61.7	0.014		116.32	0.008	134.8	-0.003		93.608	-0.04	93.608	-0.03484
61.9	0.0024	61.9	0.014		116.36	0.008	134.9	-0.003		93.609	-0.048	93.609	-0.03484
62.1	0.0036	62.1	0.006		116.4	0.0082	135	-0.0034		93.61	-0.0432	93.61	-0.03484
62.3	0.0036	62.3	0.014		116.44	0.0082	135.1	-0.003		93.611	-0.0464	93.611	-0.03484
62.5	0.006	62.5	0.014		116.48	0.0082	135.2	-0.0028		93.612	-0.0448	93.612	-0.02986
62.7	0.0048	62.7	0.006		116.52	0.0082	135.3	-0.0028		93.613	-0.0464	93.613	-0.02489
62.9	0.0024	62.9	0.006		116.56	0.008	135.4	-0.0028		93.614	-0.0448	93.614	-0.02489
63.1	0.0036	63.1	0.006		116.6	0.008	135.5	-0.0028		93.615	-0.0448	93.615	-0.01991
63.3	0.0036	63.3	0.006		116.64	0.0078	135.6	-0.0032		93.616	-0.0464	93.616	-0.02489
63.5	0.0036	63.5	0.006		116.68	0.0076	135.7	-0.0028		93.617	-0.0416	93.617	-0.02489
63.7	0	63.7	0.006		116.72	0.0076	135.8	-0.0034		93.618	-0.0352	93.618	-0.01991
63.9	0.0036	63.9	0.006		116.76	0.0076	135.9	-0.0038		93.619	-0.0352	93.619	-0.02489
64.1	0.0012	64.1	0.014		116.8	0.0078	136	-0.0038		93.62	-0.0368	93.62	-0.02489
64.3	0.0036	64.3	0.014		116.84	0.0076	136.1	-0.0034		93.621	-0.0368	93.621	-0.01991
64.5	0.0024	64.5	0.014		116.88	0.0078	136.2	-0.0036		93.622	-0.0336	93.622	-0.02489
64.7	0.0036	64.7	0.022		116.92	0.0078	136.3	-0.0032		93.623	-0.032	93.623	-0.02986
64.9	0.0036	64.9	0.006		116.96	0.0076	136.4	-0.0032		93.624	-0.0336	93.624	-0.03484
65.1	0.0036	65.1	0.006		117	0.0078	136.5	-0.003		93.625	-0.032	93.625	-0.03982
65.3	0.0024	65.3	0.006		117.04	0.0078	136.6	-0.0026		93.626	-0.032	93.626	-0.04479
65.5	0.0036	65.5	0.022		117.08	0.0078	136.7	-0.0028		93.627	-0.0288	93.627	-0.03982
65.7	0.0036	65.7	0.014		117.12	0.0078	136.8	-0.003		93.628	-0.0304	93.628	-0.04479
65.9	0.0024	65.9	0.006		117.16	0.0078	136.9	-0.003		93.629	-0.0288	93.629	-0.04977
66.1	0.0012	66.1	0.006		117.2	0.0078	137	-0.0024		93.63	-0.032	93.63	-0.04479
66.3	0.0036	66.3	-0.002		117.24	0.0078	137.1	-0.0028		93.631	-0.0352	93.631	-0.04479
66.5	0.0036	66.5	0.006		117.28	0.008	137.2	-0.0024		93.632	-0.0352	93.632	-0.04977
66.7	0.0048	66.7	0.006		117.32	0.008	137.3	-0.0032		93.633	-0.0368	93.633	-0.04977
66.9	0.0012	66.9	0.006		117.36	0.0078	137.4	-0.004		93.634	-0.0368	93.634	-0.04977
67.1	0.0012	67.1	0.014		117.4	0.0078	137.5	-0.0042		93.635	-0.0352	93.635	-0.05475
67.3	0.0036	67.3	0.014		117.44	0.0078	137.6	-0.0042		93.636	-0.04	93.636	-0.04977
67.5	0.0024	67.5	-0.002		117.48	0.0078	137.7	-0.0044		93.637	-0.0416	93.637	-0.04479
67.7	0.0012	67.7	0.006		117.52	0.0076	137.8	-0.0044		93.638	-0.0432	93.638	-0.04977
67.9	-0.0012	67.9	0.006		117.56	0.0076	137.9	-0.005		93.639	-0.04	93.639	-0.04479
68.1	0.0012	68.1	0.006		117.6	0.0078	138	-0.0052		93.64	-0.04	93.64	-0.04479
68.3	0.0036	68.3	0.006		117.64	0.0076	138.1	-0.0052		93.641	-0.0416	93.641	-0.03484
68.5	0.0024	68.5	0.006		117.68	0.008	138.2	-0.0046		93.642	-0.0416	93.642	-0.03982
68.7	0.0024	68.7	0.006		117.72	0.0078	138.3	-0.0046		93.643	-0.04	93.643	-0.02986
68.9	0	68.9	0.006		117.76	0.0078	138.4	-0.0046		93.644	-0.0384	93.644	-0.02489
69.1	0.0024	69.1	0.006		117.8	0.008	138.5	-0.0044		93.645	-0.0336	93.645	-0.01991
69.3	0.0024	69.3	0.006		117.84	0.0082	138.6	-0.0042		93.646	-0.0368	93.646	-0.01991
69.5	0.0012	69.5	0.006		117.88	0.008	138.7	-0.0042		93.647	-0.0304	93.647	-0.01493
69.7	0.0036	69.7	-0.002		117.92	0.0086	138.8	-0.0042		93.648	-0.0304	93.648	-0.01493
69.9	0	69.9	-0.002		117.96	0.0084	138.9	-0.0042		93.649	-0.0256	93.649	-0.01493
70.1	0.0012	70.1	-0.002		118	0.0088	139	-0.0044		93.65	-0.0256	93.65	-0.01493
70.3	0.0036	70.3	0.006		118.04	0.0092	139.1	-0.0046		93.651	-0.0256	93.651	-0.00995
70.5	0.0012	70.5	-0.01		118.08	0.0102	139.2	-0.0046		93.652	-0.024	93.652	-0.01991
70.7	0	70.7	-0.002		118.12	0.0104	139.3	-0.0046		93.653	-0.024	93.653	-0.01493
70.9	0	70.9	0.006		118.16	0.011	139.4	-0.0046		93.654	-0.0224	93.654	-0.01991
71.1	0.0012	71.1	0.006		118.2	0.0114	139.5	-0.0046		93.655	-0.0192	93.655	-0.01493
71.3	0	71.3	0.006		118.24	0.012	139.6	-0.0048		93.656	-0.0208	93.656	-0.00498
71.5	0.0036	71.5	0.006		118.28	0.0124	139.7	-0.0046		93.657	-0.0192	93.657	-0.00995
71.7	0.0012	71.7	0.006		118.32	0.0124	139.8	-0.0048		93.658	-0.0224	93.658	-0.00995
71.9	0.0036	71.9	0.006		118.36	0.0126	139.9	-0.005		93.659	-0.0224	93.659	0
72.1	0.0024	72.1	0.006		118.4	0.0126	140	-0.0052		93.66	-0.0224	93.66	-0.00498
72.3	0.0024	72.3	0.006		118.44	0.0128	140.1	-0.005		93.661	-0.024	93.661	0
72.5	-0.0036	72.5	0.006		118.48	0.013	140.2	-0.0054		93.662	-0.0272	93.662	0
72.7	0.0024	72.7	0.014		118.52	0.013	140.3	-0.0052		93.663	-0.024	93.663	0.00498
72.9	-0.0012	72.9	0.006		118.56	0.013	140.4	-0.005		93.664	-0.0256	93.664	0
73.1	0.0012	73.1	0.006		118.6	0.013	140.5	-0.005		93.665	-0.0288	93.665	0.00498
73.3	0	73.3	0.006		118.64	0.0124	140.6	-0.0052		93.666	-0.0256	93.666	0
73.5	0.0012	73.5	0.006		118.68	0.0122	140.7	-0.0056		93.667	-0.0256	93.667	0.00498
73.7	0.0012	73.7	0.006		118.72	0.0118	140.8	-0.0054		93.668	-0.0288	93.668	0
73.9	0.0024	73.9	0.006		118.76	0.0114	140.9	-0.0056		93.669	-0.0288	93.669	0.00995
74.1	0.0012	74.1	-0.002		118.8	0.011	141	-0.0054		93.67	-0.024	93.67	0
74.3	0	74.3	0.006		118.84	0.0106	141.1	-0.0054		93.671	-0.0288	93.671	0.00498
74.5	0.0012	74.5	0.014		118.88	0.0104	141.2	-0.0056		93.672	-0.024	93.672	0
74.7	0.0012	74.7	-0.002		118.92	0.01	141.3	-0.0056		93.673	-0.0208	93.673	0
74.9	0.0012	74.9	0.006		118.96	0.0098	141.4	-0.0056		93.674	-0.0192	93.674	0
75.1	0.0012	75.1	-0.002		119	0.0094	141.5	-0.0058		93.675	-0.0224	93.675	-0.01493
75.3	0.0012	75.3	0.006		119.04	0.0092	141.6	-0.006		93.676	-0.0224	93.676	0
75.5	0.0012	75.5	0.006		119.08	0.009	141.7	-0.0062		93.677	-0.0192	93.677	-0.00498
75.7	0	75.7	-0.002		119.12	0.009	141.8	-0.006		93.678	-0.016	93.678	-0.00995
75.9	0.0012	75.9	-0.002		119.16	0.0088	141.9	-0.006		93.679	-0.016	93.679	-0.00498
76.1	0.0036	76.1	0.006		119.2	0.0088	142	-0.0066		93.68	-0.0176	93.68	-0.00995
76.3	0.0012	76.3	0.006		119.24	0.0088	142.1	-0.0064		93.681	-0.0192	93.681	-0.00498
76.5	0	76.5	-0.002		119.28	0.0086	142.2	-0.0066		93.682	-0.0192	93.682	-0.00498
76.7	0	76.7	0.006		119.32	0.0084	142.3	-0.0066		93.683	-0.0192	93.683	-0.00995
76.9	0	76.9	0.014		119.36	0.0084	142.4	-0.0066		93.684	-0.0176	93.684	-0.00498
77.1	0.0036	77.1	0.006		119.4	0.0082	142.5	-0.0066		93.685	-0.0192	93.685	-0.00498
77.3	-0.0012	77.3	0.014		119.44	0.0082	142.6	-0.0066		93.686	-0.0144	93.686	-0.00995
77.5	0	77.5	0.014		119.48	0.008	142.7	-0.007		93.687	-0.016	93.687	-0.00498
77.7	-0.0012	77.7	0.006		119.52	0.008	142.8	-0.0074		93.688	-0.0192	93.688	-0.00995
77.9	0	77.9	0.006		119.56	0.0078	142.9	-0.007		93.689	-0.024	93.689	-0.00995
78.1	0.0012	78.1	0.006		119.6	0.0078	143	-0.0062		93.69	-0.024	93.69	-0.00995
78.3	0.0012	78.3	0.014		119.64	0.008	143.1	-0.0072		93.691	-0.024	93.691	0
78.5	0	78.5	0.006		119.68	0.0078	143.2	-0.0068		93.692	-0.024	93.692	0
78.7	-0.0024	78.7	0.006		119.72	0.0078	143.3	-0.0074		93.693	-0.0224	93.693	-0.00498
78.9	0.0012	78.9	-0.01		119.76	0.0076	143.4	-0.0068		93.694	-0.024	93.694	0.00498
79.1	-0.0036	79.1	0.006		119.8	0.0076	143.5	-0.0068		93.695	-0.0256	93.695	-0.00498
79.3	-0.0012	79.3	0.014		119.84	0.0076	143.6	-0.006		93.696	-0.0224	93.696	0.00498
79.5	0.0024	79.5	0.006		119.88	0.0074	143.7	-0.0062		93.697	-0.024	93.697	0
79.7	-0.0012	79.7	-0.01		119.92	0.0074	143.8	-0.0064		93.698	-0.024	93.698	0.00995
79.9	0	79.9	-0.002		119.96	0.0076	143.9	-0.0062		93.699	-0.0208	93.699	0.00498
80.1	0	80.1	0.006		120	0.0074	144	-0.006		93.7	-0.0208	93.7	0.00498
80.3	0.0012	80.3	-0.01		120.04	0.0074	144.1	-0.0062		93.701	-0.0224	93.701	0
80.5	-0.0024	80.5	-0.002		120.08	0.0074	144.2	-0.0062		93.702	-0.0176	93.702	0.00498
80.7	-0.0024	80.7	-0.002		120.12	0.0074	144.3	-0.0062		93.703	-0.0176	93.703	0.00498
80.9	-0.0012	80.9	0.006		120.16	0.0074	144.4	-0.006		93.704	-0.0176	93.704	0.00498
81.1	-0.0024	81.1	0.006		120.2	0.0076	144.5	-0.0056		93.705	-0.0176	93.705	0.00498
81.3	0	81.3	-0.002		120.24	0.0076	144.6	-0.0054		93.706	-0.016	93.706	0.00498
81.5	0	81.5	0.006		120.28	0.0076	144.7	-0.0058		93.707	-0.016	93.707	0.00498
81.7	-0.0024	81.7	0.006		120.32	0.0074	144.8	-0.0058		93.708	-0.0224	93.708	0.00498
81.9	-0.0024	81.9	-0.002		120.36	0.0076	144.9	-0.0066		93.709	-0.016	93.709	0.00498
82.1	0.0012	82.1	0.006		120.4	0.0076	145	-0.0068		93.71	-0.016	93.71	0.00498
82.3	0.0012	82.3	0.006		120.44	0.0074	145.1	-0.0068		93.711	-0.016	93.711	0.00995
82.5	0	82.5	0.006		120.48	0.0074	145.2	-0.0066		93.712	-0.0192	93.712	0
82.7	-0.0024	82.7	-0.002		120.52	0.0074	145.3	-0.008		93.713	-0.016	93.713	0
82.9	0	82.9	0.014		120.56	0.0074	145.4	-0.0072		93.714	-0.016	93.714	-0.00498
83.1	0.0012	83.1	-0.002		120.6	0.0074	145.5	-0.007		93.715	-0.0144	93.715	0
83.3	0.0012	83.3	-0.002		120.64	0.0072	145.6	-0.0098		93.716	-0.0176	93.716	-0.00498
83.5	0	83.5	-0.002		120.68	0.0074	145.7	-0.0096		93.717	-0.0144	93.717	0
83.7	0.0012	83.7	-0.01		120.72	0.0074	145.8	-0.0092		93.718	-0.0208	93.718	-0.00498
83.9	-0.0024	83.9	-0.002		120.76	0.0074	145.9	-0.0092		93.719	-0.0208	93.719	0
84.1	-0.0012	84.1	0.006		120.8	0.0074	146	-0.0076		93.72	-0.0192	93.72	0
84.3	-0.0024	84.3	0.006		120.84	0.0074	146.1	-0.0064		93.721	-0.0224	93.721	0.00498
84.5	-0.0012	84.5	0.006		120.88	0.0074	146.2	-0.0058		93.722	-0.0208	93.722	0
84.7	-0.0024	84.7	0.006		120.92	0.0074	146.3	-0.0056		93.723	-0.0256	93.723	-0.00498
84.9	-0.0036	84.9	-0.002		120.96	0.0072	146.4	-0.005		93.724	-0.0208	93.724	-0.00995
85.1	-0.0024	85.1	0.006		121	0.0076	146.5	-0.0048		93.725	-0.0192	93.725	-0.00498
85.3	-0.0012	85.3	0.014		121.04	0.0076	146.6	-0.0048		93.726	-0.0192	93.726	0
85.5	-0.0012	85.5	0.006		121.08	0.0074	146.7	-0.0044		93.727	-0.0208	93.727	-0.00498
85.7	0	85.7	0.006		121.12	0.0074	146.8	-0.0042		93.728	-0.0176	93.728	-0.00498
85.9	-0.0024	85.9	0.006		121.16	0.0072	146.9	-0.0038		93.729	-0.0192	93.729	-0.00995
86.1	-0.0012	86.1	-0.002		121.2	0.007	147	-0.0038		93.73	-0.0176	93.73	0
86.3	-0.0024	86.3	-0.002		121.24	0.007	147.1	-0.004		93.731	-0.0176	93.731	-0.00498
86.5	0	86.5	-0.002		121.28	0.007	147.2	-0.004		93.732	-0.016	93.732	-0.00498
86.7	-0.0012	86.7	0.006		121.32	0.007	147.3	-0.0044		93.733	-0.0192	93.733	0
86.9	0	86.9	0.006		121.36	0.0068	147.4	-0.005		93.734	-0.0144	93.734	0
87.1	-0.0012	87.1	0.006		121.4	0.007	147.5	-0.0042		93.735	-0.016	93.735	-0.00498
87.3	-0.0024	87.3	-0.002		121.44	0.007	147.6	-0.0042		93.736	-0.0144	93.736	0.00498
87.5	-0.0012	87.5	0.006		121.48	0.007	147.7	-0.004		93.737	-0.0144	93.737	0.00498
87.7	-0.0048	87.7	0.006		121.52	0.007	147.8	-0.0042		93.738	-0.0128	93.738	0
87.9	-0.0012	87.9	-0.002		121.56	0.0068	147.9	-0.0052		93.739	-0.0144	93.739	0
88.1	-0.0036	88.1	-0.002		121.6	0.0068	148	-0.0054		93.74	-0.0144	93.74	0
88.3	-0.006	88.3	0.006		121.64	0.0068	148.1	-0.0048		93.741	-0.0176	93.741	0
88.5	-0.0024	88.5	0.006		121.68	0.007	148.2	-0.0042		93.742	-0.0144	93.742	0
88.7	-0.0024	88.7	-0.002		121.72	0.007	148.3	-0.003		93.743	-0.0192	93.743	0
88.9	-0.0036	88.9	0.006		121.76	0.007	148.4	-0.003		93.744	-0.0144	93.744	0
89.1	-0.0012	89.1	0.006		121.8	0.007	148.5	-0.0022		93.745	-0.016	93.745	0.00498
89.3	0	89.3	0.006		121.84	0.007	148.6	-0.0022		93.746	-0.0144	93.746	0.00498
89.5	-0.0012	89.5	-0.002		121.88	0.0068	148.7	-0.002		93.747	-0.0192	93.747	0
89.7	-0.0012	89.7	0.006		121.92	0.0068	148.8	-0.002		93.748	-0.0192	93.748	0
89.9	-0.0024	89.9	-0.002		121.96	0.007	148.9	-0.0024		93.749	-0.0176	93.749	0.00498
90.1	0	90.1	-0.002		122	0.0068	149	-0.0022		93.75	-0.016	93.75	0.00498
90.3	0	90.3	-0.01		122.04	0.007	149.1	-0.0028		93.751	-0.0144	93.751	0
90.5	0	90.5	-0.01		122.08	0.0068	149.2	-0.0026		93.752	-0.0144	93.752	0
90.7	-0.0012	90.7	-0.002		122.12	0.007	149.3	-0.0022		93.753	-0.016	93.753	0.00498
90.9	0	90.9	-0.002		122.16	0.0068	149.4	-0.0022		93.754	-0.016	93.754	0.00498
91.1	-0.0012	91.1	0.006		122.2	0.0068	149.5	-0.0024		93.755	-0.0176	93.755	0.00498
91.3	-0.0036	91.3	0.006		122.24	0.0066	149.6	-0.0068		93.756	-0.0176	93.756	0
91.5	0	91.5	0.006		122.28	0.0064	149.7	-0.0068		93.757	-0.016	93.757	-0.00498
91.7	0	91.7	0.006		122.32	0.0064	149.8	-0.0066		93.758	-0.0144	93.758	0.00498
91.9	0.0012	91.9	0.006		122.36	0.0064	149.9	-0.0062		93.759	-0.0176	93.759	0
92.1	0.0012	92.1	-0.002		122.4	0.0066	150	-0.0058		93.76	-0.016	93.76	0
92.3	-0.0036	92.3	0.014		122.44	0.0066	150.1	-0.004		93.761	-0.016	93.761	0
92.5	0.0024	92.5	0.006		122.48	0.0064	150.2	-0.0034		93.762	-0.0176	93.762	0
92.7	-0.0012	92.7	0.006		122.52	0.0064	150.3	-0.002		93.763	-0.0144	93.763	-0.00498
92.9	-0.0012	92.9	0.006		122.56	0.0066	150.4	-0.0012		93.764	-0.0112	93.764	0.00498
93.1	-0.0012	93.1	0.006		122.6	0.0066	150.5	-0.0012		93.765	-0.0144	93.765	-0.00498
93.3	-0.0012	93.3	-0.002		122.64	0.0064	150.6	-0.0024		93.766	-0.016	93.766	0
93.5	-0.0972	93.5	-0.866		122.68	0.0064	150.7	-0.0032		93.767	-0.0176	93.767	0
93.7	-0.012	93.7	-0.01		122.72	0.0064	150.8	-0.0032		93.768	-0.016	93.768	0.00498
93.9	-0.0048	93.9	-0.002		122.76	0.0064	150.9	-0.0024		93.769	-0.016	93.769	0
94.1	-0.0048	94.1	-0.002		122.8	0.0062	151	-0.0026		93.77	-0.0176	93.77	0
94.3	0	94.3	0.006		122.84	0.0062	151.1	-0.0018		93.771	-0.0176	93.771	0.00498
94.5	-0.0012	94.5	-0.002		122.88	0.0062	151.2	-0.0014		93.772	-0.0192	93.772	0.00498
94.7	0	94.7	0.006		122.92	0.006	151.3	-0.0008		93.773	-0.016	93.773	0
94.9	0.0012	94.9	-0.002		122.96	0.006	151.4	-0.0004		93.774	-0.0176	93.774	-0.01493
95.1	0.0012	95.1	0.006		123	0.006	151.5	-0.0002		93.775	-0.016	93.775	0.00498
95.3	-0.0024	95.3	0.006		123.04	0.0062	151.6	0		93.776	-0.0176	93.776	0.00498
95.5	0	95.5	-0.002		123.08	0.0062	151.7	0.0004		93.777	-0.016	93.777	0.00498
95.7	-0.0012	95.7	-0.01		123.12	0.006	151.8	0.0006		93.778	-0.0176	93.778	0.00498
95.9	-0.0012	95.9	-0.002		123.16	0.006	151.9	0.0006		93.779	-0.0176	93.779	0
96.1	-0.0012	96.1	-0.002		123.2	0.006	152	0.0008		93.78	-0.0176	93.78	0
96.3	-0.0012	96.3	-0.002		123.24	0.0058	152.1	0.0006		93.781	-0.0192	93.781	0.00995
96.5	0	96.5	0.014		123.28	0.0058	152.2	0.0008		93.782	-0.0176	93.782	0.00995
96.7	0	96.7	0.006		123.32	0.0058	152.3	0.001		93.783	-0.016	93.783	0.00995
96.9	0.0012	96.9	-0.002		123.36	0.0058	152.4	0.0012		93.784	-0.0128	93.784	0.00498
97.1	-0.0012	97.1	0.006		123.4	0.0058	152.5	0.0014		93.785	-0.0112	93.785	0.00995
97.3	-0.0012	97.3	0.006		123.44	0.0058	152.6	0.0016		93.786	-0.0144	93.786	0.00498
97.5	-0.0012	97.5	0.006		123.48	0.0058	152.7	0.0014		93.787	-0.0112	93.787	0.00995
97.7	0	97.7	0.006		123.52	0.006	152.8	0.0016		93.788	-0.0128	93.788	0.00995
97.9	0.0036	97.9	0.006		123.56	0.0058	152.9	0.0018		93.789	-0.0144	93.789	0.00498
98.1	-0.0012	98.1	0.022		123.6	0.0058	153	0.0018		93.79	-0.0128	93.79	0.01493
98.3	0	98.3	0.006		123.64	0.0058	153.1	0.0016		93.791	-0.0112	93.791	0.00995
98.5	-0.0024	98.5	-0.002		123.68	0.0058	153.2	0.0014		93.792	-0.0144	93.792	0.00995
98.7	0	98.7	-0.002		123.72	0.0058	153.3	0.002		93.793	-0.0128	93.793	0.01493
98.9	0.0024	98.9	0.006		123.76	0.0058	153.4	0.002		93.794	-0.0128	93.794	0.00995
99.1	0	99.1	0.014		123.8	0.0058	153.5	0.002		93.795	-0.0144	93.795	0.00498
99.3	0.0024	99.3	-0.002		123.84	0.0058	153.6	0.0016		93.796	-0.0144	93.796	0.00995
99.5	0.0012	99.5	0.006		123.88	0.0058	153.7	0.0018		93.797	-0.0128	93.797	0.00498
99.7	0.0012	99.7	0.006		123.92	0.0056	153.8	0.002		93.798	-0.0144	93.798	0.00995
99.9	0.0012	99.9	-0.002		123.96	0.0056	153.9	0.002		93.799	-0.0128	93.799	0.00995
100.1	-0.0012	100.1	-0.002		124	0.0056	154	0.0018		93.8	-0.0144	93.8	0
100.3	0.0024	100.3	0.006		124.04	0.0054	154.1	0.002
100.5	0	100.5	-0.002		124.08	0.0054	154.2	0.002
100.7	0.0024	100.7	-0.002		124.12	0.0054	154.3	0.0022
100.9	0.0012	100.9	-0.002		124.16	0.0052	154.4	0.002
101.1	0.0012	101.1	0.006		124.2	0.0052	154.5	0.0024
101.3	0.0024	101.3	0.006		124.24	0.0052	154.6	0.002
101.5	0.0012	101.5	0.014		124.28	0.0052	154.7	0.0022
101.7	0	101.7	0.006		124.32	0.0052	154.8	0.0022
101.9	0.0012	101.9	0.006		124.36	0.0052	154.9	0.0026
102.1	0.0024	102.1	0.006		124.4	0.005	155	0.0022
102.3	0.0036	102.3	0.014		124.44	0.005	155.1	0.0024
102.5	0.0024	102.5	0.006		124.48	0.0052	155.2	0.0024
102.7	0.0024	102.7	-0.002		124.52	0.0052	155.3	0.0026
102.9	0.0048	102.9	0.014		124.56	0.005	155.4	0.0024
103.1	0.006	103.1	0.006		124.6	0.005	155.5	0.0026
103.3	0.0036	103.3	-0.002		124.64	0.005	155.6	0.0024
103.5	0.0036	103.5	0.014		124.68	0.005	155.7	0.0026
103.7	0.0024	103.7	0.006		124.72	0.0048	155.8	0.0026
103.9	0.0048	103.9	0.006		124.76	0.005	155.9	0.0028
104.1	0.0048	104.1	0.006		124.8	0.005	156	0.0024
104.3	0.0024	104.3	0.014		124.84	0.0048	156.1	0.0028
104.5	0.0036	104.5	0.014		124.88	0.0048	156.2	0.0028
104.7	0.0036	104.7	-0.002		124.92	0.0048	156.3	0.0028
104.9	0.0048	104.9	0.014		124.96	0.0048	156.4	0.0026
105.1	0.0036	105.1	0.014		125	0.0048	156.5	0.0026
105.3	0.0036	105.3	0.014		125.04	0.0046	156.6	0.0026
105.5	0.0048	105.5	0.006		125.08	0.0046	156.7	0.0026
105.7	0.0012	105.7	0.014		125.12	0.0046	156.8	0.0028
105.9	0.0024	105.9	0.006		125.16	0.0046	156.9	0.0026
106.1	0.0048	106.1	0.014		125.2	0.0046	157	0.003
106.3	0	106.3	0.006		125.24	0.0046	157.1	0.0032
106.5	0.006	106.5	-0.002		125.28	0.0046	157.2	0.003
106.7	0.006	106.7	0.006		125.32	0.0046	157.3	0.003
106.9	0.0036	106.9	0.006		125.36	0.0044	157.4	0.0032
107.1	0.0036	107.1	0.006		125.4	0.0044	157.5	0.003
107.3	0.0012	107.3	0.014		125.44	0.0044	157.6	0.003
107.5	0.0012	107.5	0.006		125.48	0.0044	157.7	0.0034
107.7	0.0036	107.7	0.006		125.52	0.0044	157.8	0.0034
107.9	0.0012	107.9	0.006		125.56	0.0044	157.9	0.0034
108.1	0	108.1	0.006		125.6	0.0044	158	0.0032
108.3	0.0036	108.3	0.006		125.64	0.0042	158.1	0.0032
108.5	0.0048	108.5	0.006		125.68	0.0042	158.2	0.0034
108.7	0.0048	108.7	0.006		125.72	0.0042	158.3	0.003
108.9	0.006	108.9	0.006		125.76	0.0042	158.4	0.0032
109.1	0.0024	109.1	0.014		125.8	0.0042	158.5	0.0032
109.3	0.0036	109.3	0.006		125.84	0.0042	158.6	0.0032
109.5	0.0048	109.5	-0.002		125.88	0.0042	158.7	0.0032
109.7	0.006	109.7	-0.002		125.92	0.004	158.8	0.0056
109.9	0.006	109.9	0.006		125.96	0.004	158.9	0.0052
110.1	0.0048	110.1	0.006		126	0.004	159	0.0046
110.3	0.0048	110.3	0.006		126.04	0.004	159.1	0.004
110.5	0.0024	110.5	0.014		126.08	0.004	159.2	0.0044
110.7	0.0036	110.7	0.022		126.12	0.004	159.3	0.0046
110.9	0.0048	110.9	-0.002		126.16	0.004	159.4	0.0044
111.1	0.0048	111.1	0.006		126.2	0.0038	159.5	0.0038
111.3	0.0036	111.3	0.006		126.24	0.0038	159.6	0.0038
111.5	0.0036	111.5	0.006		126.28	0.0038	159.7	0.0038
111.7	0.0036	111.7	-0.002		126.32	0.0038	159.8	0.004
111.9	0.0036	111.9	0.006		126.36	0.0038	159.9	0.0042
112.1	0	112.1	0.014		126.4	0.0038	160	0.0038
112.3	0.0048	112.3	0.014		126.44	0.0038	160.1	0.0038
112.5	0.0132	112.5	0.014		126.48	0.0038	160.2	0.0034
112.7	0.012	112.7	0.006		126.52	0.0038	160.3	0.004
112.9	0.0096	112.9	0.03		126.56	0.0038	160.4	0.0042
113.1	0.0048	113.1	0.014		126.6	0.0036	160.5	0.0048
113.3	0.006	113.3	0.014		126.64	0.0036	160.6	0.0048
113.5	0.006	113.5	0.014		126.68	0.0036	160.7	0.0048
113.7	0.0216	113.7	0.006		126.72	0.0034	160.8	0.0044
113.9	0.0072	113.9	0.014		126.76	0.0034	160.9	0.0044
114.1	0.0084	114.1	0.014		126.8	0.0034	161	0.0058
114.3	0.0072	114.3	-0.002		126.84	0.0034	161.1	0.006
114.5	0.0072	114.5	0.006		126.88	0.0034	161.2	0.0054
114.7	0.0072	114.7	0.006		126.92	0.0034	161.3	0.009
114.9	0.0072	114.9	0.014		126.96	0.0032	161.4	0.009
115.1	0.006	115.1	0.014		127	0.0034	161.5	0.0072
115.3	0.006	115.3	0.014		127.04	0.0032	161.6	0.0066
115.5	0.0036	115.5	-0.002		127.08	0.0032	161.7	0.0058
115.7	0.0048	115.7	0.006		127.12	0.0032	161.8	0.0056
115.9	0.006	115.9	0.006		127.16	0.0032	161.9	0.0056
116.1	0.0012	116.1	0.014		127.2	0.0032	162	0.0054
116.3	0.0072	116.3	0.014		127.24	0.003	162.1	0.0052
116.5	0.0036	116.5	0.014		127.28	0.0032	162.2	0.0048
116.7	0.0048	116.7	0.006		127.32	0.003	162.3	0.005
116.9	0.0048	116.9	0.022		127.36	0.003	162.4	0.005
117.1	0.0024	117.1	0.014		127.4	0.003	162.5	0.005
117.3	0.0036	117.3	0.014		127.44	0.003	162.6	0.0048
117.5	0.0036	117.5	0.014		127.48	0.003	162.7	0.0048
117.7	0.0024	117.7	0.014		127.52	0.0028	162.8	0.0048
117.9	0.006	117.9	0.03		127.56	0.003	162.9	0.0052
118.1	0.0048	118.1	0.022		127.6	0.0028	163	0.0048
118.3	0.0072	118.3	0.006		127.64	0.0028	163.1	0.0046
118.5	0.0084	118.5	0.014		127.68	0.0028	163.2	0.0048
118.7	0.006	118.7	0.014		127.72	0.0028	163.3	0.005
118.9	0.006	118.9	0.022		127.76	0.0028	163.4	0.0044
119.1	0.006	119.1	0.014		127.8	0.0026	163.5	0.005
119.3	0.006	119.3	0.006		127.84	0.0028	163.6	0.0046
119.5	0.006	119.5	0.014		127.88	0.0026	163.7	0.0064
119.7	0.006	119.7	0.006		127.92	0.0026	163.8	0.0062
119.9	0.0036	119.9	0.006		127.96	0.0026	163.9	0.0062
120.1	0.0048	120.1	0.006		128	0.0026	164	0.0054
120.3	0.0048	120.3	0.014		128.04	0.0026	164.1	0.0062
120.5	0.0048	120.5	0.006		128.08	0.0024	164.2	0.0066
120.7	0.0048	120.7	0.014		128.12	0.0024	164.3	0.0064
120.9	0.0036	120.9	0.006		128.16	0.0024	164.4	0.009
121.1	0.0036	121.1	0.014		128.2	0.0024	164.5	0.009
121.3	0.0048	121.3	0.014		128.24	0.0024	164.6	0.0082
121.5	0.0036	121.5	0.006		128.28	0.0024	164.7	0.0074
121.7	0.0036	121.7	0.014		128.32	0.0024	164.8	0.0064
121.9	0.0036	121.9	0.014		128.36	0.0022	164.9	0.0064
122.1	0.006	122.1	0.006		128.4	0.0022	165	0.0068
122.3	0.0048	122.3	0.006		128.44	0.0022	165.1	0.0068
122.5	0.0024	122.5	0.006		128.48	0.0022	165.2	0.0066
122.7	0.006	122.7	0.006		128.52	0.0022	165.3	0.0062
122.9	0.0072	122.9	0.006		128.56	0.002	165.4	0.006
123.1	0.0012	123.1	0.006		128.6	0.002	165.5	0.006
123.3	0.0048	123.3	0.006		128.64	0.002	165.6	0.0116
123.5	0.0012	123.5	0.006		128.68	0.002	165.7	0.0114
123.7	0.0024	123.7	0.014		128.72	0.002	165.8	0.0112
123.9	0.0012	123.9	0.014		128.76	0.002	165.9	0.0108
124.1	0.0012	124.1	0.014		128.8	0.002	166	0.0096
124.3	0.0024	124.3	0.014		128.84	0.0018	166.1	0.0088
124.5	0.0036	124.5	0.006		128.88	0.0018	166.2	0.0084
124.7	0	124.7	0.014		128.92	0.0018	166.3	0.008
124.9	0.0012	124.9	0.022		128.96	0.0018	166.4	0.008
125.1	0.0024	125.1	0.03		129	0.0018	166.5	0.0076
125.3	0.0012	125.3	0.006		129.04	0.0018	166.6	0.0076
125.5	0	125.5	0.006		129.08	0.0016	166.7	0.0076
125.7	0.0036	125.7	0.006		129.12	0.0016	166.8	0.007
125.9	0.0012	125.9	0.006		129.16	0.0016	166.9	0.007
126.1	0	126.1	0.006		129.2	0.0016	167	0.0068
126.3	0.0012	126.3	-0.002		129.24	0.0016	167.1	0.007
126.5	0.0012	126.5	0.014		129.28	0.0016	167.2	0.007
126.7	0	126.7	0.006		129.32	0.0016	167.3	0.0072
126.9	0	126.9	-0.002		129.36	0.0014	167.4	0.0072
127.1	-0.0012	127.1	0.006		129.4	0.0014	167.5	0.007
127.3	0	127.3	0.014		129.44	0.0014	167.6	0.0068
127.5	0.0012	127.5	0.006		129.48	0.0014	167.7	0.0066
127.7	0	127.7	0.006		129.52	0.0014	167.8	0.0072
127.9	-0.0024	127.9	0.006		129.56	0.0014	167.9	0.0072
128.1	0	128.1	-0.002		129.6	0.0014	168	0.0072
128.3	0.0012	128.3	0.006		129.64	0.0014	168.1	0.0072
128.5	0	128.5	-0.002		129.68	0.0012	168.2	0.007
128.7	0.0012	128.7	0.006		129.72	0.0012	168.3	0.0072
128.9	0.0012	128.9	0.014		129.76	0.0012	168.4	0.007
129.1	0	129.1	-0.01		129.8	0.0012	168.5	0.007
129.3	-0.0012	129.3	0.006		129.84	0.0012	168.6	0.007
129.5	0.0012	129.5	-0.01		129.88	0.0012	168.7	0.0068
129.7	0.0012	129.7	0.006		129.92	0.001	168.8	0.0066
129.9	0.0012	129.9	-0.002		129.96	0.0012	168.9	0.007
130.1	0	130.1	-0.01		130	0.001	169	0.007
130.3	0	130.3	0.006		130.04	0.001	169.1	0.0074
130.5	-0.0024	130.5	0.006		130.08	0.001	169.2	0.009
130.7	-0.0024	130.7	0.006		130.12	0.001	169.3	0.009
130.9	-0.0012	130.9	-0.002		130.16	0.001	169.4	0.0088
131.1	-0.0012	131.1	0.006		130.2	0.001	169.5	0.009
131.3	-0.0024	131.3	0.006		130.24	0.0008	169.6	0.0086
131.5	0.0024	131.5	-0.002		130.28	0.001	169.7	0.0076
131.7	0	131.7	0.006		130.32	0.0008	169.8	0.0076
131.9	-0.0048	131.9	0.006		130.36	0.0008	169.9	0.01
132.1	-0.0012	132.1	0.006		130.4	0.0008	170	0.0098
132.3	-0.0036	132.3	-0.002		130.44	0.0008	170.1	0.01
132.5	0	132.5	-0.002		130.48	0.0008	170.2	0.0098
132.7	-0.0012	132.7	-0.002		130.52	0.0006	170.3	0.0092
132.9	-0.0024	132.9	-0.002		130.56	0.0006	170.4	0.009
133.1	-0.0012	133.1	0.006		130.6	0.0006	170.5	0.0084
133.3	-0.0024	133.3	-0.01		130.64	0.0006	170.6	0.008
133.5	-0.0024	133.5	-0.002		130.68	0.0006	170.7	0.0074
133.7	-0.0048	133.7	0.006		130.72	0.0006	170.8	0.008
133.9	-0.0048	133.9	0.006		130.76	0.0006	170.9	0.0076
134.1	0	134.1	-0.018		130.8	0.0006	171	0.0076
134.3	-0.0036	134.3	0.006		130.84	0.0006	171.1	0.0074
134.5	0.0024	134.5	-0.002		130.88	0.0004	171.2	0.011
134.7	0.0012	134.7	-0.002		130.92	0.0006	171.3	0.011
134.9	-0.0012	134.9	-0.002		130.96	0.0004	171.4	0.0108
135.1	-0.0012	135.1	-0.002		131	0.0004	171.5	0.0108
135.3	-0.0036	135.3	-0.002		131.04	0.0004	171.6	0.0094
135.5	0.0012	135.5	0.006		131.08	0.0004	171.7	0.0088
135.7	-0.0012	135.7	-0.002		131.12	0.0002	171.8	0.0078
135.9	-0.0024	135.9	-0.002		131.16	0.0002	171.9	0.0074
136.1	-0.0024	136.1	-0.002		131.2	0.0002	172	0.0068
136.3	-0.0024	136.3	0.014		131.24	0.0002	172.1	0.0068
136.5	-0.0012	136.5	-0.002		131.28	0.0002	172.2	0.007
136.7	-0.0012	136.7	0.014		131.32	0.0002	172.3	0.0066
136.9	-0.0036	136.9	0.006		131.36	0.0002	172.4	0.0058
137.1	-0.0048	137.1	0.006		131.4	0.0002	172.5	0.0058
137.3	-0.0024	137.3	-0.002		131.44	0.0002	172.6	0.0056
137.5	-0.0024	137.5	0.006		131.48	0.0002	172.7	0.006
137.7	-0.0012	137.7	0.006		131.52	0.0002	172.8	0.0056
137.9	-0.0024	137.9	-0.002		131.56	0	172.9	0.0052
138.1	-0.0156	138.1	-0.018		131.6	0	173	0.0054
138.3	-0.0024	138.3	-0.01		131.64	0	173.1	0.0054
138.5	-0.006	138.5	0.006		131.68	0	173.2	0.0054
138.7	-0.0108	138.7	0.006		131.72	0	173.3	0.0054
138.9	-0.006	138.9	-0.002		131.76	0	173.4	0.0052
139.1	-0.0036	139.1	-0.01		131.8	0	173.5	0.0054
139.3	-0.0024	139.3	-0.002		131.84	0	173.6	0.0054
139.5	-0.0012	139.5	-0.002		131.88	0	173.7	0.005
139.7	-0.0024	139.7	-0.002		131.92	-0.0002	173.8	0.0048
139.9	-0.0012	139.9	0.006		131.96	-0.0002	173.9	0.0048
140.1	-0.0012	140.1	-0.01		132	-0.0002	174	0.0048
140.3	-0.0012	140.3	-0.002		132.04	-0.0002	174.1	0.0048
140.5	-0.0012	140.5	-0.002		132.08	-0.0002	174.2	0.0044
140.7	-0.0036	140.7	-0.01		132.12	-0.0002	174.3	0.004
140.9	-0.0024	140.9	-0.002		132.16	-0.0002	174.4	0.0042
141.1	-0.0036	141.1	-0.002		132.2	-0.0002	174.5	0.004
141.3	-0.0036	141.3	-0.002		132.24	-0.0002	174.6	0.004
141.5	-0.0012	141.5	-0.01		132.28	-0.0004	174.7	0.0036
141.7	-0.0012	141.7	-0.002		132.32	-0.0004	174.8	0.0038
141.9	0	141.9	-0.01		132.36	-0.0004	174.9	0.0038
142.1	-0.0024	142.1	-0.002		132.4	-0.0004	175	0.0038
142.3	-0.0012	142.3	-0.01		132.44	-0.0004	175.1	0.004
142.5	0	142.5	-0.002		132.48	-0.0004	175.2	0.0034
142.7	-0.0144	142.7	-0.01		132.52	-0.0004	175.3	0.0032
142.9	-0.012	142.9	-0.01		132.56	-0.0004	175.4	0.0028
143.1	-0.0048	143.1	-0.01		132.6	-0.0004	175.5	0.003
143.3	-0.012	143.3	-0.01		132.64	-0.0004	175.6	0.003
143.5	-0.0072	143.5	-0.002		132.68	-0.0006	175.7	0.003
143.7	-0.006	143.7	-0.01		132.72	-0.0006	175.8	0.0028
143.9	-0.0024	143.9	0.006		132.76	-0.0006	175.9	0.0026
144.1	-0.0012	144.1	0.006		132.8	-0.0006	176	0.0024
144.3	-0.0012	144.3	-0.002		132.84	-0.0006	176.1	0.0026
144.5	-0.0024	144.5	0.006		132.88	-0.0006	176.2	0.002
144.7	0.0012	144.7	0.014		132.92	-0.0006	176.3	0.0022
144.9	-0.0012	144.9	0.022		132.96	-0.0006	176.4	0.0024
145.1	0	145.1	0.006		133	-0.0008	176.5	0.002
145.3	-0.0024	145.3	-0.002		133.04	-0.0006	176.6	0.0022
145.5	-0.0036	145.5	-0.002		133.08	-0.0008	176.7	0.0018
145.7	-0.006	145.7	-0.002		133.12	-0.0008	176.8	0.0018
145.9	-0.0048	145.9	-0.002		133.16	-0.0008	176.9	0.0016
146.1	-0.0012	146.1	-0.002		133.2	-0.0008	177	0.0012
146.3	0.0012	146.3	-0.018		133.24	-0.0008	177.1	0.0014
146.5	0.0012	146.5	-0.01		133.28	-0.0008	177.2	0.0012
146.7	-0.0048	146.7	-0.018		133.32	-0.0008	177.3	0.0014
146.9	-0.0012	146.9	-0.01		133.36	-0.0008	177.4	0.0012
147.1	-0.0012	147.1	-0.01		133.4	-0.001	177.5	0.0008
147.3	-0.0072	147.3	-0.01		133.44	-0.001	177.6	0.001
147.5	-0.0024	147.5	-0.002		133.48	-0.001	177.7	0.0006
147.7	-0.0048	147.7	-0.002		133.52	-0.001	177.8	0.0006
147.9	-0.0036	147.9	0.006		133.56	-0.0008	177.9	0.0006
148.1	-0.0048	148.1	-0.002		133.6	-0.001	178	0.0006
148.3	0	148.3	-0.002		133.64	-0.001	178.1	0.001
148.5	0.0012	148.5	0.014		133.68	-0.001	178.2	0.0008
148.7	0	148.7	0.006		133.72	-0.001	178.3	0.0006
148.9	0.0012	148.9	-0.002		133.76	-0.001	178.4	0.0004
149.1	-0.0012	149.1	-0.002		133.8	-0.001	178.5	0.0004
149.3	0	149.3	-0.01		133.84	-0.001	178.6	0.0002
149.5	0.0012	149.5	0.014		133.88	-0.001	178.7	0.0002
149.7	0.0024	149.7	-0.002		133.92	-0.0012	178.8	0.0002
149.9	-0.0012	149.9	-0.002		133.96	-0.0012	178.9	0.0002
150.1	0	150.1	-0.002		134	-0.0012	179	0
150.3	-0.0012	150.3	0.006		134.04	-0.0012	179.1	0
150.5	-0.0012	150.5	0.014		134.08	-0.0012	179.2	-0.0002
150.7	0.0012	150.7	0.006		134.12	-0.0012	179.3	0
150.9	0.0036	150.9	0.006		134.16	-0.0012	179.4	0
151.1	0	151.1	-0.002		134.2	-0.0012	179.5	-0.0002
151.3	0	151.3	-0.002		134.24	-0.0012	179.6	0
151.5	0	151.5	-0.002		134.28	-0.0014	179.7	-0.0002
151.7	-0.0024	151.7	0.014		134.32	-0.0014	179.8	-0.0002
151.9	0.0036	151.9	0.006		134.36	-0.0014	179.9	0
152.1	0.0012	152.1	0.006		134.4	-0.0014	180	-0.0006
152.3	0.0024	152.3	-0.002		134.44	-0.0014	180.1	-0.0004
152.5	0.0012	152.5	-0.002		134.48	-0.0014	180.2	-0.0008
152.7	0.0012	152.7	0.006		134.52	-0.0014	180.3	-0.0004
152.9	0	152.9	0.014		134.56	-0.0014	180.4	-0.0008
153.1	0.0036	153.1	0.006		134.6	-0.0014	180.5	-0.0008
153.3	0.0024	153.3	0.006		134.64	-0.0014	180.6	-0.001
153.5	0.0012	153.5	-0.034		134.68	-0.0014	180.7	-0.0006
153.7	0.0036	153.7	-0.01		134.72	-0.0014	180.8	-0.0008
153.9	0.0024	153.9	-0.018		134.76	-0.0014	180.9	-0.0004
154.1	0.0024	154.1	0.006		134.8	-0.0016	181	-0.0008
154.3	0.0036	154.3	-0.002		134.84	-0.0016	181.1	-0.0008
154.5	0.0036	154.5	0.006		134.88	-0.0016	181.2	-0.0012
154.7	0.0024	154.7	0.014		134.92	-0.0016	181.3	-0.0008
154.9	0.0048	154.9	0.014		134.96	-0.0016	181.4	-0.0008
155.1	0.0036	155.1	-0.002		135	-0.0016	181.5	-0.001
155.3	0.0048	155.3	-0.002		135.04	-0.0016	181.6	-0.001
155.5	0	155.5	0.006		135.08	-0.0016	181.7	-0.0008
155.7	0.0024	155.7	-0.002		135.12	-0.0016	181.8	-0.001
155.9	0.0024	155.9	0.014		135.16	-0.0016	181.9	-0.0012
156.1	0.0012	156.1	0.006		135.2	-0.0016	182	-0.0012
156.3	0.006	156.3	0.006		135.24	-0.0016	182.1	-0.001
156.5	0.0048	156.5	0.022		135.28	-0.0016	182.2	-0.0012
156.7	0.0012	156.7	0.006		135.32	-0.0016	182.3	-0.0012
156.9	0.0036	156.9	0.006		135.36	-0.0018	182.4	-0.0012
157.1	0.0024	157.1	0.006		135.4	-0.0018	182.5	-0.0012
157.3	0.0036	157.3	-0.002		135.44	-0.0018	182.6	-0.001
157.5	0.0024	157.5	0.014		135.48	-0.0016	182.7	-0.0012
157.7	0.0036	157.7	0.006		135.52	-0.0018	182.8	-0.0014
157.9	0.0024	157.9	-0.002		135.56	-0.0018	182.9	-0.0024
158.1	0.0048	158.1	0.006		135.6	-0.0018	183	-0.003
158.3	0.0024	158.3	0.006		135.64	-0.0016	183.1	-0.0032
158.5	0.006	158.5	0.014		135.68	-0.0018	183.2	-0.003
158.7	0.0036	158.7	-0.002		135.72	-0.0018	183.3	-0.0026
158.9	0.0036	158.9	-0.002		135.76	-0.0018	183.4	-0.0026
159.1	0.0036	159.1	0.006		135.8	-0.0018	183.5	-0.0026
159.3	0.0024	159.3	0.006		135.84	-0.0018	183.6	-0.0022
159.5	0.0024	159.5	-0.002		135.88	-0.0018	183.7	-0.0022
159.7	0.0048	159.7	0.006		135.92	-0.0018	183.8	-0.002
159.9	0.0024	159.9	-0.002		135.96	-0.0018	183.9	-0.002
160.1	0.0048	160.1	-0.002		136	-0.0018	184	-0.002
160.3	0.0072	160.3	0.006		136.04	-0.002	184.1	-0.0016
160.5	0.0036	160.5	0.006		136.08	-0.002	184.2	-0.0016
160.7	0.0048	160.7	0.006		136.12	-0.002	184.3	-0.0022
160.9	0.0024	160.9	0.014		136.16	-0.002	184.4	-0.0022
161.1	0.0048	161.1	0.006		136.2	-0.002	184.5	-0.0022
161.3	0.0036	161.3	0.014		136.24	-0.002	184.6	-0.0026
161.5	0.0048	161.5	0.006		136.28	-0.002	184.7	-0.003
161.7	0.0072	161.7	-0.002		136.32	-0.002	184.8	-0.0038
161.9	0.0048	161.9	0.006		136.36	-0.002	184.9	-0.0042
162.1	0.0048	162.1	0.006		136.4	-0.002	185	-0.004
162.3	0.006	162.3	0.006		136.44	-0.002	185.1	-0.0036
162.5	0.0072	162.5	-0.002		136.48	-0.002	185.2	-0.0034
162.7	0.03	162.7	0.006		136.52	-0.002	185.3	-0.0036
162.9	0.0144	162.9	0.006		136.56	-0.002	185.4	-0.0046
163.1	0.0084	163.1	0.022		136.6	-0.0022	185.5	-0.0058
163.3	0.0084	163.3	0.014		136.64	-0.002	185.6	-0.0056
163.5	0.0072	163.5	0.022		136.68	-0.002	185.7	-0.0048
163.7	0.0324	163.7	0.014		136.72	-0.002	185.8	-0.004
163.9	0.0096	163.9	0.006		136.76	-0.002	185.9	-0.0038
164.1	0.0084	164.1	-0.002		136.8	-0.0022	186	-0.0038
164.3	0.0072	164.3	0.022		136.84	-0.0022	186.1	-0.0038
164.5	0.0084	164.5	0.022		136.88	-0.0022	186.2	-0.0032
164.7	0.0072	164.7	0.03		136.92	-0.0022	186.3	-0.0032
164.9	0.006	164.9	0.022		136.96	-0.0022	186.4	-0.003
165.1	0.0072	165.1	0.014		137	-0.0022	186.5	-0.0028
165.3	0.0072	165.3	0.006		137.04	-0.0022	186.6	-0.0026
165.5	0.0048	165.5	0.006		137.08	-0.0022	186.7	-0.0028
165.7	0.0072	165.7	0.006		137.12	-0.0022	186.8	-0.0036
165.9	0.0084	165.9	0.006		137.16	-0.0022	186.9	-0.0038
166.1	0.0084	166.1	0.014		137.2	-0.0022	187	-0.0042
166.3	0.0072	166.3	0.014		137.24	-0.0022	187.1	-0.0046
166.5	0.0048	166.5	0.014		137.28	-0.0022	187.2	-0.0044
166.7	0.0048	166.7	0.014		137.32	-0.0022	187.3	-0.0044
166.9	0.0048	166.9	0.014		137.36	-0.0022	187.4	-0.0044
167.1	0.0072	167.1	0.014		137.4	-0.0024	187.5	-0.0042
167.3	0.0084	167.3	0.014		137.44	-0.0024	187.6	-0.0044
167.5	0.0048	167.5	0.014		137.48	-0.0022	187.7	-0.0042
167.7	0.0048	167.7	0.014		137.52	-0.0024	187.8	-0.0046
167.9	0.006	167.9	0.014		137.56	-0.0024	187.9	-0.0046
168.1	0.0036	168.1	0.014		137.6	-0.0024	188	-0.0048
168.3	0.0048	168.3	0.014		137.64	-0.0024	188.1	-0.0044
168.5	0.006	168.5	0.014		137.68	-0.0024	188.2	-0.0046
168.7	0.006	168.7	0.006		137.72	-0.0024	188.3	-0.004
168.9	0.0048	168.9	0.014		137.76	-0.0024	188.4	-0.0044
169.1	0.006	169.1	0.006		137.8	-0.0024	188.5	-0.004
169.3	0.0072	169.3	0.006		137.84	-0.0024	188.6	-0.004
169.5	0.0036	169.5	0.006		137.88	-0.0024	188.7	-0.0044
169.7	0.0048	169.7	0.006		137.92	-0.0024	188.8	-0.004
169.9	0.0072	169.9	0.014		137.96	-0.0024	188.9	-0.0044
170.1	0.0072	170.1	0.022		138	-0.0024	189	-0.0044
170.3	0.0084	170.3	0.006		138.04	-0.0024	189.1	-0.004
170.5	0.0096	170.5	0.022		138.08	-0.0024	189.2	-0.0044
170.7	0.0072	170.7	0.014		138.12	-0.0024	189.3	-0.0048
170.9	0.0084	170.9	0.014		138.16	-0.0024	189.4	-0.0046
171.1	0.0096	171.1	0.014		138.2	-0.0024	189.5	-0.005
171.3	0.0072	171.3	0.014		138.24	-0.0024	189.6	-0.0046
171.5	0.0024	171.5	0.022		138.28	-0.0024	189.7	-0.0048
171.7	0.0072	171.7	0.014		138.32	-0.0024	189.8	-0.0048
171.9	0.006	171.9	0.022		138.36	-0.0024	189.9	-0.0052
172.1	0.0072	172.1	0.014		138.4	-0.0024	190	-0.005
172.3	0.006	172.3	0.014		138.44	-0.0024	190.1	-0.0052
172.5	0.0048	172.5	0.006		138.48	-0.0024	190.2	-0.0052
172.7	0.0036	172.7	0.022		138.52	-0.0026	190.3	-0.0048
172.9	0.0048	172.9	0.006		138.56	-0.0024	190.4	-0.0054
173.1	0.0036	173.1	0.006		138.6	-0.0026	190.5	-0.0054
173.3	0.0012	173.3	0.014		138.64	-0.0024	190.6	-0.0054
173.5	0.0024	173.5	0.014		138.68	-0.0026	190.7	-0.0058
173.7	0.0024	173.7	-0.01		138.72	-0.0026	190.8	-0.0058
173.9	0.0012	173.9	0.014		138.76	-0.0026	190.9	-0.006
174.1	0.0036	174.1	0.014		138.8	-0.0024	191	-0.0064
174.3	0.0048	174.3	0.006		138.84	-0.0026	191.1	-0.006
174.5	0.0036	174.5	0.006		138.88	-0.0026	191.2	-0.0068
174.7	0.0024	174.7	-0.002		138.92	-0.0026	191.3	-0.0088
174.9	0.0024	174.9	0.006		138.96	-0.0026	191.4	-0.0092
175.1	0.006	175.1	0.006		139	-0.0026	191.5	-0.0096
175.3	0.0012	175.3	0.006		139.04	-0.0026	191.6	-0.0094
175.5	0.0012	175.5	0.006		139.08	-0.0026	191.7	-0.0092
175.7	0.0012	175.7	0.014		139.12	-0.0026	191.8	-0.0092
175.9	0	175.9	0.006		139.16	-0.0026	191.9	-0.009
176.1	0.0036	176.1	0.006		139.2	-0.0026	192	-0.0084
176.3	0.0012	176.3	0.014		139.24	-0.0026	192.1	-0.008
176.5	0.0012	176.5	0.014		139.28	-0.0026	192.2	-0.0076
176.7	0	176.7	0.006		139.32	-0.0028	192.3	-0.0096
176.9	0	176.9	0.014		139.36	-0.0028	192.4	-0.01
177.1	0	177.1	0.006		139.4	-0.003	192.5	-0.0098
177.3	0.0012	177.3	0.022		139.44	-0.003	192.6	-0.01
177.5	0.0012	177.5	0.006		139.48	-0.0032	192.7	-0.0092
177.7	-0.0012	177.7	0.006		139.52	-0.0032	192.8	-0.0078
177.9	0.0012	177.9	0.006		139.56	-0.0032	192.9	-0.0072
178.1	-0.0012	178.1	0.014		139.6	-0.0034	193	-0.0062
178.3	0.0012	178.3	0.014		139.64	-0.0036	193.1	-0.006
178.5	-0.0024	178.5	0.006		139.68	-0.0038	193.2	-0.0062
178.7	0	178.7	0.006		139.72	-0.0042	193.3	-0.0064
178.9	0	178.9	0.006		139.76	-0.0044	193.4	-0.0064
179.1	0.0012	179.1	-0.002		139.8	-0.005	193.5	-0.0054
179.3	-0.0024	179.3	-0.002		139.84	-0.0054	193.6	-0.0058
179.5	-0.0012	179.5	-0.01		139.88	-0.0062	193.7	-0.0056
179.7	-0.0012	179.7	-0.002		139.92	-0.0068	193.8	-0.0056
179.9	-0.0012	179.9	0.006		139.96	-0.007	193.9	-0.0098
180.1	0	180.1	0.014		140	-0.0072	194	-0.0094
180.3	0	180.3	-0.002		140.04	-0.0074	194.1	-0.0092
180.5	-0.0012	180.5	0.006		140.08	-0.0076	194.2	-0.0094
180.7	-0.0012	180.7	0.006		140.12	-0.0076	194.3	-0.0078
180.9	-0.0012	180.9	0.006		140.16	-0.0076	194.4	-0.0072
181.1	0	181.1	0.006		140.2	-0.0076	194.5	-0.0066
181.3	0.0012	181.3	0.006		140.24	-0.0076	194.6	-0.0062
181.5	0.0012	181.5	-0.002		140.28	-0.0076	194.7	-0.0062
181.7	0	181.7	0.006		140.32	-0.0076	194.8	-0.0062
181.9	0	181.9	0.014		140.36	-0.0074	194.9	-0.0054
182.1	0.0012	182.1	0.006		140.4	-0.0072	195	-0.0052
182.3	0.0036	182.3	-0.002		140.44	-0.0072	195.1	-0.0042
182.5	-0.0024	182.5	0.006		140.48	-0.0074	195.2	-0.0044
182.7	-0.0024	182.7	-0.002		140.52	-0.0074	195.3	-0.0044
182.9	-0.0012	182.9	-0.002		140.56	-0.0072	195.4	-0.0044
183.1	-0.0024	183.1	0.006		140.6	-0.0074	195.5	-0.004
183.3	-0.0048	183.3	0.006		140.64	-0.0074	195.6	-0.0042
183.5	-0.0024	183.5	0.006		140.68	-0.0074	195.7	-0.0042
183.7	-0.0036	183.7	0.006		140.72	-0.0072	195.8	-0.004
183.9	-0.0048	183.9	0.006		140.76	-0.0072	195.9	-0.0044
184.1	-0.0012	184.1	0.014		140.8	-0.007	196	-0.0044
184.3	-0.0012	184.3	0.014		140.84	-0.0068	196.1	-0.0048
184.5	-0.0012	184.5	0.014		140.88	-0.0066	196.2	-0.0048
184.7	-0.0024	184.7	0.014		140.92	-0.0062	196.3	-0.0046
184.9	-0.0036	184.9	-0.002		140.96	-0.0062	196.4	-0.0042
185.1	-0.0036	185.1	-0.002		141	-0.006	196.5	-0.0044
185.3	-0.0036	185.3	-0.002		141.04	-0.0058	196.6	-0.0044
185.5	-0.0024	185.5	0.006		141.08	-0.0056	196.7	-0.0046
185.7	-0.0024	185.7	-0.002		141.12	-0.0054	196.8	-0.0042
185.9	-0.0036	185.9	0.006		141.16	-0.0052	196.9	-0.0044
186.1	-0.0012	186.1	0.006		141.2	-0.005	197	-0.004
186.3	-0.0048	186.3	-0.002		141.24	-0.005	197.1	-0.0042
186.5	-0.0036	186.5	0.006		141.28	-0.0048	197.2	-0.0036
186.7	-0.006	186.7	0.014		141.32	-0.0048	197.3	-0.0038
186.9	-0.0036	186.9	-0.002		141.36	-0.0046	197.4	-0.0042
187.1	-0.006	187.1	-0.01		141.4	-0.0046	197.5	-0.0042
187.3	-0.0036	187.3	0.006		141.44	-0.0044	197.6	-0.0048
187.5	-0.0036	187.5	-0.002		141.48	-0.0044	197.7	-0.0044
187.7	-0.0036	187.7	-0.002		141.52	-0.0042	197.8	-0.0046
187.9	-0.0096	187.9	-0.002		141.56	-0.0042	197.9	-0.0042
188.1	-0.0072	188.1	0.006		141.6	-0.004	198	-0.0066
188.3	-0.0036	188.3	0.014		141.64	-0.0042	198.1	-0.0064
188.5	-0.0228	188.5	-0.01		141.68	-0.004	198.2	-0.006
188.7	-0.0084	188.7	-0.002		141.72	-0.004	198.3	-0.006
188.9	-0.0072	188.9	-0.018		141.76	-0.004	198.4	-0.0054
189.1	-0.0048	189.1	0.006		141.8	-0.004	198.5	-0.0044
189.3	-0.0072	189.3	-0.002		141.84	-0.0038	198.6	-0.0046
189.5	-0.0048	189.5	-0.042		141.88	-0.0038	198.7	-0.0038
189.7	-0.0036	189.7	-0.01		141.92	-0.0038	198.8	-0.003
189.9	-0.0048	189.9	-0.018		141.96	-0.0038	198.9	-0.0026
190.1	-0.0036	190.1	-0.002		142	-0.0038	199	-0.002
190.3	-0.0024	190.3	-0.002		142.04	-0.004	199.1	-0.0024
190.5	-0.0048	190.5	0.006		142.08	-0.004	199.2	-0.0016
190.7	-0.0036	190.7	-0.002		142.12	-0.0038	199.3	-0.0016
190.9	-0.0072	190.9	0.006		142.16	-0.004	199.4	-0.0012
191.1	-0.0048	191.1	-0.01		142.2	-0.004	199.5	-0.0012
191.3	-0.0108	191.3	0.006		142.24	-0.0038	199.6	-0.0016
191.5	-0.0024	191.5	-0.002		142.28	-0.0038	199.7	-0.0012
191.7	-0.0024	191.7	-0.002		142.32	-0.004	199.8	-0.0012
191.9	-0.0024	191.9	-0.002		142.36	-0.004	199.9	-0.0006
192.1	-0.0024	192.1	-0.01		142.4	-0.004	200	-0.0006
192.3	-0.0108	192.3	-0.002		142.44	-0.004	200.1	-0.0004
192.5	-0.0432	192.5	0.014		142.48	-0.004	200.2	-0.0004
192.7	-0.0168	192.7	-0.002		142.52	-0.004	200.3	-0.0002
192.9	-0.0072	192.9	-0.01		142.56	-0.004	200.4	-0.0002
193.1	-0.0084	193.1	-0.002		142.6	-0.004	200.5	0
193.3	-0.0072	193.3	-0.002		142.64	-0.004	200.6	0
193.5	-0.0036	193.5	-0.026		142.68	-0.004	200.7	0.0002
193.7	-0.0084	193.7	-0.01		142.72	-0.0042	200.8	0.0002
193.9	0	193.9	-0.01		142.76	-0.0042	200.9	-0.0002
194.1	-0.0012	194.1	-0.01		142.8	-0.0044	201	-0.0002
194.3	-0.006	194.3	-0.01		142.84	-0.0044	201.1	0.0002
194.5	-0.0036	194.5	-0.01		142.88	-0.0044	201.2	0.0004
194.7	-0.0024	194.7	-0.01		142.92	-0.0048	201.3	0.0006
194.9	0	194.9	-0.01		142.96	-0.0048	201.4	0.0006
195.1	-0.0036	195.1	-0.002		143	-0.0048	201.5	0.0006
195.3	-0.0012	195.3	-0.01		143.04	-0.0052	201.6	0.001
195.5	0	195.5	-0.002		143.08	-0.0058	201.7	0.0008
195.7	0.0012	195.7	-0.002		143.12	-0.006	201.8	0.0012
195.9	0.0012	195.9	-0.002		143.16	-0.0068	201.9	0.0014
196.1	-0.0036	196.1	0.022		143.2	-0.008	202	0.0016
196.3	-0.0072	196.3	-0.01		143.24	-0.009	202.1	0.001
196.5	-0.0048	196.5	-0.01		143.28	-0.0094	202.2	0.001
196.7	-0.0048	196.7	0.006		143.32	-0.01	202.3	0.0012
196.9	-0.0036	196.9	-0.002		143.36	-0.0104	202.4	0.0016
197.1	-0.0024	197.1	0.006		143.4	-0.0108	202.5	0.0016
197.3	-0.0036	197.3	-0.002		143.44	-0.011	202.6	0.0016
197.5	-0.0024	197.5	-0.01		143.48	-0.0112	202.7	0.0018
197.7	-0.0036	197.7	-0.01		143.52	-0.011	202.8	0.002
197.9	-0.0012	197.9	0.006		143.56	-0.0108	202.9	0.0018
198.1	0.0012	198.1	0.006		143.6	-0.0106	203	0.002
198.3	-0.0048	198.3	-0.002		143.64	-0.0104	203.1	0.002
198.5	-0.0048	198.5	-0.01		143.68	-0.01	203.2	0.002
198.7	-0.012	198.7	-0.002		143.72	-0.01	203.3	0.002
198.9	-0.0048	198.9	-0.01		143.76	-0.0096	203.4	0.002
199.1	-0.0048	199.1	-0.002		143.8	-0.0094	203.5	0.0024
199.3	0.0012	199.3	-0.002		143.84	-0.009	203.6	0.0022
199.5	-0.0024	199.5	-0.01		143.88	-0.0088	203.7	0.0022
199.7	-0.0084	199.7	-0.01		143.92	-0.0084	203.8	0.002
199.9	-0.0012	199.9	-0.002		143.96	-0.0084	203.9	0.0024
200.1	-0.0012	200.1	-0.002		144	-0.0084	204	0.0024
200.3	0.0012	200.3	-0.01		144.04	-0.0082	204.1	0.0024
200.5	-0.0012	200.5	-0.002		144.08	-0.008	204.2	0.0022
200.7	0	200.7	-0.002		144.12	-0.008	204.3	0.0024
200.9	-0.0012	200.9	0.006		144.16	-0.0076	204.4	0.0026
201.1	0.0036	201.1	-0.002		144.2	-0.0076	204.5	0.0026
201.3	0.0036	201.3	-0.01		144.24	-0.0074	204.6	0.0026
201.5	0.0012	201.5	0.006		144.28	-0.0074	204.7	0.0028
201.7	0.0024	201.7	-0.002		144.32	-0.0074	204.8	0.0028
201.9	0.0036	201.9	0.006		144.36	-0.0072	204.9	0.0028
202.1	0.0048	202.1	-0.002		144.4	-0.007	205	0.0026
202.3	0	202.3	0.006		144.44	-0.0068	205.1	0.0026
202.5	0.0012	202.5	0.006		144.48	-0.0068	205.2	0.0026
202.7	0.0012	202.7	-0.002		144.52	-0.0068	205.3	0.0028
202.9	0	202.9	0.006		144.56	-0.0068	205.4	0.0028
203.1	0.0012	203.1	-0.002		144.6	-0.0066	205.5	0.0026
203.3	-0.0024	203.3	0.014		144.64	-0.0066	205.6	0.003
203.5	0.0012	203.5	0.006		144.68	-0.0064	205.7	0.003
203.7	0.0012	203.7	-0.002		144.72	-0.0066	205.8	0.0024
203.9	0.0024	203.9	0.014		144.76	-0.0064	205.9	0.003
204.1	0.0024	204.1	0.006		144.8	-0.0064	206	0.0026
204.3	0	204.3	0.014		144.84	-0.0062	206.1	0.0026
204.5	0	204.5	-0.002		144.88	-0.006	206.2	0.0028
204.7	0.0024	204.7	-0.002		144.92	-0.0058	206.3	0.0028
204.9	0	204.9	0.006		144.96	-0.006	206.4	0.0032
205.1	0.0036	205.1	-0.002		145	-0.006	206.5	0.003
205.3	0.0012	205.3	-0.002		145.04	-0.006	206.6	0.0032
205.5	0.0024	205.5	-0.002		145.08	-0.0058	206.7	0.0028
205.7	0.0024	205.7	-0.002		145.12	-0.0058	206.8	0.003
205.9	0.0036	205.9	0.006		145.16	-0.0056	206.9	0.003
206.1	0.0012	206.1	0.006		145.2	-0.0054	207	0.0032
206.3	0	206.3	0.006		145.24	-0.0052	207.1	0.0032
206.5	0	206.5	0.006		145.28	-0.0052	207.2	0.003
206.7	0.0036	206.7	0.006		145.32	-0.0052	207.3	0.003
206.9	0.0012	206.9	0.006		145.36	-0.005	207.4	0.0036
207.1	0.0012	207.1	-0.002		145.4	-0.005	207.5	0.0036
207.3	0	207.3	0.006		145.44	-0.0048	207.6	0.0032
207.5	0.0048	207.5	0.006		145.48	-0.0046	207.7	0.0038
207.7	0.006	207.7	0.006		145.52	-0.0046	207.8	0.0046
207.9	0.0048	207.9	0.006		145.56	-0.0046	207.9	0.006
208.1	0.0036	208.1	0.014		145.6	-0.0046	208	0.006
208.3	0.0024	208.3	0.006		145.64	-0.0046	208.1	0.0054
208.5	0.006	208.5	-0.002		145.68	-0.0046	208.2	0.0044
208.7	0.0036	208.7	-0.002		145.72	-0.0046	208.3	0.0044
208.9	0.0084	208.9	0.006		145.76	-0.0044	208.4	0.004
209.1	0.0048	209.1	0.014		145.8	-0.0044	208.5	0.0044
209.3	0.0048	209.3	0.006		145.84	-0.0042	208.6	0.0042
209.5	0.0036	209.5	0.006		145.88	-0.0044	208.7	0.004
209.7	0.0036	209.7	0.006		145.92	-0.0042	208.8	0.0042
209.9	0.006	209.9	-0.002		145.96	-0.0042	208.9	0.004
210.1	0.0072	210.1	0.006		146	-0.0042	209	0.0038
210.3	0.006	210.3	0.006		146.04	-0.0042	209.1	0.0038
210.5	0.006	210.5	0.006		146.08	-0.004	209.2	0.0036
210.7	0.0048	210.7	-0.002		146.12	-0.004	209.3	0.0038
210.9	0.0048	210.9	-0.002		146.16	-0.0038	209.4	0.004
211.1	0.0024	211.1	0.006		146.2	-0.0038	209.5	0.0042
211.3	0.006	211.3	0.006		146.24	-0.004	209.6	0.0042
211.5	0.0036	211.5	0.006		146.28	-0.0036	209.7	0.0038
211.7	0.0084	211.7	0.006		146.32	-0.0036	209.8	0.004
211.9	0.0072	211.9	0.006		146.36	-0.0036	209.9	0.004
212.1	0.0084	212.1	0.006		146.4	-0.0034	210	0.0042
212.3	0.0036	212.3	0.014		146.44	-0.0034	210.1	0.004
212.5	0.0048	212.5	0.014		146.48	-0.0034	210.2	0.0038
212.7	0.006	212.7	0.014		146.52	-0.0036	210.3	0.0044
212.9	0.006	212.9	0.022		146.56	-0.0036	210.4	0.004
213.1	0.006	213.1	0.014		146.6	-0.0034	210.5	0.0042
213.3	0.0048	213.3	-0.002		146.64	-0.0036	210.6	0.004
213.5	0.006	213.5	0.014		146.68	-0.0034	210.7	0.004
213.7	0.0072	213.7	0.014		146.72	-0.0034	210.8	0.0042
213.9	0.006	213.9	-0.002		146.76	-0.0034	210.9	0.004
214.1	0.0072	214.1	0.006		146.8	-0.0034	211	0.004
214.3	0.0072	214.3	0.006		146.84	-0.0034	211.1	0.0042
214.5	0.0072	214.5	-0.002		146.88	-0.0034	211.2	0.0038
214.7	0.0384	214.7	0.006		146.92	-0.0036	211.3	0.0042
214.9	0.0132	214.9	0.006		146.96	-0.0036	211.4	0.0042
215.1	0.0096	215.1	0.006		147	-0.0036	211.5	0.0044
215.3	0.0084	215.3	0.014		147.04	-0.0034	211.6	0.0042
215.5	0.0096	215.5	0.006		147.08	-0.0034	211.7	0.0044
215.7	0.0108	215.7	0.078		147.12	-0.0034	211.8	0.0044
215.9	0.0096	215.9	0.03		147.16	-0.0032	211.9	0.0044
216.1	0.006	216.1	0.014		147.2	-0.0032	212	0.0044
216.3	0.006	216.3	0.014		147.24	-0.0034	212.1	0.0044
216.5	0.0072	216.5	0.014		147.28	-0.0034	212.2	0.0042
216.7	0.0084	216.7	0.006		147.32	-0.0034	212.3	0.0044
216.9	0.006	216.9	0.022		147.36	-0.0036	212.4	0.004
217.1	0.0072	217.1	0.014		147.4	-0.0034	212.5	0.005
217.3	0.0072	217.3	0.006		147.44	-0.0034	212.6	0.0052
217.5	0.006	217.5	0.014		147.48	-0.0034	212.7	0.0076
217.7	0.0072	217.7	0.022		147.52	-0.0034	212.8	0.0076
217.9	0.0192	217.9	0.022		147.56	-0.0034	212.9	0.0078
218.1	0.0132	218.1	0.006		147.6	-0.0034	213	0.007
218.3	0.0096	218.3	0.006		147.64	-0.0034	213.1	0.007
218.5	0.0108	218.5	0.014		147.68	-0.0034	213.2	0.006
218.7	0.0108	218.7	0.006		147.72	-0.0032	213.3	0.0062
218.9	0.0072	218.9	0.014		147.76	-0.0032	213.4	0.0066
219.1	0.0072	219.1	0.006		147.8	-0.003	213.5	0.0062
219.3	0.0072	219.3	-0.002		147.84	-0.003	213.6	0.0096
219.5	0.0072	219.5	0.014		147.88	-0.003	213.7	0.014
219.7	0.006	219.7	0.006		147.92	-0.003	213.8	0.0136
219.9	0.0084	219.9	0.014		147.96	-0.003	213.9	0.0118
220.1	0.0084	220.1	0.014		148	-0.003	214	0.01
220.3	0.006	220.3	0.022		148.04	-0.003	214.1	0.0088
220.5	0.0072	220.5	0.022		148.08	-0.003	214.2	0.009
220.7	0.0072	220.7	0.022		148.12	-0.003	214.3	0.0084
220.9	0.006	220.9	0.014		148.16	-0.003	214.4	0.0082
221.1	0.0072	221.1	0.006		148.2	-0.003	214.5	0.0082
221.3	0.0048	221.3	0.022		148.24	-0.0028	214.6	0.0078
221.5	0.006	221.5	0.006		148.28	-0.0028	214.7	0.0076
221.7	0.0084	221.7	0.014		148.32	-0.003	214.8	0.0078
221.9	0.0108	221.9	0.006		148.36	-0.0028	214.9	0.0124
222.1	0.0072	222.1	0.014		148.4	-0.0028	215	0.0126
222.3	0.0096	222.3	0.014		148.44	-0.003	215.1	0.0126
222.5	0.0036	222.5	0.014		148.48	-0.0032	215.2	0.0112
222.7	0.0024	222.7	0.014		148.52	-0.0032	215.3	0.0104
222.9	0.0048	222.9	0.014		148.56	-0.0032	215.4	0.0098
223.1	0.006	223.1	0.022		148.6	-0.0032	215.5	0.0096
223.3	0.006	223.3	0.014		148.64	-0.0032	215.6	0.0092
223.5	0.0048	223.5	0.014		148.68	-0.0032	215.7	0.0092
223.7	0.0048	223.7	0.014		148.72	-0.0032	215.8	0.0086
223.9	0.006	223.9	0.022		148.76	-0.0034	215.9	0.0086
224.1	0.006	224.1	0.022		148.8	-0.0036	216	0.0084
224.3	0.006	224.3	0.014		148.84	-0.0034	216.1	0.0084
224.5	0.0048	224.5	0.014		148.88	-0.0032	216.2	0.008
224.7	0.0036	224.7	0.006		148.92	-0.0032	216.3	0.0082
224.9	0.0036	224.9	0.006		148.96	-0.003	216.4	0.0084
225.1	0.0036	225.1	0.014		149	-0.003	216.5	0.0084
225.3	0.006	225.3	0.014		149.04	-0.003	216.6	0.008
225.5	0.0024	225.5	0.014		149.08	-0.003	216.7	0.0084
225.7	0.0024	225.7	0.014		149.12	-0.003	216.8	0.0082
225.9	0.0012	225.9	0.006		149.16	-0.003	216.9	0.0084
226.1	-0.0012	226.1	0.014		149.2	-0.003	217	0.0082
226.3	0	226.3	0.006		149.24	-0.0032	217.1	0.0084
226.5	0.0012	226.5	-0.002		149.28	-0.0032	217.2	0.0086
226.7	0.0012	226.7	0.014		149.32	-0.0032	217.3	0.0088
226.9	-0.0024	226.9	0.006		149.36	-0.0032	217.4	0.0088
227.1	0.0012	227.1	0.006		149.4	-0.003	217.5	0.0084
227.3	0.0024	227.3	0.014		149.44	-0.0028	217.6	0.0082
227.5	0.0024	227.5	0.006		149.48	-0.0028	217.7	0.0084
227.7	0.0036	227.7	0.014		149.52	-0.0028	217.8	0.0098
227.9	0.0036	227.9	0.014		149.56	-0.0028	217.9	0.0102
228.1	0	228.1	0.006		149.6	-0.003	218	0.01
228.3	0.0036	228.3	0.006		149.64	-0.0028	218.1	0.0102
228.5	0.0012	228.5	-0.01		149.68	-0.0028	218.2	0.0096
228.7	0.0024	228.7	0.014		149.72	-0.0028	218.3	0.0096
228.9	0.0024	228.9	0.006		149.76	-0.0028	218.4	0.0094
229.1	0	229.1	0.006		149.8	-0.0028	218.5	0.0088
229.3	0.0012	229.3	0.006		149.84	-0.0028	218.6	0.0094
229.5	0.0012	229.5	0.006		149.88	-0.0026	218.7	0.0092
229.7	0	229.7	0.006		149.92	-0.0026	218.8	0.0094
229.9	0	229.9	0.006		149.96	-0.0026	218.9	0.0092
230.1	-0.0024	230.1	-0.002		150	-0.0024	219	0.009
230.3	0	230.3	-0.002		150.04	-0.0024	219.1	0.009
230.5	0	230.5	0.014		150.08	-0.0024	219.2	0.0092
230.7	0	230.7	0.006		150.12	-0.0024	219.3	0.0088
230.9	-0.0036	230.9	0.006		150.16	-0.0024	219.4	0.0084
231.1	-0.0012	231.1	0.006		150.2	-0.0024	219.5	0.0088
231.3	0	231.3	0.006		150.24	-0.0022	219.6	0.0088
231.5	0	231.5	0.006		150.28	-0.0022	219.7	0.0098
231.7	0	231.7	-0.002		150.32	-0.0024	219.8	0.01
231.9	-0.0012	231.9	0.006		150.36	-0.0026	219.9	0.0102
232.1	-0.0012	232.1	0.014		150.4	-0.0026	220	0.0104
232.3	-0.0024	232.3	0.006		150.44	-0.0026	220.1	0.0102
232.5	-0.0024	232.5	-0.002		150.48	-0.0028	220.2	0.0098
232.7	-0.0048	232.7	0.006		150.52	-0.0026	220.3	0.0096
232.9	0	232.9	0.006		150.56	-0.0026	220.4	0.009
233.1	-0.0012	233.1	-0.01		150.6	-0.0024	220.5	0.0092
233.3	-0.0036	233.3	-0.002		150.64	-0.0024	220.6	0.0092
233.5	0.0012	233.5	-0.002		150.68	-0.0024	220.7	0.0094
233.7	0	233.7	-0.002		150.72	-0.0022	220.8	0.009
233.9	-0.0024	233.9	0.006		150.76	-0.0022	220.9	0.0086
234.1	-0.0012	234.1	0.006		150.8	-0.0022	221	0.0082
234.3	-0.0012	234.3	0.006		150.84	-0.0022	221.1	0.0084
234.5	0	234.5	-0.002		150.88	-0.0022	221.2	0.0086
234.7	-0.0036	234.7	0.006		150.92	-0.0022	221.3	0.0084
234.9	-0.0012	234.9	-0.01		150.96	-0.002	221.4	0.0084
235.1	-0.0048	235.1	0.006		151	-0.0018	221.5	0.0078
235.3	-0.0012	235.3	0.014		151.04	-0.002	221.6	0.0078
235.5	-0.0012	235.5	-0.002		151.08	-0.0018	221.7	0.008
235.7	-0.0024	235.7	0.014		151.12	-0.0018	221.8	0.0078
235.9	-0.0024	235.9	0.006		151.16	-0.0018	221.9	0.0078
236.1	-0.0048	236.1	0.006		151.2	-0.0016	222	0.0076
236.3	-0.0036	236.3	0.006		151.24	-0.0016	222.1	0.0074
236.5	-0.0048	236.5	-0.01		151.28	-0.0018	222.2	0.0072
236.7	-0.0048	236.7	0.014		151.32	-0.0016	222.3	0.0074
236.9	-0.0036	236.9	0.006		151.36	-0.0016	222.4	0.007
237.1	-0.0048	237.1	-0.002		151.4	-0.0016	222.5	0.0068
237.3	-0.0024	237.3	-0.002		151.44	-0.0016	222.6	0.0068
237.5	-0.006	237.5	0.006		151.48	-0.0016	222.7	0.0066
237.7	-0.0036	237.7	0.006		151.52	-0.0016	222.8	0.0066
237.9	-0.0036	237.9	0.006		151.56	-0.0016	222.9	0.0062
238.1	-0.0036	238.1	-0.002		151.6	-0.0016	223	0.0062
238.3	-0.0156	238.3	0.006		151.64	-0.0014	223.1	0.0062
238.5	-0.0048	238.5	-0.01		151.68	-0.0014	223.2	0.0064
238.7	-0.0276	238.7	-0.01		151.72	-0.0014	223.3	0.0062
238.9	-0.0072	238.9	-0.002		151.76	-0.0014	223.4	0.0058
239.1	-0.0072	239.1	-0.01		151.8	-0.0014	223.5	0.0054
239.3	-0.006	239.3	0.006		151.84	-0.0014	223.6	0.0056
239.5	-0.006	239.5	0.006		151.88	-0.0012	223.7	0.0056
239.7	-0.0024	239.7	-0.002		151.92	-0.0012	223.8	0.0054
239.9	-0.0096	239.9	-0.002		151.96	-0.0012	223.9	0.0056
240.1	-0.0072	240.1	0.006		152	-0.001	224	0.0054
240.3	-0.0084	240.3	-0.01		152.04	-0.001	224.1	0.005
240.5	-0.0072	240.5	-0.002		152.08	-0.001	224.2	0.005
240.7	-0.0048	240.7	0.006		152.12	-0.001	224.3	0.005
240.9	-0.0024	240.9	-0.002		152.16	-0.001	224.4	0.0048
241.1	-0.0024	241.1	0.006		152.2	-0.0008	224.5	0.0042
241.3	-0.0048	241.3	-0.002		152.24	-0.0008	224.6	0.004
241.5	0	241.5	-0.002		152.28	-0.0008	224.7	0.004
241.7	-0.0108	241.7	-0.01		152.32	-0.0008	224.8	0.004
241.9	-0.018	241.9	-0.01		152.36	-0.0008	224.9	0.004
242.1	-0.0096	242.1	-0.01		152.4	-0.0006	225	0.0038
242.3	-0.006	242.3	-0.002		152.44	-0.0006	225.1	0.0032
242.5	-0.006	242.5	-0.002		152.48	-0.0004	225.2	0.0034
242.7	-0.0048	242.7	-0.002		152.52	-0.0004	225.3	0.0032
242.9	-0.0156	242.9	0.006		152.56	-0.0004	225.4	0.0038
243.1	-0.012	243.1	-0.002		152.6	-0.0004	225.5	0.0032
243.3	-0.0084	243.3	-0.01		152.64	-0.0004	225.6	0.0032
243.5	-0.0072	243.5	-0.002		152.68	-0.0004	225.7	0.0028
243.7	-0.0048	243.7	0.006		152.72	-0.0002	225.8	0.0026
243.9	-0.0024	243.9	0.006		152.76	-0.0002	225.9	0.0022
244.1	-0.0048	244.1	-0.002		152.8	-0.0002	226	0.0024
244.3	-0.0084	244.3	-0.002		152.84	-0.0002	226.1	0.0022
244.5	-0.0048	244.5	-0.01		152.88	0	226.2	0.0028
244.7	-0.0096	244.7	-0.01		152.92	0	226.3	0.0024
244.9	-0.0084	244.9	-0.018		152.96	0	226.4	0.0018
245.1	-0.006	245.1	-0.002		153	0	226.5	0.0018
245.3	-0.0084	245.3	-0.002		153.04	0	226.6	0.0018
245.5	-0.0036	245.5	-0.002		153.08	0.0002	226.7	0.0018
245.7	-0.006	245.7	-0.002		153.12	0	226.8	0.0018
245.9	-0.0012	245.9	-0.01		153.16	0	226.9	0.0018
246.1	-0.0048	246.1	-0.002		153.2	0	227	0.0014
246.3	-0.0024	246.3	-0.018		153.24	0	227.1	0.0014
246.5	-0.0024	246.5	-0.002		153.28	0	227.2	0.0012
246.7	-0.0036	246.7	-0.002		153.32	0	227.3	0.001
246.9	-0.0024	246.9	-0.01		153.36	0	227.4	0.0008
247.1	-0.0036	247.1	-0.002		153.4	0.0002	227.5	0.0014
247.3	-0.0108	247.3	-0.002		153.44	0.0002	227.6	0.0012
247.5	-0.0204	247.5	-0.01		153.48	0.0002	227.7	0.001
247.7	-0.0072	247.7	-0.01		153.52	0.0002	227.8	0.0006
247.9	-0.0072	247.9	-0.01		153.56	0.0004	227.9	0.0008
248.1	-0.0024	248.1	-0.018		153.6	0.0004	228	0.0008
248.3	-0.0024	248.3	-0.01		153.64	0.0004	228.1	0.0008
248.5	0.0012	248.5	-0.002		153.68	0.0004	228.2	0.0002
248.7	-0.0012	248.7	-0.01		153.72	0.0004	228.3	0.0002
248.9	-0.0024	248.9	-0.002		153.76	0.0004	228.4	0.0004
249.1	-0.0012	249.1	-0.002		153.8	0.0004	228.5	0.0004
249.3	-0.0012	249.3	-0.002		153.84	0.0006	228.6	0.0002
249.5	0.0012	249.5	-0.01		153.88	0.0004	228.7	0
249.7	-0.0012	249.7	0.006		153.92	0.0006	228.8	0.0002
249.9	0.0012	249.9	-0.002		153.96	0.0006	228.9	0.0002
250.1	0	250.1	-0.002		154	0.0006	229	0.0002
250.3	-0.0024	250.3	-0.002
250.5	-0.0024	250.5	-0.01
250.7	-0.018	250.7	0.006
250.9	-0.0024	250.9	0.006
251.1	-0.0012	251.1	-0.002
251.3	0	251.3	-0.002
251.5	0	251.5	-0.002
251.7	-0.0012	251.7	-0.002
251.9	0.0012	251.9	0.006
252.1	-0.0012	252.1	-0.01
252.3	0	252.3	-0.002
252.5	-0.0036	252.5	0.006
252.7	0	252.7	-0.002
252.9	-0.0012	252.9	-0.01
253.1	-0.0036	253.1	-0.002
253.3	0.0012	253.3	-0.002
253.5	0.0012	253.5	-0.002
253.7	0	253.7	-0.002
253.9	0.0012	253.9	-0.01
254.1	0.0012	254.1	-0.002
254.3	0.0012	254.3	-0.01
254.5	0.0036	254.5	-0.01
254.7	-0.0012	254.7	-0.01
254.9	0	254.9	0.006
255.1	0.0024	255.1	-0.002
255.3	0.0024	255.3	-0.002
255.5	0.0012	255.5	0.014
255.7	0	255.7	0.014
255.9	0.0024	255.9	-0.002
256.1	0.0012	256.1	0.006
256.3	0.0012	256.3	0.006
256.5	0.0024	256.5	0.006
256.7	0	256.7	0.006
256.9	0.0036	256.9	-0.002
257.1	0.0024	257.1	-0.002
257.3	0.0024	257.3	0.022
257.5	0.0024	257.5	0.006
257.7	0.0012	257.7	-0.002
257.9	0.0036	257.9	0.006
258.1	0.0036	258.1	0.014
258.3	0.0036	258.3	-0.002
258.5	0.0024	258.5	0.014
258.7	0.0048	258.7	0.006
258.9	0.0048	258.9	-0.002
259.1	0.0036	259.1	0.006
259.3	0.0024	259.3	0.006
259.5	0.0072	259.5	0.006
259.7	0.0048	259.7	-0.002
259.9	0.0036	259.9	0.006
260.1	0.0036	260.1	0.006
260.3	0.0048	260.3	0.014
260.5	0.0084	260.5	0.006
260.7	0.006	260.7	0.006
260.9	0.0048	260.9	0.014
261.1	0.0072	261.1	0.006
261.3	0.0048	261.3	0.014
261.5	0.006	261.5	0.006
261.7	0.0036	261.7	0.014
261.9	0.0048	261.9	0.006
262.1	0.006	262.1	0.014
262.3	0.006	262.3	0.006
262.5	0.006	262.5	0.006
262.7	0.006	262.7	0.022
262.9	0.0024	262.9	0.014
263.1	0.0036	263.1	-0.002
263.3	0.0072	263.3	0.014
263.5	0.0084	263.5	0.014
263.7	0.012	263.7	0.022
263.9	0.0228	263.9	0.014
264.1	0.0108	264.1	0.006
264.3	0.0096	264.3	0.006
--		--
--		--
--		--
--		--
--		--
--		--
--		--
--		--
--		--
--		--
--		--
--		--
--		--
--		--
--		--
--		--
--		--
--		--
--		--
--		--
--		--
--		--
--		--
--		--
--		--
--		--
--		--
--		--
--		--
--		--
--		--
--		--
--		--
--		--
--		--
--		--
--		--
--		--
--		--
--		--
--		--
--		--
--		--
--		--
--		--
--		--
--		--
--		--
--		--
--		--
--		--
--		--
--		--
--		--
--		--
--		--
--		--
--		--
--		--
--		--
--		--
--		--
--		--
--		--
--		--
--		--
--		--
--		--
--		--
--		--
--		--
--		--
--		--
--		--
--		--
--		--
--		--
--		--
--		--
--		--
--		--
--		--
--		--
--		--
--		--
--		--
--		--
--		--
--		--
--		--
--		--
--		--
--		--
--		--
--		--
--		--
--		--
--		--
--		--
--		--
--		--
--		--
--		--
--		--
--		--
--		--
--		--
--		--
--		--
--		--
--		--
--		--
--		--
--		--
--		--
--		--
--		--
--		--
--		--
--		--
--		--
--		--
--		--
--		--
--		--
--		--
--		--
--		--
--		--
--		--
--		--
--		--
--		--
--		--
--		--
--		--
--		--
--		--
--		--
--		--
--		--
--		--
--		--
--		--
--		--
--		--
--		--
--		--
--		--
--		--
--		--
--		--
--		--
--		--
--		--
--		--
--		--
--		--
--		--
--		--
--		--
--		--
--		--
--		--
--		--
--		--
--		--
--		--
--		--
--		--
--		--
--		--
--		--
--		--
--		--
--		--
--		--
--		--
--		--
--		--
--		--
--		--
--		--
--		--
--		--
--		--
--		--
--		--
--		--
--		--
--		--
--		--
--		--
--		--
--		--
--		--
--		--
--		--
--		--
--		--
--		--
--		--
--		--
--		--
--		--
--		--
--		--
--		--
--		--
--		--
--		--
--		--
--		--
--		--
--		--
--		--
--		--
--		--
--		--
--		--
--		--
--		--
--		--
--		--
--		--
--		--
--		--
--		--
--		--
--		--
--		--
--		--
--		--
--		--
--		--
--		--
--		--
--		--
--		--
--		--
--		--
--		--
--		--
--		--
--		--
--		--
--		--
--		--
--		--
--		--
--		--
--		--
--		--
--		--
--		--
--		--
--		--
--		--
--		--
--		--
--		--
--		--
--		--
--		--
--		--
--		--
--		--
--		--
--		--
--		--
--		--
--		--
--		--
--		--
--		--
--		--
--		--
--		--
--		--
--		--
--		--
--		--
--		--
--		--
--		--
--		--
--		--
--		--
--		--
--		--
--		--
--		--
--		--
--		--
--		--
--		--
--		--
--		--
--		--
--		--
--		--
--		--
--		--
--		--
--		--
--		--
--		--
--		--
--		--
--		--
--		--
--		--
--		--
--		--
--		--
--		--
--		--
--		--
--		--
--		--
--		--
--		--
--		--
--		--
--		--
--		--
--		--
--		--
--		--
--		--
--		--
--		--
--		--
--		--
--		--
--		--
--		--
--		--
--		--
--		--
--		--
--		--
--		--
--		--
--		--
--		--
--		--
--		--
--		--
--		--
--		--
--		--
--		--
--		--
--		--
--		--
--		--
--		--
--		--
--		--
--		--
--		--
--		--
--		--
--		--
--		--
--		--
--		--
--		--
--		--
--		--
--		--
--		--
--		--
--		--
--		--
--		--
--		--
--		--
--		--
--		--
--		--
--		--
--		--
--		--
--		--
--		--
--		--
--		--
--		--
--		--
--		--
--		--
--		--
--		--
--		--
--		--
--		--
--		--
--		--
--		--
--		--
--		--
--		--
--		--
--		--
--		--
--		--
--		--
--		--
--		--
--		--
--		--
--		--
--		--
--		--
--		--
--		--
--		--
--		--
--		--
--		--
--		--
--		--
--		--
--		--
--		--
--		--
--		--
--		--
--		--
--		--
--		--
--		--
--		--
--		--
--		--
--		--
--		--
--		--
--		--
--		--
--		--
--		--
--		--
--		--
--		--
--		--
--		--
--		--
--		--
--		--
--		--
--		--
--		--
--		--
--		--
--		--
--		--
--		--
--		--
--		--
--		--
--		--
--		--
--		--
--		--
--		--
--		--
--		--
--		--
--		--
--		--
--		--
--		--
--		--
--		--
--		--
--		--
--		--
--		--
--		--
--		--
--		--
--		--
--		--
--		--
--		--
--		--
--		--
--		--
--		--
--		--
--		--
--		--
--		--
--		--
--		--
--		--
--		--
--		--
--		--
--		--
--		--
--		--
--		--
--		--
--		--
--		--
--		--
--		--
--		--
--		--
--		--
--		--
--		--
--		--
--		--
--		--
--		--
--		--
--		--
--		--
--		--
--		--
--		--
--		--
--		--
--		--
--		--
--		--
--		--
--		--
--		--
--		--
--		--
--		--
--		--
--		--
--		--
--		--
--		--
--		--
--		--
--		--
--		--
--		--
--		--
--		--
--		--
--		--
--		--
--		--
--		--
--		--
--		--
--		--
--		--
--		--
--		--
--		--
--		--
--		--
--		--
--		--
--		--
--		--
--		--
--		--
--		--
--		--
--		--
--		--
--		--
--		--
--		--
--		--
--		--
--		--
--		--
--		--
--		--
--		--
--		--
--		--
--		--
--		--
--		--
--		--
--		--
--		--
--		--
--		--
--		--
--		--
--		--
--		--
--		--
--		--
--		--
--		--
--		--
--		--
--		--
--		--
--		--
--		--
--		--
--		--
--		--
--		--
--		--
--		--
--		--
--		--
--		--
--		--
--		--
--		--
--		--
--		--
--		--
--		--
--		--
--		--
--		--
--		--
--		--
--		--
--		--
--		--
--		--
--		--
--		--
--		--
--		--
--		--
--		--
--		--
--		--
--		--
--		--
--		--
--		--
--		--
--		--
--		--
--		--
--		--
--		--
--		--
--		--
--		--
--		--
--		--
--		--
--		--
--		--
--		--
--		--
--		--
--		--
--		--
--		--
--		--
--		--
--		--
--		--
--		--
--		--
--		--
--		--
--		--
--		--
[truncated: 495 more rows]

## Sheet: Fig 3c
Time	E-field	Time	E-field
μs	kV/cm	μs	kV/cm
alumina	alumina	PZT	PZT
0	0	0	-0.03633
4	0.1	4	0.05569
8	0.32	8	0.28185
12	0.64098	12	0.2418
16	0.46264	16	0.54617
20	0.36086	20	0.59118
24	0.04028	24	0.98597
28	-0.30554	28	0.41207
32	0.03101	32	0.37895
36	-0.3993	36	0.01697
40	-1.08677	40	-0.77176
44	-1.77956	44	-1.64382
48	-2.2299	48	-2.2248
52	-2.17932	52	-2.27592
56	-1.52796	56	-1.15563
60	-0.31919	60	-0.07299
64	0.47902	64	0.34552
68	1.27684	68	2.31047
72	2.73057	72	3.60272
76	3.03074	76	3.7779
78	2.66011	78	3.38478
80	2.14656	80	2.81217
82	1.08386	82	1.74902
84	0.19368	84	0.62101
86	0.50979	86	0.9177
87	0.07243	87	0.13585
88	-0.65532	88	-0.06919
89	-1.08937	89	-0.92788
90	-1.62581	90	-1.62333
91	-2.06014	91	-2.13662
92	-2.88247	91.5	-2.65403
93	-4.38888	92	-3.84399
94	-5.7955	92.5	-9.35761
97.9231	-2.77922	93	-11.8003
98.9539	-1.13955	93.5	-12.7781
99.9846	-1.28726	94	-12.0743
101.015	-1.42654	94.5	-11.2662
102.046	-1.34781	95	-10.4561
103.077	-1.29721	95.5	-9.00561
104.108	-1.35223	96	-7.70323
105.138	-1.08951	96.5	-6.26767
106.169	-0.76908	97	-4.56459
107.2	-0.58754	97.5	-4.0672
108.231	-0.17195	98	-2.59431
109.262	-0.49663	99	-1.89022
110.292	-0.53522	100	-1.83789
111.323	-0.50338	101	-1.8798
112.354	0.30083	102	-1.86731
113.385	0.71107	103	-1.92008
114.415	1.20633	104	-1.96161
115.446	2.04298	105	-1.80647
117.508	2.25021	106	-1.74024
119.569	4.3371	107	-1.59409
121.631	1.76003	108	-1.33635
123.692	1.32082	109	-0.85251
125.754	1.76038	110	-0.57272
127.815	2.08868	111	-0.24329
129.877	2.3535	112	0.17862
131.938	1.95441	113	-0.00108
134	1.30485	114	0.44016
136.062	0.26646	116	0.53328
138.123	-1.01796	118	1.36947
140.185	-0.29212	120	0.7951
142.246	-1.34571	122	1.66326
144.308	-1.50409	124	1.73351
146.369	-1.63939	126	1.70281
148.431	-1.72613	128	1.61468
150.492	-1.9838	130	1.71851
152.554	-2.05023	132	1.55615
154.615	-2.10878	134	1.24609
156.677	-2.06802	136	0.81769
158.738	-1.56965	138	0.27562
160.8	-1.12366	140	0.57299
162.862	-0.52717	142	-0.3862
164.923	-0.52639	144	-0.41097
166.985	1.37567	146	-0.78121
169.046	3.13008	148	-0.91982
171.108	1.00858	150	-2.08942
173.169	0.77554	152	-2.50839
175.231	1.26919	154	-2.58526
177.292	1.51178	156	-2.58826
179.354	1.66454	158	-2.19767
181.415	2.12065	160	-1.40028
183.477	2.13007	162	-0.81307
185.538	1.42864	164	-0.35018
187.6	0.70336	166	0.18339
189.662	0	168	1.01123
191.723	0	170	0.83014
193.785	-1.16995	172	1.17156
195.846	-1.09328	174	1.49867
197.908	-1.50091	176	1.45935
199.969	-1.83105	178	1.59815
202.031	-1.80333	180	1.70789
204.092	-1.91658	182	1.7739
206.154	-1.84024	184	1.42385
208.215	-1.72941	186	1.25623
210.277	-1.57325	188	0.56434
212.338	-1.12681	190	0.4314
214.4	-0.63373	192	0.54771
216.462	0.07634	194	-0.39144
218.523	0.22185	196	-0.6189
220.585	1.80506	198	-1.02738
222.646	1.45933	200	-1.3003
224.708	0.59623	202	-2.0975
226.769	0.95651	204	-2.93504
228.831	1.10979	206	-2.79765
230.892	1.13348	208	-2.76959
232.954	1.61313	210	-2.14033
235.015	1.81714	212	-1.20224
237.077	1.31188	214	-0.65048
239.138	0.80207	216	0.15081
241.2	-0.7911	218	0.23448
243.262	0	220	0.26566
245.323	-0.79665	222	0.79966
247.385	-1.10293	224	0.69374
249.446	-1.19521	226	0.97755
251.508	-1.35795	228	1.28616
253.569	-1.72965	230	1.4818
255.631	-1.76582	232	1.66247
257.692	-2.01486	234	1.74657
259.754	-1.87055	236	1.49503
261.815	-1.7908	238	1.30804
263.877	-1.58457	240	0.05798
265.938	-1.14538	242	0.38011
268	-0.59754	244	-0.10642
270.062	0.03551	246	-0.25751
	--	248	-0.62068
	--	250	-0.77882
	--	252	-1.13002
	--	254	-1.91585
	--	256	-2.8021
	--	258	-3.03274
	--	260	-2.78655
	--	262	-1.6733
	--	264	-0.70657
	--	266	-0.2185
	--	268	0.08208
	--
	--
	--
	--
	--
	--
	--
	--
	--
	--
	--
	--
	--
	--
	--
	--
	--
	--
	--
	--
	--
	--
	--
	--
	--
	--
	--
	--
	--
	--
	--
	--
	--
	--
	--
	--
	--
	--
	--
	--
	--
	--
	--
	--
	--
	--
	--
	--
	--
	--
	--
	--
	--
	--
	--
	--
	--
	--
	--
	--
	--
	--
	--
	--
	--
	--
	--
	--
	--
	--
	--
	--
	--
	--
	--
	--
	--
	--
	--
	--
	--
	--
	--
	--
	--
	--
	--
	--
	--
	--
	--
	--
	--
	--
	--
	--
	--
	--
	--
	--
	--
	--
	--
	--
	--
	--
	--
	--
	--
	--
	--
	--
	--
	--
	--
	--
	--
	--
	--
	--
	--
	--
	--
	--
	--
	--
	--
	--
	--
	--
	--
	--
	--
	--
	--
	--
	--
	--
	--
	--
	--
	--
	--
	--
	--
	--
	--
	--
	--
	--
	--
	--
	--
	--
	--
	--
	--
	--
	--
	--
	--
	--
	--
	--
	--
	--
	--
	--
	--
	--
	--
	--
	--
	--
	--
	--
	--
	--
	--
	--
	--
	--
	--
	--
	--
	--
	--
	--
	--
	--
	--
	--
	--
	--
	--
	--
	--
	--
	--
	--
	--
	--
	--
	--
	--
	--
	--
	--
	--
	--
	--
	--
	--
	--
	--
	--
	--
	--
	--
	--
	--
	--
	--
	--
	--
	--
	--
	--
	--
	--
	--
	--
	--
	--
	--
	--
	--
	--
	--
	--
	--
	--
	--
	--
	--
	--
	--
	--
	--
	--
	--
	--
	--
	--
	--
	--
	--
	--
	--
	--
	--
	--
	--
	--
	--
	--
	--
	--
	--
	--
	--
	--
	--
	--
	--
	--
	--
	--
	--
	--
	--
	--
	--
	--
	--
	--
	--
	--
	--
	--
	--
	--
	--
	--
	--
	--
	--
	--
	--
	--
	--
	--
	--
	--
	--
	--
	--
	--
	--
	--
	--
	--
	--
	--
	--
	--
	--
	--
	--
	--
	--
	--
	--
	--
	--
	--
	--
	--
	--
	--
	--
	--
	--
	--
	--
	--
	--
	--
	--
	--
	--
	--
	--
	--
	--
	--
	--
	--
	--
	--
	--
	--
	--
	--
	--
	--
	--
	--
	--
	--
	--
	--
	--
	--
	--
	--
	--
	--
	--
	--
	--
	--
	--
	--
	--
	--
	--
	--
	--
	--
	--
	--
	--
	--
	--
	--
	--
	--
	--
	--
	--
	--
	--
	--
	--
	--
	--
	--
	--
	--
	--
	--
	--
	--
	--
	--
	--
	--
	--
	--
	--
	--
	--
	--
	--
	--
	--
	--
	--
	--
	--
	--
	--
	--
	--
	--
	--
	--
	--
	--
	--
	--
	--
	--
	--
	--
	--
	--
	--
	--
	--
	--
	--
	--
	--
	--
	--
	--
	--
	--
	--
	--
	--
	--
	--
	--
	--
	--
	--
	--
	--
	--
	--
	--
	--
	--
	--
	--
	--
	--
	--
	--
	--
	--
	--
	--
	--
	--
	--
	--
	--
	--
	--
	--
	--
	--
	--
	--
	--
	--
	--
	--
	--
	--
	--
	--
	--
	--
	--
	--
	--
	--
	--
	--
	--
	--
	--
	--
	--
	--
	--
	--
	--
	--
	--
	--
	--
	--
	--
	--
	--
	--
	--
	--
	--
	--
	--
	--
	--
	--
	--
	--
	--
	--
	--
	--
	--
	--
	--
	--
	--
	--
	--
	--
	--
	--
	--
	--
	--
	--
	--
	--
	--
	--
	--
	--
	--
	--
	--
	--
	--
	--
	--
	--
	--
	--
	--
	--
	--
	--
	--
	--
	--
	--
	--
	--
	--
	--
	--
	--
	--
	--
	--
	--
	--
	--
	--
	--
	--
	--
	--
	--
	--
	--
	--
	--
	--
	--
	--
	--
	--
	--
	--
	--
	--
	--
	--
	--
	--
	--
	--
	--
	--
	--
	--
	--
	--
	--
	--
	--
	--
	--
	--
	--
	--
	--
	--
	--
	--
	--
	--
	--
	--
	--
	--
	--
	--
	--
	--
	--
	--
	--
	--
	--
	--
	--
	--
	--
	--
	--
	--
	--
	--
	--
	--
	--
	--
	--
	--
	--
	--
	--
	--
	--
	--
	--
	--
	--
	--
	--
	--
	--
	--
	--
	--
	--
	--
	--
	--
	--
	--
	--
	--
	--
	--
	--
	--
	--
	--
	--
	--
	--
	--
	--
	--
	--
	--
	--
	--
	--
	--
	--
	--
	--
	--
	--
	--
	--
	--
	--
	--
	--
	--
	--
	--
	--
	--
	--
	--
	--
	--
	--
	--
	--
	--
	--
	--
	--
	--
	--
	--
	--
	--
	--
	--
	--
	--
	--
	--
	--
	--
	--
	--
	--
	--
	--
	--
	--
	--
	--
	--
	--
	--
	--
	--
	--
	--
	--
	--
	--
	--
	--
	--
	--
	--
	--
	--
	--
	--
	--
	--
	--
	--
	--
	--
	--
	--
	--
	--
	--
	--
	--
	--
	--
	--
	--
	--
	--
	--
	--
	--
	--
	--
	--
	--
	--
	--
	--
	--
	--
	--
	--
	--
	--
	--
	--
	--
	--
	--
	--
	--
	--
	--
	--
	--
	--
	--
	--
	--
	--
	--
	--
	--
	--
	--
	--
	--
	--
	--
	--
	--
	--
	--
	--
	--
	--
	--
	--
	--
	--
	--
	--
	--
	--
	--
	--
	--
	--
	--
	--
	--
	--
	--
	--
	--
	--
	--
	--
	--
	--
	--
	--
	--
	--
	--
	--
	--
	--
	--
	--
	--
	--
	--
	--
	--
	--
	--
	--
	--
	--
	--
	--
	--
	--
	--
	--
	--
	--
	--
	--
	--
	--
	--
	--
	--
	--
	--
	--
	--
	--
	--
	--
	--
	--
	--
	--
	--
	--
	--
	--
	--
	--
	--
	--
	--
	--
	--
	--
	--
	--
	--
	--
	--
	--
	--
	--
	--
	--
	--
	--
	--
	--
	--
	--
	--
	--
	--
	--
	--
	--
	--
	--
	--
	--
	--
	--
	--
	--
	--
	--
	--
	--
	--
	--
	--
	--
	--
	--
	--
	--
	--
	--
	--
	--
	--
	--
	--
	--
	--
	--
	--
	--
	--
	--
	--
	--
	--
	--
	--
	--
	--
	--
	--
	--
	--
	--
	--
	--
	--
	--
	--
	--
	--
	--
	--
	--
	--
	--
	--
	--
	--
	--
	--
	--
	--
	--
	--
	--
	--
	--
	--
	--
	--
	--
	--
	--
	--
	--
	--
	--
	--
	--
	--
	--
	--
	--
	--
	--
	--
	--
	--
	--
	--
	--
	--
	--
	--
	--
	--
	--
	--
	--
	--
	--
	--
	--
	--
	--
	--
	--
	--
	--
	--
	--
	--
	--
	--
	--
	--
	--
	--
	--
	--
	--
	--
	--
	--
	--
	--
	--
	--
	--
	--
	--
	--
	--
	--
	--
	--
	--
	--
	--
	--
	--
	--
	--
	--
	--
	--
	--
	--
	--
	--
	--
	--
	--
	--
	--
	--
	--
	--
	--
	--
	--
	--
	--
	--
	--
	--
	--
	--
	--
	--
	--
	--
	--
	--
	--
	--
	--
	--
	--
	--
	--
	--
	--
	--
	--
	--
	--
	--
	--
	--
	--
	--
	--
	--
	--
	--
	--
	--
	--
	--
	--
	--
	--
	--
	--
	--
	--
	--
	--
	--
	--
	--
	--
	--
	--
	--
	--
	--
	--
	--
	--
	--
	--
	--
	--
	--
	--
	--
	--
	--
	--
	--
	--
	--
	--
	--
	--
	--
	--
	--
	--
	--
	--
	--
	--
	--
	--
	--
	--
	--
	--
	--
	--
	--
	--
	--
	--
	--
	--

## Sheet: Fig 3d
Time	Emission intensity	Time	Emission intensity
μs	arb. units	μs	arb. units
alumina	alumina	PZT	PZT
0	0	0	0
75.7	0.7322	22.7	0.71085
78.7	0.72844	25.7	0.7098
81.7	0.69132	28.7	0.68842
84.7	0.72274	31.7	0.70544
87.7	0.7049	34.7	0.7146
90.7	0.71983	37.7	0.69917
93.7	53.5099	40.7	0.72557
96.7	73.163	43.7	0.67831
99.7	10.3836	46.7	0.70672
102.7	0.93206	49.7	0.66777
105.7	0.77589	52.7	0.67317
108.7	0.77228	55.7	0.68771
111.7	39.5269	58.7	0.67074
114.7	40.3099	61.7	0.68936
117.7	60.6593	64.7	0.68899
120.7	17.3518	67.7	0.68762
123.7	1.39327	70.7	0.67526
126.7	1.93096	73.7	0.66796
129.7	0.75856	76.7	0.66402
132.7	0.77324	79.7	0.69643
135.7	19.7876	82.7	0.69278
138.7	36.9856	85.7	0.68986
141.7	55.2499	88.7	268.289
144.7	49.2169	91.7	361.106
147.7	15.8414	94.7	94.8577
150.7	4.23811	97.7	53.4432
153.7	0.93536	100.7	18.9367
156.7	0.83134	103.7	1.02327
159.7	4.62656	106.7	0.81916
162.7	48.3142	109.7	12.1582
165.7	56.9571	112.7	121.171
168.7	33.9161	115.7	81.1708
171.7	17.0404	118.7	93.8212
174.7	3.76733	121.7	83.7204
177.7	1.28758	124.7	65.0871
180.7	0.75524	127.7	36.7341
183.7	0.7611	130.7	4.77877
186.7	42.0663	133.7	0.78315
189.7	55.8993	136.7	81.674
192.7	38.3144	139.7	87.5053
195.7	23.5052	142.7	109.2
198.7	14.5191	145.7	89.8065
201.7	1.71812	148.7	63.8801
204.7	0.9715	151.7	45.7844
207.7	0.85415	154.7	1.64663
210.7	11.4931	157.7	0.82449
213.7	38.5783	160.7	44.3432
216.7	56.8674	163.7	99.4
219.7	28.7663	166.7	97.7813
222.7	33.0061	169.7	85.1258
225.7	10.3019	172.7	58.3406
228.7	1.54537	175.7	68.9053
231.7	0.78687	178.7	35.6605
234.7	0.7895	181.7	1.95206
237.7	59.9836	184.7	21.9225
240.7	44.0327	187.7	77.0787
243.7	45.5617	190.7	109.894
246.7	31.5413	193.7	94.0607
249.7	17.5505	196.7	77.3142
252.7	2.70872	199.7	84.8068
255.7	1.0106	202.7	53.0341
258.7	0.89594	205.7	1.26956
261.7	22.4156	208.7	0.99921
264.7	82.8656	211.7	20.1511
267.7	42.1716	214.7	34.0259
270.7	41.3885	217.7	108.951
273.7	26.7069	220.7	82.1043
276.7	15.1514	223.7	96.1678
279.7	3.49111	226.7	57.8383
282.7	0.82639	229.7	33.0817
285.7	0.81248	232.7	1.44833
--	--	235.7	0.79548
--	--	238.7	104.103
--	--	241.7	120.8
--	--	244.7	88.5483
--	--	247.7	86.4286
--	--	250.7	94.89
--	--	253.7	30.4987
--	--	256.7	0.90539
--	--	259.7	0.7629
--	--	262.7	9.97499
--	--	265.7	57.55
--	--	268.7	103.679
--	--	271.7	62.185
--	--	274.7	78.7661
--	--	277.7	63.2919

## Sheet: Fig 4a
Time	Emission intensity	Time	Emission intensity
ms	arb. units	ms	arb. units
PZT	PZT	alumina	alumina
-200	78.3666	-200	8.54999
-199	71.8557	-199	8.04
-198	75.3373	-198	7.32614
-197	76.3551	-197	8.38138
-196	78.647	-196	9.81887
-195	72.8508	-195	9.66244
-194	72.5995	-194	9.56388
-193	71.576	-193	8.78238
-192	76.8791	-192	8.76905
-191	74.7814	-191	7.30405
-190	74.5121	-190	7.35382
-189	79.0162	-189	8.53931
-188	80.5602	-188	9.75865
-187	76.5153	-187	9.89073
-186	72.6367	-186	9.42324
-185	75.8301	-185	9.1277
-184	78.6882	-184	8.52825
-183	76.5003	-183	8.02606
-182	75.9301	-182	7.25427
-181	77.0367	-181	8.02212
-180	76.7578	-180	9.27616
-179	75.133	-179	9.63752
-178	75.9992	-178	9.45454
-177	77.398	-177	9.04207
-176	81.3792	-176	8.70067
-175	76.3583	-175	7.90517
-174	82.1718	-174	7.14484
-173	80.446	-173	7.5982
-172	79.4109	-172	9.22387
-171	73.7168	-171	9.90499
-170	75.7199	-170	10.0693
-169	78.0538	-169	8.94737
-168	75.5671	-168	8.88823
-167	77.6319	-167	8.43117
-166	78.4413	-166	7.52746
-165	76.3657	-165	7.32064
-164	75.7963	-164	8.34906
-163	76.1589	-163	9.65758
-162	77.1644	-162	10.1773
-161	81.3504	-161	9.58414
-160	76.9741	-160	9.46297
-159	74.7416	-159	8.6774
-158	76.3632	-158	7.50032
-157	76.166	-157	6.92936
-156	77.0784	-156	8.17371
-155	76.3128	-155	9.66837
-154	74.7335	-154	9.94866
-153	74.5041	-153	10.0495
-152	75.3563	-152	9.52527
-151	75.8582	-151	8.8683
-150	75.6323	-150	8.36472
-149	75.1438	-149	7.19473
-148	76.0581	-148	7.64771
-147	74.9324	-147	9.32914
-146	73.2696	-146	9.54414
-145	72.6764	-145	9.64406
-144	73.4052	-144	9.51571
-143	73.8621	-143	8.66557
-142	73.3204	-142	8.62972
-141	76.0867	-141	7.7323
-140	75.1208	-140	7.2518
-139	77.8405	-139	8.83488
-138	75.9626	-138	9.70684
-137	76.5867	-137	10.1141
-136	75.7173	-136	9.60775
-135	77.1422	-135	9.37122
-134	77.8276	-134	8.54999
-133	79.5719	-133	8.04
-132	79.3991	-132	7.32614
-131	75.9507	-131	8.38138
-130	72.4578	-130	9.81887
-129	73.3645	-129	9.66244
-128	73.8856	-128	9.56388
-127	72.8581	-127	8.78238
-126	73.3302	-126	8.76905
-125	75.8495	-125	8.13375
-124	73.6965	-124	7.54647
-123	73.3559	-123	7.65404
-122	76.7004	-122	9.20906
-121	71.1472	-121	9.52737
-120	74.6324	-120	9.99049
-119	74.7321	-119	9.26431
-118	75.4563	-118	8.49878
-117	77.6411	-117	8.36908
-116	74.7121	-116	7.57588
-115	72.1325	-115	7.1845
-114	75.486	-114	8.8387
-113	77.1605	-113	9.82465
-112	77.5226	-112	9.63393
-111	76.8613	-111	9.75211
-110	72.1749	-110	8.85069
-109	76.2593	-109	7.86877
-108	76.189	-108	8.01192
-107	75.1653	-107	7.35906
-106	74.8019	-106	7.96988
-105	74.073	-105	9.43552
-104	78.8113	-104	10.4113
-103	79.6224	-103	9.88573
-102	77.0188	-102	8.90204
-101	71.2883	-101	9.06699
-100	73.1885	-100	8.21087
-99	78.5399	-99	7.3784
-98	77.7961	-98	7.2674
-97	81.1488	-97	9.42784
-96	77.049	-96	9.64982
-95	77.2014	-95	9.70101
-94	74.3916	-94	9.53802
-93	75.8998	-93	8.65249
-92	81.889	-92	7.9109
-91	76.0701	-91	7.58709
-90	76.7184	-90	7.66187
-89	78.8294	-89	8.70577
-88	75.8374	-88	9.67217
-87	80.4501	-87	10.2159
-86	75.1647	-86	9.93304
-85	71.871	-85	9.10383
-84	75.7444	-84	8.73388
-83	77.3275	-83	8.12804
-82	80.8636	-82	7.3256
-81	75.0645	-81	8.29582
-80	80.4763	-80	9.32223
-79	77.5318	-79	9.89952
-78	74.5236	-78	9.7529
-77	81.7317	-77	9.43665
-76	75.3751	-76	9.10138
-75	75.9178	-75	7.9798
-74	80.1688	-74	7.50525
-73	82.2516	-73	7.81415
-72	72.9586	-72	9.14454
-71	71.684	-71	10.0047
-70	80.0758	-70	9.50579
-69	73.7008	-69	9.32776
-68	75.4945	-68	8.90089
-67	75.0824	-67	8.63829
-66	73.6372	-66	7.74543
-65	75.4422	-65	6.97307
-64	75.6486	-64	8.82241
-63	77.9822	-63	9.62819
-62	73.4221	-62	10.0366
-61	75.008	-61	9.64957
-60	72.0513	-60	9.03948
-59	72.9837	-59	8.43903
-58	74.7381	-58	7.69185
-57	71.703	-57	7.33125
-56	78.2978	-56	8.29299
-55	75.4195	-55	9.7254
-54	75.6034	-54	10.0653
-53	74.5678	-53	9.70921
-52	75.1013	-52	9.45902
-51	75.8549	-51	8.73172
-50	77.5638	-50	8.27756
-49	77.7518	-49	7.69855
-48	76.5524	-48	7.98551
-47	75.0952	-47	9.28526
-46	77.0102	-46	10.0866
-45	75.2725	-45	9.33702
-44	78.7728	-44	9.67261
-43	77.3909	-43	8.73517
-42	75.9231	-42	8.36878
-41	77.9609	-41	7.65981
-40	77.0154	-40	7.22144
-39	76.591	-39	8.87654
-38	74.7407	-38	9.81586
-37	73.9967	-37	9.75399
-36	75.646	-36	9.62174
-35	71.5314	-35	9.42711
-34	76.1577	-34	8.66007
-33	72.8177	-33	8.17083
-32	72.7408	-32	7.53411
-31	75.4968	-31	8.45314
-30	80.5507	-30	9.43086
-29	71.9208	-29	9.84277
-28	75.6436	-28	9.45657
-27	75.981	-27	9.02326
-26	77.5662	-26	8.6706
-25	75.5087	-25	8.33979
-24	76.6673	-24	7.33712
-23	78.3717	-23	7.79337
-22	81.7287	-22	9.53041
-21	77.8163	-21	9.94046
-20	74.596	-20	9.85905
-19	74.5225	-19	9.58143
-18	74.3972	-18	8.93048
-17	73.0997	-17	8.61992
-16	75.4898	-16	7.6801
-15	74.4543	-15	7.51356
-14	76.7981	-14	8.64646
-13	77.1606	-13	9.67357
-12	76.798	-12	9.8126
-11	74.0818	-11	9.8468
-10	73.6367	-10	8.94075
-9	72.9276	-9	8.23445
-8	78.0024	-8	7.82429
-7	81.4374	-7	7.13749
-6	75.7473	-6	7.99073
-5	76.6599	-5	9.76216
-4	74.3798	-4	10.4038
-3	78.0942	-3	10.2164
-2	76.2693	-2	9.51578
-1	79.2455	-1	9.34429
0	75.7916	0	9.09443
1	78.3165	1	8.49831
2	82.8622	2	7.40834
3	76.9406	3	6.98091
4	76.5346	4	6.92347
5	76.1218	5	7.27335
6	77.1123	6	7.26924
7	74.045	7	7.36488
8	76.2661	8	7.78534
9	75.3845	9	5.68041
10	76.6595	10	5.7498
11	78.3371	11	5.65696
12	74.2642	12	5.60634
13	80.8861	13	5.79189
14	78.7098	14	6.09638
15	71.9759	15	5.69845
16	71.204	16	5.95451
17	76.6401	17	6.02718
18	74.3616	18	5.64838
19	78.8585	19	5.54638
20	74.7646	20	5.56562
21	76.0406	21	5.5932
22	76.4552	22	5.5802
23	71.2982	23	5.69321
24	73.1552	24	6.13313
25	71.6334	25	6.02199
26	75.3254	26	5.91894
27	78.2967	27	5.55014
28	78.3201	28	5.64742
29	79.0946	29	5.75423
30	73.3771	30	5.61945
31	75.7178	31	6.0534
32	73.7895	32	5.52329
33	72.7798	33	5.98515
34	73.1891	34	6.06336
35	77.7605	35	5.8523
36	72.4857	36	6.15758
37	77.5675	37	5.7287
38	75.0822	38	6.11952
39	72.0603	39	5.58204
40	73.7014	40	5.61735
41	70.8801	41	6.07307
42	73.6102	42	5.91177
43	68.0703	43	5.61281
44	73.1115	44	5.74613
45	74.465	45	5.80738
46	75.2516	46	5.71708
47	73.529	47	5.63111
48	71.9096	48	5.62486
49	71.5446	49	5.52607
50	73.5337	50	6.08238
51	72.7114	51	6.06114
52	72.5271	52	5.67782
53	73.5596	53	5.84546
54	71.2989	54	6.03627
55	73.9084	55	5.89441
56	74.0131	56	5.65449
57	71.0092	57	5.51601
58	71.5619	58	5.58112
59	69.7603	59	5.6505
60	70.2336	60	6.09664
61	72.285	61	5.52993
62	76.7911	62	6.00279
63	70.674	63	5.62463
64	74.0548	64	5.6088
65	71.2957	65	5.97016
66	73.519	66	5.60388
67	71.2204	67	5.69368
68	73.4968	68	5.58379
69	67.63	69	5.64913
70	66.7855	70	5.6793
71	67.1956	71	5.62183
72	69.8517	72	5.62409
73	71.6375	73	5.90562
74	69.2481	74	6.10083
75	70.6572	75	6.12384
76	70.0079	76	5.64421
77	71.8552	77	6.1106
78	70.3656	78	5.65058
79	68.2635	79	5.72632
80	73.6332	80	5.80522
81	68.7968	81	5.52433
82	66.8707	82	5.57114
83	69.5354	83	5.60973
84	68.8323	84	5.638
85	71.0561	85	5.6163
86	70.2157	86	5.53298
87	69.1873	87	6.07442
88	71.4295	88	5.67842
89	66.3043	89	5.64904
90	66.7412	90	6.07465
91	66.5102	91	6.03939
92	68.4277	92	5.72044
93	69.1182	93	5.60355
94	68.3982	94	5.78308
95	65.8857	95	6.09951
96	68.4242	96	5.70907
97	66.9133	97	5.77536
[truncated: 803 more rows]

## Sheet: Fig 4b
main figure					zoom in
[truncated: 220,003+ more rows]

[truncated: 1 more sheets: Fig 4c]
